# Supplementary material for: Arbitrary waveform AC line filtering applicable to hundreds of volts based on aqueous electrochemical capacitors
Source: Nat Commun. 2019 Jun 28;10:2855. doi: 10.1038/s41467-019-10886-7 (PMC6598994; doi:10.1038/s41467-019-10886-7)
Supplement: Supplementary file 4 — Source Data [file 41467_2019_10886_MOESM4_ESM.xlsx]

## Sheet: Figure 2a-f
Figure 2a	Potential (V) vs. SCE	0-0.5 V	Potential (V) vs. SCE	0-0.6 V	Potential (V) vs. SCE	0-0.7 V	Potential (V) vs. SCE	0-0.8 V	Potential (V) vs. SCE	0-0.9 V		Figure 2b	Potential (V) vs. SCE	-0.5-0 V`	Potential (V) vs. SCE	-0.6-0 V	Potential (V) vs. SCE	-0.7-0 V	Potential (V) vs. SCE	-0.8-0 V	Potential (V) vs. SCE	-0.9-0 V		Figure 2c	Potential (V) vs. SCE	ErGO	Potential (V) vs. SCE	PEDOT		Figure 2d	Voltage (V)	0-1.4 V	Voltage (V)	0-1.6 V	Voltage (V)	0-1.8 V		Figure 2e	Voltage (V)	1000 V s-1		Figure 2f	Scan rate (V s-1)	Measured plots	Scan rate (V s-1)	Fitting curve
	0	-0.504	0	-0.498	0	-0.5008	0	-0.5084	0	-0.5156			0	0.31268	0	0.33196	0	0.35324	0	0.37536	0	0.39908			0	4.42	0	-5.728			0	-7.268	0	-7.712	0	-8.436			0	-298.405			10	3.1736	10	9.06067
	0.001	-0.10392	0.001	-0.09756	0.001	-0.10256	0.001	-0.10744	0.001	-0.11552			-0.001	-0.01519	-0.001	0.00387	-0.001	0.02049	-0.001	0.03735	-0.001	0.06008			-0.001	3.8844	0.001	-5.168			0.001	-4.04	0.001	-4.448	0.001	-5.088			0.001	-298.392			20	6.17449	30.101	13.7679
	0.002	0.18252	0.002	0.183	0.002	0.1786	0.002	0.17384	0.002	0.1654			-0.002	-0.16124	-0.002	-0.14764	-0.002	-0.13164	-0.002	-0.11832	-0.002	-0.10072			-0.002	3.1388	0.002	-4.432			0.002	-1.5964	0.002	-2.1012	0.002	-2.6572			0.002	-298.232			40	12.1271	50.202	18.4751
	0.003	0.3414	0.003	0.33992	0.003	0.33688	0.003	0.33308	0.003	0.32428			-0.003	-0.2118	-0.003	-0.19776	-0.003	-0.1892	-0.003	-0.17492	-0.003	-0.16024			-0.003	2.4596	0.003	-3.7616			0.003	-0.5564	0.003	-1.0148	0.003	-1.6184			0.003	-297.187			50	14.8451	70.303	23.1824
	0.004	0.4292	0.004	0.4248	0.004	0.4248	0.004	0.4184	0.004	0.4128			-0.004	-0.23088	-0.004	-0.22148	-0.004	-0.21108	-0.004	-0.19924	-0.004	-0.1858			-0.004	1.8632	0.004	-3.1616			0.004	-0.05908	0.004	-0.4844	0.004	-1.0744			0.004	-294.789			80	23.651	90.404	27.8896
	0.005	0.4788	0.005	0.4704	0.005	0.4672	0.005	0.464	0.005	0.4572			-0.005	-0.24028	-0.005	-0.2304	-0.005	-0.2206	-0.005	-0.21156	-0.005	-0.19812			-0.005	1.356	0.005	-2.602			0.005	0.26352	0.005	-0.1324	0.005	-0.7152			0.005	-290.706			100	29.1239	110.505	32.5968
	0.006	0.5064	0.006	0.4992	0.006	0.4936	0.006	0.4912	0.006	0.4844			-0.006	-0.24848	-0.006	-0.2404	-0.006	-0.2316	-0.006	-0.22072	-0.006	-0.20828			-0.006	0.9088	0.006	-2.0912			0.006	0.514	0.006	0.08392	0.006	-0.4404			0.006	-285.638			303	82.9309	130.606	37.304
	0.007	0.518	0.007	0.5112	0.007	0.5072	0.007	0.5056	0.007	0.4964			-0.007	-0.25324	-0.007	-0.2458	-0.007	-0.23676	-0.007	-0.22588	-0.007	-0.21656			-0.007	0.5164	0.007	-1.6196			0.007	0.668	0.007	0.31608	0.007	-0.28636			0.007	-279.465			500	132.138	150.707	42.0113
	0.008	0.5268	0.008	0.5196	0.008	0.5176	0.008	0.5132	0.008	0.5064			-0.008	-0.25776	-0.008	-0.25252	-0.008	-0.24236	-0.008	-0.23196	-0.008	-0.22368			-0.008	0.17556	0.008	-1.1896			0.008	0.8072	0.008	0.4396	0.008	-0.13604			0.008	-272.799			800	203.963	170.808	46.7185
	0.009	0.5356	0.009	0.5264	0.009	0.5232	0.009	0.52	0.009	0.5124			-0.009	-0.26276	-0.009	-0.25824	-0.009	-0.24944	-0.009	-0.24152	-0.009	-0.22928			-0.009	-0.13116	0.009	-0.7788			0.009	0.96	0.009	0.5532	0.009	0.03869			0.009	-265.628			1000	249.8	190.909	51.4257
	0.01	0.538	0.01	0.53	0.01	0.5268	0.01	0.5228	0.01	0.5184			-0.01	-0.26752	-0.01	-0.26104	-0.01	-0.25432	-0.01	-0.24516	-0.01	-0.23332			-0.01	-0.4036	0.01	-0.4012			0.01	1.102	0.01	0.6852	0.01	0.189			0.01	-258.139			2000	464.159	211.01	56.133
	0.011	0.5396	0.011	0.5316	0.011	0.53	0.011	0.5264	0.011	0.524			-0.011	-0.27168	-0.011	-0.2662	-0.011	-0.258	-0.011	-0.24884	-0.011	-0.23856			-0.011	-0.6432	0.011	-0.04808			0.011	1.168	0.011	0.816	0.011	0.29652			0.011	-250.87					231.111	60.8402
	0.012	0.5436	0.012	0.5344	0.012	0.5332	0.012	0.5292	0.012	0.5268			-0.012	-0.27352	-0.012	-0.26764	-0.012	-0.2624	-0.012	-0.25432	-0.012	-0.24468			-0.012	-0.8632	0.012	0.28552			0.012	1.2972	0.012	0.9236	0.012	0.39672			0.012	-243.208					251.212	65.5474
	0.013	0.5476	0.013	0.5368	0.013	0.536	0.013	0.5312	0.013	0.5288			-0.013	-0.27632	-0.013	-0.27096	-0.013	-0.26584	-0.013	-0.25912	-0.013	-0.24848			-0.013	-1.0588	0.013	0.5924			0.013	1.4024	0.013	1.0188	0.013	0.47			0.013	-235.989					271.313	70.2546
	0.014	0.5488	0.014	0.5396	0.014	0.536	0.014	0.5348	0.014	0.5288			-0.014	-0.27976	-0.014	-0.27268	-0.014	-0.27132	-0.014	-0.2618	-0.014	-0.25276			-0.014	-1.2284	0.014	0.882			0.014	1.4844	0.014	1.1164	0.014	0.6156			0.014	-228.499					291.414	74.9619
	0.015	0.546	0.015	0.5384	0.015	0.536	0.015	0.5352	0.015	0.53			-0.015	-0.28172	-0.015	-0.27684	-0.015	-0.2728	-0.015	-0.26532	-0.015	-0.25544			-0.015	-1.3812	0.015	1.1508			0.015	1.5052	0.015	1.1728	0.015	0.7132			0.015	-221.279					311.515	79.6691
	0.016	0.5476	0.016	0.5376	0.016	0.536	0.016	0.5364	0.016	0.5316			-0.016	-0.28548	-0.016	-0.2822	-0.016	-0.27476	-0.016	-0.26912	-0.016	-0.25924			-0.016	-1.5216	0.016	1.406			0.016	1.62	0.016	1.262	0.016	0.7732			0.016	-214.121					331.616	84.3763
	0.017	0.5504	0.017	0.5396	0.017	0.538	0.017	0.5392	0.017	0.5328			-0.017	-0.2872	-0.017	-0.28548	-0.017	-0.27964	-0.017	-0.27292	-0.017	-0.2624			-0.017	-1.6464	0.017	1.642			0.017	1.7044	0.017	1.3388	0.017	0.8488			0.017	-207.443					351.717	89.0836
	0.018	0.5464	0.018	0.538	0.018	0.5396	0.018	0.536	0.018	0.532			-0.018	-0.28832	-0.018	-0.28256	-0.018	-0.27904	-0.018	-0.27632	-0.018	-0.26496			-0.018	-1.7576	0.018	1.8656			0.018	1.752	0.018	1.4292	0.018	0.9208			0.018	-200.63					371.818	93.7908
	0.019	0.5476	0.019	0.5412	0.019	0.5408	0.019	0.5348	0.019	0.5316			-0.019	-0.28904	-0.019	-0.28624	-0.019	-0.2806	-0.019	-0.27732	-0.019	-0.2662			-0.019	-1.8592	0.019	2.072			0.019	1.8144	0.019	1.46	0.019	1.0004			0.019	-194.284					391.919	98.498
	0.02	0.5496	0.02	0.5412	0.02	0.5404	0.02	0.5372	0.02	0.5324			-0.02	-0.2932	-0.02	-0.28928	-0.02	-0.28464	-0.02	-0.27904	-0.02	-0.27168			-0.02	-1.9496	0.02	2.2664			0.02	1.8424	0.02	1.5148	0.02	1.0552			0.02	-187.937					412.02	103.205
	0.021	0.5484	0.021	0.5372	0.021	0.538	0.021	0.5372	0.021	0.532			-0.021	-0.2932	-0.021	-0.28964	-0.021	-0.2866	-0.021	-0.28048	-0.021	-0.27352			-0.021	-2.03	0.021	2.4484			0.021	1.8948	0.021	1.5564	0.021	1.0896			0.021	-181.825					432.121	107.912
	0.022	0.5492	0.022	0.538	0.022	0.5412	0.022	0.5388	0.022	0.5336			-0.022	-0.29648	-0.022	-0.29392	-0.022	-0.29088	-0.022	-0.28476	-0.022	-0.27608			-0.022	-2.1108	0.022	2.6148			0.022	1.9668	0.022	1.6604	0.022	1.18			0.022	-175.663					452.222	112.62
	0.023	0.5496	0.023	0.5412	0.023	0.5424	0.023	0.5384	0.023	0.5352			-0.023	-0.29868	-0.023	-0.29552	-0.023	-0.29208	-0.023	-0.28768	-0.023	-0.27952			-0.023	-2.1828	0.023	2.7772			0.023	2.0316	0.023	1.7276	0.023	1.2352			0.023	-169.907					472.323	117.327
	0.024	0.5516	0.024	0.542	0.024	0.542	0.024	0.5396	0.024	0.5368			-0.024	-0.2992	-0.024	-0.297	-0.024	-0.29392	-0.024	-0.28904	-0.024	-0.28024			-0.024	-2.2452	0.024	2.9264			0.024	2.0808	0.024	1.7592	0.024	1.2572			0.024	-164.004					492.424	122.034
	0.025	0.5516	0.025	0.544	0.025	0.5416	0.025	0.5404	0.025	0.5384			-0.025	-0.30152	-0.025	-0.2976	-0.025	-0.2966	-0.025	-0.29184	-0.025	-0.28392			-0.025	-2.3052	0.025	3.0716			0.025	2.1404	0.025	1.8264	0.025	1.3964			0.025	-158.445					512.525	126.741
	0.026	0.5472	0.026	0.54	0.026	0.5364	0.026	0.536	0.026	0.5328			-0.026	-0.3004	-0.026	-0.29724	-0.026	-0.29404	-0.026	-0.2888	-0.026	-0.28208			-0.026	-2.3552	0.026	3.1964			0.026	2.1724	0.026	1.7836	0.026	1.3696			0.026	-152.8					532.626	131.449
	0.027	0.5476	0.027	0.542	0.027	0.5376	0.027	0.5388	0.027	0.5336			-0.027	-0.30456	-0.027	-0.3014	-0.027	-0.29896	-0.027	-0.29404	-0.027	-0.28684			-0.027	-2.404	0.027	3.3196			0.027	2.1844	0.027	1.868	0.027	1.4612			0.027	-147.315					552.727	136.156
	0.028	0.5508	0.028	0.5444	0.028	0.5396	0.028	0.5388	0.028	0.536			-0.028	-0.30712	-0.028	-0.30516	-0.028	-0.3014	-0.028	-0.2976	-0.028	-0.2904			-0.028	-2.4456	0.028	3.432			0.028	2.2444	0.028	1.9292	0.028	1.504			0.028	-141.534					572.828	140.863
	0.029	0.5528	0.029	0.5432	0.029	0.5408	0.029	0.5408	0.029	0.5364			-0.029	-0.30688	-0.029	-0.3058	-0.029	-0.30332	-0.029	-0.29772	-0.029	-0.2932			-0.029	-2.4896	0.029	3.5484			0.029	2.3128	0.029	2.0328	0.029	1.5772			0.029	-136.455					592.929	145.57
	0.03	0.5524	0.03	0.546	0.03	0.5444	0.03	0.5416	0.03	0.538			-0.03	-0.31044	-0.03	-0.30748	-0.03	-0.30492	-0.03	-0.30188	-0.03	-0.29492			-0.03	-2.53	0.03	3.6532			0.03	2.3472	0.03	2.0636	0.03	1.6664			0.03	-131.4					613.03	150.278
	0.031	0.552	0.031	0.5448	0.031	0.5424	0.031	0.5404	0.031	0.5376			-0.031	-0.30896	-0.031	-0.30664	-0.031	-0.30592	-0.031	-0.30396	-0.031	-0.29736			-0.031	-2.568	0.031	3.7524			0.031	2.386	0.031	2.0696	0.031	1.6456			0.031	-126.677					633.131	154.985
	0.032	0.5512	0.032	0.5444	0.032	0.542	0.032	0.54	0.032	0.5372			-0.032	-0.30884	-0.032	-0.308	-0.032	-0.30824	-0.032	-0.30212	-0.032	-0.29636			-0.032	-2.5996	0.032	3.8392			0.032	2.4388	0.032	2.1076	0.032	1.7068			0.032	-121.93					653.232	159.692
	0.033	0.5516	0.033	0.5428	0.033	0.5428	0.033	0.54	0.033	0.54			-0.033	-0.31176	-0.033	-0.31152	-0.033	-0.31056	-0.033	-0.30664	-0.033	-0.29944			-0.033	-2.6324	0.033	3.9284			0.033	2.4632	0.033	2.154	0.033	1.7092			0.033	-117.416					673.333	164.399
	0.034	0.552	0.034	0.5416	0.034	0.5392	0.034	0.5412	0.034	0.5368			-0.034	-0.31264	-0.034	-0.31372	-0.034	-0.31068	-0.034	-0.30592	-0.034	-0.30224			-0.034	-2.662	0.034	4.004			0.034	2.484	0.034	2.2308	0.034	1.7788			0.034	-112.681					693.434	169.106
	0.035	0.5504	0.035	0.5424	0.035	0.5416	0.035	0.5444	0.035	0.5408			-0.035	-0.31484	-0.035	-0.31432	-0.035	-0.31212	-0.035	-0.31032	-0.035	-0.30408			-0.035	-2.6924	0.035	4.084			0.035	2.5524	0.035	2.2308	0.035	1.884			0.035	-108.315					713.535	173.814
	0.036	0.5524	0.036	0.5428	0.036	0.5436	0.036	0.5452	0.036	0.5424			-0.036	-0.3174	-0.036	-0.31652	-0.036	-0.31472	-0.036	-0.31336	-0.036	-0.30748			-0.036	-2.7192	0.036	4.156			0.036	2.5696	0.036	2.276	0.036	1.8692			0.036	-103.9					733.636	178.521
	0.037	0.5512	0.037	0.5408	0.037	0.544	0.037	0.542	0.037	0.5412			-0.037	-0.3174	-0.037	-0.3152	-0.037	-0.31472	-0.037	-0.31176	-0.037	-0.30568			-0.037	-2.7424	0.037	4.224			0.037	2.5684	0.037	2.3212	0.037	1.9216			0.037	-99.6079					753.737	183.228
	0.038	0.5544	0.038	0.5452	0.038	0.5468	0.038	0.544	0.038	0.5388			-0.038	-0.319	-0.038	-0.31972	-0.038	-0.31884	-0.038	-0.31432	-0.038	-0.3102			-0.038	-2.7684	0.038	4.288			0.038	2.6524	0.038	2.3336	0.038	1.9988			0.038	-95.2173					773.838	187.935
	0.039	0.5524	0.039	0.5468	0.039	0.546	0.039	0.5468	0.039	0.5408			-0.039	-0.32156	-0.039	-0.3208	-0.039	-0.32092	-0.039	-0.31752	-0.039	-0.31056			-0.039	-2.7964	0.039	4.352			0.039	2.7332	0.039	2.3848	0.039	1.9732			0.039	-91.1341					793.939	192.643
	0.04	0.5548	0.04	0.5452	0.04	0.5456	0.04	0.5428	0.04	0.5396			-0.04	-0.32228	-0.04	-0.3202	-0.04	-0.31996	-0.04	-0.3168	-0.04	-0.31068			-0.04	-2.8196	0.04	4.4			0.04	2.766	0.04	2.4056	0.04	2.022			0.04	-86.7189					814.04	197.35
	0.041	0.5548	0.041	0.5472	0.041	0.5448	0.041	0.546	0.041	0.5424			-0.041	-0.3224	-0.041	-0.32192	-0.041	-0.32032	-0.041	-0.32104	-0.041	-0.31384			-0.041	-2.8368	0.041	4.452			0.041	2.738	0.041	2.4584	0.041	2.072			0.041	-82.6234					834.141	202.057
	0.042	0.5536	0.042	0.5436	0.042	0.5448	0.042	0.5444	0.042	0.5412			-0.042	-0.32336	-0.042	-0.32448	-0.042	-0.3212	-0.042	-0.32056	-0.042	-0.3164			-0.042	-2.8536	0.042	4.504			0.042	2.7308	0.042	2.5096	0.042	2.132			0.042	-78.5279					854.242	206.764
	0.043	0.5532	0.043	0.5448	0.043	0.546	0.043	0.5432	0.043	0.5404			-0.043	-0.32436	-0.043	-0.32448	-0.043	-0.3246	-0.043	-0.32032	-0.043	-0.31652			-0.043	-2.8684	0.043	4.552			0.043	2.8004	0.043	2.5512	0.043	2.126			0.043	-74.7522					874.343	211.472
	0.044	0.5524	0.044	0.5452	0.044	0.5456	0.044	0.5436	0.044	0.5436			-0.044	-0.32632	-0.044	-0.32544	-0.044	-0.32584	-0.044	-0.3246	-0.044	-0.31788			-0.044	-2.8856	0.044	4.592			0.044	2.8348	0.044	2.5228	0.044	2.1576			0.044	-70.8535					894.444	216.179
	0.045	0.5508	0.045	0.5448	0.045	0.5436	0.045	0.5408	0.045	0.54			-0.045	-0.32352	-0.045	-0.32364	-0.045	-0.32388	-0.045	-0.3218	-0.045	-0.318			-0.045	-2.904	0.045	4.632			0.045	2.8456	0.045	2.5572	0.045	2.2408			0.045	-67.2131					914.545	220.886
	0.046	0.5508	0.046	0.546	0.046	0.544	0.046	0.542	0.046	0.5412			-0.046	-0.32816	-0.046	-0.32776	-0.046	-0.32668	-0.046	-0.32388	-0.046	-0.32032			-0.046	-2.9184	0.046	4.668			0.046	2.87	0.046	2.6072	0.046	2.2284			0.046	-63.4989					934.646	225.593
	0.047	0.5524	0.047	0.5416	0.047	0.5424	0.047	0.5424	0.047	0.5396			-0.047	-0.32692	-0.047	-0.32936	-0.047	-0.3268	-0.047	-0.32496	-0.047	-0.32228			-0.047	-2.9344	0.047	4.704			0.047	2.924	0.047	2.578	0.047	2.2616			0.047	-59.9199					954.747	230.3
	0.048	0.5524	0.048	0.5444	0.048	0.542	0.048	0.5448	0.048	0.5396			-0.048	-0.329	-0.048	-0.32984	-0.048	-0.32912	-0.048	-0.32936	-0.048	-0.32324			-0.048	-2.9516	0.048	4.74			0.048	2.9496	0.048	2.6976	0.048	2.3116			0.048	-56.3041					974.848	235.008
	0.049	0.5552	0.049	0.5448	0.049	0.5444	0.049	0.5448	0.049	0.5424			-0.049	-0.33132	-0.049	-0.33072	-0.049	-0.3312	-0.049	-0.33024	-0.049	-0.32544			-0.049	-2.9648	0.049	4.772			0.049	2.9972	0.049	2.6732	0.049	2.3164			0.049	-52.8851					994.949	239.715
	0.05	0.55	0.05	0.5432	0.05	0.5436	0.05	0.54	0.05	0.5412			-0.05	-0.32996	-0.05	-0.33108	-0.05	-0.33096	-0.05	-0.32936	-0.05	-0.32572			-0.05	-2.9772	0.05	4.8			0.05	2.9728	0.05	2.7148	0.05	2.3824			0.05	-49.3307					1015.05	244.422
	0.051	0.552	0.051	0.5452	0.051	0.5456	0.051	0.5432	0.051	0.5448			-0.051	-0.33268	-0.051	-0.33424	-0.051	-0.33572	-0.051	-0.33352	-0.051	-0.329			-0.051	-2.992	0.051	4.832			0.051	2.9812	0.051	2.7392	0.051	2.396			0.051	-45.9855					1035.15	249.129
	0.052	0.556	0.052	0.5476	0.052	0.5472	0.052	0.546	0.052	0.546			-0.052	-0.3356	-0.052	-0.33608	-0.052	-0.33744	-0.052	-0.33476	-0.052	-0.33036			-0.052	-3.004	0.052	4.856			0.052	3.052	0.052	2.8396	0.052	2.446			0.052	-42.6156					1055.25	253.837
	0.053	0.5544	0.053	0.5448	0.053	0.5452	0.053	0.5448	0.053	0.5432			-0.053	-0.33232	-0.053	-0.33412	-0.053	-0.3334	-0.053	-0.334	-0.053	-0.32996			-0.053	-3.0164	0.053	4.884			0.053	3.0632	0.053	2.8052	0.053	2.446			0.053	-38.8399					1075.35	258.544
	0.054	0.554	0.054	0.5456	0.054	0.5448	0.054	0.546	0.054	0.5432			-0.054	-0.33436	-0.054	-0.33744	-0.054	-0.33792	-0.054	-0.33512	-0.054	-0.3328			-0.054	-3.0296	0.054	4.904			0.054	3.1036	0.054	2.8016	0.054	2.4792			0.054	-35.2118					1095.45	263.251
	0.055	0.552	0.055	0.5444	0.055	0.5444	0.055	0.5448	0.055	0.5408			-0.055	-0.33744	-0.055	-0.3372	-0.055	-0.3394	-0.055	-0.33816	-0.055	-0.33376			-0.055	-3.036	0.055	4.928			0.055	3.096	0.055	2.8848	0.055	2.5536			0.055	-32.1494					1115.56	267.958
	0.056	0.5516	0.056	0.5436	0.056	0.5456	0.056	0.5448	0.056	0.54			-0.056	-0.33632	-0.056	-0.33524	-0.056	-0.3394	-0.056	-0.33524	-0.056	-0.33304			-0.056	-3.0528	0.056	4.948			0.056	3.1644	0.056	2.8712	0.056	2.5696			0.056	-29.087					1135.66	272.665
	0.057	0.5492	0.057	0.5444	0.057	0.5444	0.057	0.5448	0.057	0.5424			-0.057	-0.33928	-0.057	-0.33876	-0.057	-0.33888	-0.057	-0.34012	-0.057	-0.33596			-0.057	-3.0604	0.057	4.964			0.057	3.1412	0.057	2.8812	0.057	2.5424			0.057	-26.2091					1155.76	277.373
	0.058	0.5492	0.058	0.5412	0.058	0.542	0.058	0.5416	0.058	0.538			-0.058	-0.33744	-0.058	-0.33708	-0.058	-0.3384	-0.058	-0.34	-0.058	-0.3328			-0.058	-3.0664	0.058	4.98			0.058	3.1756	0.058	2.9152	0.058	2.5888			0.058	-23.3189					1175.86	282.08
	0.059	0.5504	0.059	0.5424	0.059	0.5448	0.059	0.5416	0.059	0.54			-0.059	-0.3378	-0.059	-0.34148	-0.059	-0.34072	-0.059	-0.33976	-0.059	-0.335			-0.059	-3.0736	0.059	5			0.059	3.206	0.059	2.93	0.059	2.6196			0.059	-20.5148					1195.96	286.787
	0.06	0.55	0.06	0.5448	0.06	0.5432	0.06	0.5448	0.06	0.5408			-0.06	-0.34012	-0.06	-0.3406	-0.06	-0.34256	-0.06	-0.34208	-0.06	-0.33852			-0.06	-3.0896	0.06	5.012			0.06	3.2108	0.06	2.9824	0.06	2.6012			0.06	-17.6738					1216.06	291.494
	0.061	0.5496	0.061	0.544	0.061	0.5416	0.061	0.5448	0.061	0.5408			-0.061	-0.34	-0.061	-0.34096	-0.061	-0.34344	-0.061	-0.34108	-0.061	-0.33876			-0.061	-3.102	0.061	5.028			0.061	3.25	0.061	2.9872	0.061	2.6976			0.061	-14.8697					1236.16	296.202
	0.062	0.552	0.062	0.5428	0.062	0.5424	0.062	0.5456	0.062	0.5428			-0.062	-0.34268	-0.062	-0.34292	-0.062	-0.34512	-0.062	-0.34404	-0.062	-0.34148			-0.062	-3.1104	0.062	5.044			0.062	3.3	0.062	3.0352	0.062	2.688			0.062	-12.1517					1256.26	300.909
	0.063	0.5492	0.063	0.5428	0.063	0.5428	0.063	0.5436	0.063	0.5416			-0.063	-0.34268	-0.063	-0.34428	-0.063	-0.345	-0.063	-0.34536	-0.063	-0.3416			-0.063	-3.114	0.063	5.056			0.063	3.294	0.063	3.0068	0.063	2.6988			0.063	-9.27377					1276.36	305.616
	0.064	0.5516	0.064	0.5436	0.064	0.5464	0.064	0.5428	0.064	0.5424			-0.064	-0.34292	-0.064	-0.34624	-0.064	-0.34648	-0.064	-0.34588	-0.064	-0.34244			-0.064	-3.1224	0.064	5.072			0.064	3.2916	0.064	3.0728	0.064	2.7492			0.064	-6.62954					1296.46	310.323
	0.065	0.5532	0.065	0.5444	0.065	0.546	0.065	0.5448	0.065	0.5432			-0.065	-0.345	-0.065	-0.3482	-0.065	-0.3494	-0.065	-0.34808	-0.065	-0.34536			-0.065	-3.1384	0.065	5.08			0.065	3.3248	0.065	3.1084	0.065	2.7992			0.065	-3.89922					1316.57	315.031
	0.066	0.5516	0.066	0.5428	0.066	0.5436	0.066	0.5416	0.066	0.5404			-0.066	-0.34428	-0.066	-0.34708	-0.066	-0.34684	-0.066	-0.34808	-0.066	-0.3444			-0.066	-3.1496	0.066	5.092			0.066	3.3076	0.066	3.1144	0.066	2.7944			0.066	-1.04592					1336.67	319.738
	0.067	0.5508	0.067	0.5444	0.067	0.5452	0.067	0.5444	0.067	0.5412			-0.067	-0.346	-0.067	-0.34832	-0.067	-0.35016	-0.067	-0.34868	-0.067	-0.3482			-0.067	-3.158	0.067	5.104			0.067	3.4152	0.067	3.1072	0.067	2.8164			0.067	1.6967					1356.77	324.445
	0.068	0.552	0.068	0.5448	0.068	0.5444	0.068	0.544	0.068	0.5408			-0.068	-0.34856	-0.068	-0.34928	-0.068	-0.3504	-0.068	-0.34964	-0.068	-0.34844			-0.068	-3.164	0.068	5.112			0.068	3.4248	0.068	3.1388	0.068	2.7784			0.068	4.13185					1376.87	329.152
	0.069	0.5504	0.069	0.5448	0.069	0.5416	0.069	0.5428	0.069	0.5388			-0.069	-0.34672	-0.069	-0.34808	-0.069	-0.35052	-0.069	-0.35248	-0.069	-0.34808			-0.069	-3.1664	0.069	5.12			0.069	3.4088	0.069	3.2072	0.069	2.8628			0.069	6.75147					1396.97	333.859
	0.07	0.55	0.07	0.5456	0.07	0.544	0.07	0.5416	0.07	0.5396			-0.07	-0.34612	-0.07	-0.35052	-0.07	-0.34904	-0.07	-0.35248	-0.07	-0.34916			-0.07	-3.1752	0.07	5.124			0.07	3.4272	0.07	3.1732	0.07	2.8592			0.07	9.12513					1417.07	338.567
	0.071	0.5488	0.071	0.5416	0.071	0.5436	0.071	0.54	0.071	0.5388			-0.071	-0.3482	-0.071	-0.34856	-0.071	-0.35184	-0.071	-0.35088	-0.071	-0.34916			-0.071	-3.18	0.071	5.132			0.071	3.4152	0.071	3.1548	0.071	2.8992			0.071	11.548					1437.17	343.274
	0.072	0.548	0.072	0.5404	0.072	0.5392	0.072	0.5428	0.072	0.5404			-0.072	-0.34796	-0.072	-0.35076	-0.072	-0.35428	-0.072	-0.35284	-0.072	-0.34964			-0.072	-3.186	0.072	5.14			0.072	3.448	0.072	3.2368	0.072	2.8592			0.072	13.9462					1457.27	347.981
	0.073	0.5484	0.073	0.5428	0.073	0.5424	0.073	0.5416	0.073	0.5416			-0.073	-0.35076	-0.073	-0.3522	-0.073	-0.35416	-0.073	-0.35624	-0.073	-0.35296			-0.073	-3.1936	0.073	5.144			0.073	3.4812	0.073	3.2708	0.073	2.9604			0.073	16.3937					1477.37	352.688
	0.074	0.55	0.074	0.5428	0.074	0.5432	0.074	0.5444	0.074	0.542			-0.074	-0.35272	-0.074	-0.35332	-0.074	-0.35612	-0.074	-0.35648	-0.074	-0.3538			-0.074	-3.2008	0.074	5.156			0.074	3.4956	0.074	3.238	0.074	2.9312			0.074	18.632					1497.47	357.396
	0.075	0.5512	0.075	0.5432	0.075	0.5432	0.075	0.544	0.075	0.5432			-0.075	-0.35236	-0.075	-0.35468	-0.075	-0.35636	-0.075	-0.35688	-0.075	-0.3544			-0.075	-3.208	0.075	5.168			0.075	3.546	0.075	3.2856	0.075	2.9948			0.075	20.9811					1517.58	362.103
	0.076	0.5488	0.076	0.5424	0.076	0.5432	0.076	0.5428	0.076	0.5412			-0.076	-0.35416	-0.076	-0.35576	-0.076	-0.35856	-0.076	-0.35736	-0.076	-0.356			-0.076	-3.2168	0.076	5.168			0.076	3.5312	0.076	3.2844	0.076	3.03			0.076	23.2072					1537.68	366.81
	0.077	0.5452	0.077	0.536	0.077	0.5372	0.077	0.5376	0.077	0.536			-0.077	-0.34808	-0.077	-0.35236	-0.077	-0.35552	-0.077	-0.35392	-0.077	-0.35208			-0.077	-3.218	0.077	5.168			0.077	3.542	0.077	3.272	0.077	2.9896			0.077	25.4578					1557.78	371.517
	0.078	0.546	0.078	0.5384	0.078	0.54	0.078	0.5412	0.078	0.538			-0.078	-0.35308	-0.078	-0.35564	-0.078	-0.35796	-0.078	-0.35844	-0.078	-0.357			-0.078	-3.2264	0.078	5.168			0.078	3.5324	0.078	3.348	0.078	3.018			0.078	27.7577					1577.88	376.225
	0.079	0.5468	0.079	0.5392	0.079	0.5396	0.079	0.5396	0.079	0.5388			-0.079	-0.35504	-0.079	-0.35564	-0.079	-0.3598	-0.079	-0.36088	-0.079	-0.35648			-0.079	-3.2312	0.079	5.172			0.079	3.5704	0.079	3.3492	0.079	3.0092			0.079	30.3773					1597.98	380.932
	0.08	0.5488	0.08	0.54	0.08	0.5404	0.08	0.5416	0.08	0.5384			-0.08	-0.35688	-0.08	-0.35932	-0.08	-0.35992	-0.08	-0.36128	-0.08	-0.36052			-0.08	-3.2376	0.08	5.18			0.08	3.5652	0.08	3.3748	0.08	3.0596			0.08	32.5665					1618.08	385.639
	0.081	0.5496	0.081	0.5408	0.081	0.5424	0.081	0.5436	0.081	0.54			-0.081	-0.35908	-0.081	-0.35956	-0.081	-0.36236	-0.081	-0.36284	-0.081	-0.36128			-0.081	-3.2448	0.081	5.184			0.081	3.6324	0.081	3.3892	0.081	3.1048			0.081	34.645					1638.18	390.346
	0.082	0.548	0.082	0.5396	0.082	0.5408	0.082	0.5416	0.082	0.5372			-0.082	-0.35724	-0.082	-0.36076	-0.082	-0.36152	-0.082	-0.36332	-0.082	-0.35992			-0.082	-3.252	0.082	5.184			0.082	3.6156	0.082	3.404	0.082	3.096			0.082	36.662					1658.28	395.053
	0.083	0.546	0.083	0.5404	0.083	0.5436	0.083	0.5412	0.083	0.5388			-0.083	-0.35552	-0.083	-0.3598	-0.083	-0.36164	-0.083	-0.36408	-0.083	-0.36188			-0.083	-3.2596	0.083	5.184			0.083	3.6596	0.083	3.4052	0.083	3.1476			0.083	38.5929					1678.38	399.761
	0.084	0.546	0.084	0.5396	0.084	0.5432	0.084	0.5404	0.084	0.5384			-0.084	-0.35932	-0.084	-0.3626	-0.084	-0.36372	-0.084	-0.36592	-0.084	-0.3636			-0.084	-3.2644	0.084	5.188			0.084	3.6656	0.084	3.3956	0.084	3.1228			0.084	40.3762					1698.48	404.468
	0.085	0.5464	0.085	0.5412	0.085	0.5404	0.085	0.5376	0.085	0.5368			-0.085	-0.35956	-0.085	-0.36128	-0.085	-0.36236	-0.085	-0.36396	-0.085	-0.36296			-0.085	-3.268	0.085	5.192			0.085	3.6804	0.085	3.436	0.085	3.2			0.085	42.3932					1718.59	409.175
	0.086	0.5472	0.086	0.5412	0.086	0.54	0.086	0.5392	0.086	0.54			-0.086	-0.36152	-0.086	-0.36308	-0.086	-0.36568	-0.086	-0.368	-0.086	-0.36528			-0.086	-3.2764	0.086	5.196			0.086	3.6888	0.086	3.4688	0.086	3.2024			0.086	44.2995					1738.69	413.882
	0.087	0.548	0.087	0.5424	0.087	0.5396	0.087	0.5416	0.087	0.5392			-0.087	-0.36188	-0.087	-0.36432	-0.087	-0.36748	-0.087	-0.36772	-0.087	-0.367			-0.087	-3.2776	0.087	5.196			0.087	3.7376	0.087	3.4836	0.087	3.1976			0.087	46.2304					1758.79	418.59
	0.088	0.5488	0.088	0.5392	0.088	0.5404	0.088	0.5416	0.088	0.5392			-0.088	-0.3626	-0.088	-0.3648	-0.088	-0.36812	-0.088	-0.36932	-0.088	-0.36712			-0.088	-3.2912	0.088	5.2			0.088	3.728	0.088	3.5152	0.088	3.2328			0.088	48.0629					1778.89	423.297
	0.089	0.5484	0.089	0.5388	0.089	0.5404	0.089	0.54	0.089	0.5408			-0.089	-0.36396	-0.089	-0.36736	-0.089	-0.3698	-0.089	-0.3698	-0.089	-0.37032			-0.089	-3.296	0.089	5.204			0.089	3.7328	0.089	3.4836	0.089	3.244			0.089	50.0061					1798.99	428.004
	0.09	0.548	0.09	0.5404	0.09	0.5408	0.09	0.5416	0.09	0.542			-0.09	-0.3632	-0.09	-0.3676	-0.09	-0.37056	-0.09	-0.373	-0.09	-0.3692			-0.09	-3.3072	0.09	5.208			0.09	3.7256	0.09	3.5544	0.09	3.2844			0.09	51.7894					1819.09	432.711
	0.091	0.5476	0.091	0.5412	0.091	0.542	0.091	0.5416	0.091	0.5404			-0.091	-0.36432	-0.091	-0.36812	-0.091	-0.36908	-0.091	-0.37336	-0.091	-0.37188			-0.091	-3.3132	0.091	5.212			0.091	3.8036	0.091	3.5824	0.091	3.3148			0.091	53.8064					1839.19	437.418
	0.092	0.5476	0.092	0.5416	0.092	0.5416	0.092	0.5388	0.092	0.5396			-0.092	-0.36688	-0.092	-0.36932	-0.092	-0.37176	-0.092	-0.373	-0.092	-0.37288			-0.092	-3.3204	0.092	5.208			0.092	3.8012	0.092	3.5592	0.092	3.234			0.092	55.7496					1859.29	442.126
	0.093	0.5468	0.093	0.5408	0.093	0.5388	0.093	0.5412	0.093	0.5392			-0.093	-0.36628	-0.093	-0.36884	-0.093	-0.37288	-0.093	-0.3736	-0.093	-0.37224			-0.093	-3.3256	0.093	5.212			0.093	3.7976	0.093	3.5788	0.093	3.2964			0.093	57.5944					1879.39	446.833
	0.094	0.5496	0.094	0.5428	0.094	0.54	0.094	0.5432	0.094	0.5408			-0.094	-0.36676	-0.094	-0.37092	-0.094	-0.37396	-0.094	-0.37664	-0.094	-0.37484			-0.094	-3.328	0.094	5.216			0.094	3.8084	0.094	3.5896	0.094	3.3468			0.094	59.3039					1899.49	451.54
	0.095	0.5448	0.095	0.5388	0.095	0.5404	0.095	0.5408	0.095	0.5388			-0.095	-0.36884	-0.095	-0.37152	-0.095	-0.37396	-0.095	-0.37556	-0.095	-0.37396			-0.095	-3.3376	0.095	5.216			0.095	3.866	0.095	3.596	0.095	3.3468			0.095	61.0258					1919.6	456.247
	0.096	0.5436	0.096	0.538	0.096	0.5376	0.096	0.5404	0.096	0.538			-0.096	-0.3676	-0.096	-0.368	-0.096	-0.37312	-0.096	-0.37372	-0.096	-0.37324			-0.096	-3.3436	0.096	5.212			0.096	3.8368	0.096	3.646	0.096	3.3612			0.096	62.6615					1939.7	460.955
	0.097	0.5444	0.097	0.538	0.097	0.5392	0.097	0.538	0.097	0.5392			-0.097	-0.36896	-0.097	-0.37384	-0.097	-0.3764	-0.097	-0.37752	-0.097	-0.37556			-0.097	-3.3448	0.097	5.216			0.097	3.8548	0.097	3.6216	0.097	3.3516			0.097	64.3341					1959.8	465.662
	0.098	0.5416	0.098	0.5376	0.098	0.5404	0.098	0.5364	0.098	0.5384			-0.098	-0.37032	-0.098	-0.3714	-0.098	-0.37556	-0.098	-0.37704	-0.098	-0.37556			-0.098	-3.35	0.098	5.22			0.098	3.8536	0.098	3.6448	0.098	3.3748			0.098	66.0313					1979.9	470.369
	0.099	0.5436	0.099	0.5404	0.099	0.54	0.099	0.5404	0.099	0.5384			-0.099	-0.37176	-0.099	-0.37396	-0.099	-0.37836	-0.099	-0.37912	-0.099	-0.378			-0.099	-3.3512	0.099	5.216			0.099	3.888	0.099	3.6632	0.099	3.4236			0.099	67.6917					2000	475.076
	0.1	0.5468	0.1	0.5396	0.1	0.5404	0.1	0.54	0.1	0.54			-0.1	-0.37372	-0.1	-0.37556	-0.1	-0.37884	-0.1	-0.38192	-0.1	-0.3812			-0.1	-3.362	0.1	5.22			0.1	3.8964	0.1	3.684	0.1	3.4016			0.1	69.2536
	0.101	0.5456	0.101	0.5392	0.101	0.5384	0.101	0.5404	0.101	0.5372			-0.101	-0.3714	-0.101	-0.37384	-0.101	-0.3786	-0.101	-0.37996	-0.101	-0.3786			-0.101	-3.3656	0.101	5.216			0.101	3.9196	0.101	3.7036	0.101	3.4272			0.101	70.9385
	0.102	0.5464	0.102	0.5396	0.102	0.5408	0.102	0.5416	0.102	0.5388			-0.102	-0.37592	-0.102	-0.37716	-0.102	-0.38144	-0.102	-0.38412	-0.102	-0.38336			-0.102	-3.378	0.102	5.216			0.102	3.9064	0.102	3.668	0.102	3.4516			0.102	72.5743
	0.103	0.548	0.103	0.544	0.103	0.5448	0.103	0.5428	0.103	0.542			-0.103	-0.37812	-0.103	-0.37996	-0.103	-0.38412	-0.103	-0.38804	-0.103	-0.38544			-0.103	-3.3852	0.103	5.224			0.103	3.9832	0.103	3.7364	0.103	3.5092			0.103	74.1485
	0.104	0.546	0.104	0.5412	0.104	0.5452	0.104	0.54	0.104	0.5388			-0.104	-0.37616	-0.104	-0.3802	-0.104	-0.3802	-0.104	-0.38556	-0.104	-0.38412			-0.104	-3.3928	0.104	5.228			0.104	3.9844	0.104	3.8304	0.104	3.5092			0.104	76.2639
	0.105	0.5448	0.105	0.5396	0.105	0.5424	0.105	0.5416	0.105	0.5388			-0.105	-0.37764	-0.105	-0.38068	-0.105	-0.38336	-0.105	-0.38572	-0.105	-0.38376			-0.105	-3.3976	0.105	5.228			0.105	3.9748	0.105	3.7364	0.105	3.5092			0.105	78.3793
	0.106	0.544	0.106	0.538	0.106	0.54	0.106	0.5404	0.106	0.5372			-0.106	-0.37884	-0.106	-0.37924	-0.106	-0.38472	-0.106	-0.38556	-0.106	-0.384			-0.106	-3.3988	0.106	5.228			0.106	3.966	0.106	3.7572	0.106	3.5568			0.106	79.9535
	0.107	0.5464	0.107	0.5408	0.107	0.5384	0.107	0.5408	0.107	0.5368			-0.107	-0.37664	-0.107	-0.38092	-0.107	-0.38448	-0.107	-0.38572	-0.107	-0.3862			-0.107	-3.4096	0.107	5.232			0.107	3.9956	0.107	3.8048	0.107	3.5508			0.107	81.331
	0.108	0.5452	0.108	0.5388	0.108	0.5384	0.108	0.5396	0.108	0.5368			-0.108	-0.38032	-0.108	-0.38364	-0.108	-0.38728	-0.108	-0.3868	-0.108	-0.38644			-0.108	-3.4108	0.108	5.224			0.108	3.9944	0.108	3.8012	0.108	3.524			0.108	82.5731
	0.109	0.5416	0.109	0.536	0.109	0.5348	0.109	0.5352	0.109	0.5352			-0.109	-0.37764	-0.109	-0.38068	-0.109	-0.38336	-0.109	-0.38716	-0.109	-0.38692			-0.109	-3.4108	0.109	5.22			0.109	3.9784	0.109	3.7864	0.109	3.5152			0.109	83.803
	0.11	0.5428	0.11	0.5368	0.11	0.5352	0.11	0.5364	0.11	0.5364			-0.11	-0.37884	-0.11	-0.38276	-0.11	-0.38644	-0.11	-0.38924	-0.11	-0.38804			-0.11	-3.416	0.11	5.216			0.11	4.028	0.11	3.834	0.11	3.542			0.11	85.0206
	0.111	0.544	0.111	0.536	0.111	0.5372	0.111	0.5376	0.111	0.5364			-0.111	-0.38068	-0.111	-0.3824	-0.111	-0.38716	-0.111	-0.38984	-0.111	-0.38804			-0.111	-3.4184	0.111	5.22			0.111	4.02	0.111	3.8172	0.111	3.596			0.111	86.398
	0.112	0.5448	0.112	0.5396	0.112	0.538	0.112	0.5376	0.112	0.5372			-0.112	-0.3812	-0.112	-0.38388	-0.112	-0.38764	-0.112	-0.38984	-0.112	-0.38984			-0.112	-3.4256	0.112	5.22			0.112	4.072	0.112	3.8356	0.112	3.6168			0.112	87.6771
	0.113	0.546	0.113	0.5392	0.113	0.5368	0.113	0.5388	0.113	0.5376			-0.113	-0.38448	-0.113	-0.38704	-0.113	-0.39156	-0.113	-0.39232	-0.113	-0.39108			-0.113	-3.4316	0.113	5.224			0.113	4.072	0.113	3.878	0.113	3.64			0.113	88.907
	0.114	0.5428	0.114	0.5392	0.114	0.5344	0.114	0.538	0.114	0.536			-0.114	-0.38216	-0.114	-0.38776	-0.114	-0.39084	-0.114	-0.39256	-0.114	-0.39168			-0.114	-3.4368	0.114	5.212			0.114	4.04	0.114	3.866	0.114	3.6104			0.114	90.3459
	0.115	0.5428	0.115	0.5376	0.115	0.5352	0.115	0.5388	0.115	0.538			-0.115	-0.38544	-0.115	-0.38776	-0.115	-0.39168	-0.115	-0.39448	-0.115	-0.39476			-0.115	-3.4416	0.115	5.22			0.115	4.1	0.115	3.888	0.115	3.6656			0.115	91.6619
	0.116	0.544	0.116	0.5376	0.116	0.5372	0.116	0.5396	0.116	0.5388			-0.116	-0.38704	-0.116	-0.39036	-0.116	-0.39292	-0.116	-0.39708	-0.116	-0.39584			-0.116	-3.4512	0.116	5.22			0.116	4.12	0.116	3.9296	0.116	3.6792			0.116	92.9655
	0.117	0.5412	0.117	0.5348	0.117	0.5384	0.117	0.5364	0.117	0.5368			-0.117	-0.38508	-0.117	-0.38864	-0.117	-0.39156	-0.117	-0.39476	-0.117	-0.3934			-0.117	-3.4524	0.117	5.22			0.117	4.124	0.117	3.9208	0.117	3.6544			0.117	94.4783
	0.118	0.5424	0.118	0.536	0.118	0.5384	0.118	0.5364	0.118	0.5368			-0.118	-0.38804	-0.118	-0.38924	-0.118	-0.39548	-0.118	-0.39696	-0.118	-0.39684			-0.118	-3.4612	0.118	5.216			0.118	4.12	0.118	3.9052	0.118	3.7024			0.118	95.9541
	0.119	0.5428	0.119	0.5364	0.119	0.5384	0.119	0.5388	0.119	0.5368			-0.119	-0.38924	-0.119	-0.3912	-0.119	-0.3956	-0.119	-0.39656	-0.119	-0.39804			-0.119	-3.4696	0.119	5.216			0.119	4.16	0.119	3.9452	0.119	3.6728			0.119	97.2086
	0.12	0.5428	0.12	0.536	0.12	0.5372	0.12	0.538	0.12	0.5348			-0.12	-0.38752	-0.12	-0.39216	-0.12	-0.39424	-0.12	-0.39768	-0.12	-0.39852			-0.12	-3.472	0.12	5.22			0.12	4.168	0.12	3.9452	0.12	3.7352			0.12	98.4631
	0.121	0.544	0.121	0.5364	0.121	0.5384	0.121	0.538	0.121	0.5364			-0.121	-0.38972	-0.121	-0.39328	-0.121	-0.39596	-0.121	-0.4	-0.121	-0.39828			-0.121	-3.482	0.121	5.212			0.121	4.144	0.121	3.938	0.121	3.684			0.121	99.5946
	0.122	0.5404	0.122	0.5332	0.122	0.534	0.122	0.5336	0.122	0.5324			-0.122	-0.38792	-0.122	-0.39168	-0.122	-0.39548	-0.122	-0.39976	-0.122	-0.3972			-0.122	-3.478	0.122	5.216			0.122	4.124	0.122	3.9308	0.122	3.69			0.122	100.763
	0.123	0.5404	0.123	0.5348	0.123	0.536	0.123	0.5368	0.123	0.5332			-0.123	-0.3896	-0.123	-0.3956	-0.123	-0.39632	-0.123	-0.4016	-0.123	-0.39744			-0.123	-3.4868	0.123	5.212			0.123	4.216	0.123	3.9736	0.123	3.762			0.123	101.919
	0.124	0.5404	0.124	0.5332	0.124	0.5352	0.124	0.536	0.124	0.5356			-0.124	-0.39292	-0.124	-0.395	-0.124	-0.39876	-0.124	-0.402	-0.124	-0.4012			-0.124	-3.4916	0.124	5.212			0.124	4.208	0.124	4	0.124	3.7476			0.124	103.198
	0.125	0.5408	0.125	0.5352	0.125	0.5364	0.125	0.5364	0.125	0.5352			-0.125	-0.39352	-0.125	-0.39488	-0.125	-0.39976	-0.125	-0.402	-0.125	-0.402			-0.125	-3.4976	0.125	5.212			0.125	4.212	0.125	3.9844	0.125	3.794			0.125	104.366
	0.126	0.542	0.126	0.538	0.126	0.5368	0.126	0.5364	0.126	0.5368			-0.126	-0.39328	-0.126	-0.39608	-0.126	-0.4008	-0.126	-0.4028	-0.126	-0.4036			-0.126	-3.4976	0.126	5.212			0.126	4.256	0.126	4.036	0.126	3.7852			0.126	105.535
	0.127	0.5416	0.127	0.536	0.127	0.5344	0.127	0.5356	0.127	0.534			-0.127	-0.39388	-0.127	-0.39668	-0.127	-0.4024	-0.127	-0.4056	-0.127	-0.406			-0.127	-3.504	0.127	5.212			0.127	4.208	0.127	4.028	0.127	3.7916			0.127	106.716
	0.128	0.5392	0.128	0.534	0.128	0.532	0.128	0.5312	0.128	0.5308			-0.128	-0.38984	-0.128	-0.39548	-0.128	-0.39816	-0.128	-0.4016	-0.128	-0.4016			-0.128	-3.51	0.128	5.208			0.128	4.236	0.128	4.02	0.128	3.8048			0.128	107.921
	0.129	0.5384	0.129	0.5324	0.129	0.5328	0.129	0.5336	0.129	0.532			-0.129	-0.39448	-0.129	-0.39768	-0.129	-0.4004	-0.129	-0.4036	-0.129	-0.4044			-0.129	-3.5028	0.129	5.204			0.129	4.228	0.129	4.012	0.129	3.7988			0.129	109.114
	0.13	0.5368	0.13	0.5332	0.13	0.5312	0.13	0.5328	0.13	0.5328			-0.13	-0.3956	-0.13	-0.39792	-0.13	-0.4024	-0.13	-0.4052	-0.13	-0.4048			-0.13	-3.5076	0.13	5.2			0.13	4.248	0.13	4.04	0.13	3.816			0.13	110.688
	0.131	0.54	0.131	0.5356	0.131	0.5348	0.131	0.536	0.131	0.5348			-0.131	-0.39684	-0.131	-0.402	-0.131	-0.4064	-0.131	-0.408	-0.131	-0.4096			-0.131	-3.5172	0.131	5.2			0.131	4.304	0.131	4.072	0.131	3.8768			0.131	111.992
	0.132	0.5396	0.132	0.5356	0.132	0.5364	0.132	0.5352	0.132	0.5344			-0.132	-0.3984	-0.132	-0.4016	-0.132	-0.4076	-0.132	-0.4088	-0.132	-0.408			-0.132	-3.526	0.132	5.204			0.132	4.276	0.132	4.084	0.132	3.8304			0.132	112.963
	0.133	0.5396	0.133	0.534	0.133	0.5328	0.133	0.5356	0.133	0.5344			-0.133	-0.39904	-0.133	-0.4008	-0.133	-0.4064	-0.133	-0.408	-0.133	-0.4092			-0.133	-3.5344	0.133	5.2			0.133	4.312	0.133	4.104	0.133	3.8636			0.133	113.996
	0.134	0.54	0.134	0.5336	0.134	0.5324	0.134	0.536	0.134	0.5348			-0.134	-0.4	-0.134	-0.404	-0.134	-0.406	-0.134	-0.4084	-0.134	-0.4088			-0.134	-3.5416	0.134	5.2			0.134	4.316	0.134	4.104	0.134	3.8796			0.134	114.98
	0.135	0.5388	0.135	0.5324	0.135	0.532	0.135	0.5332	0.135	0.5312			-0.135	-0.4	-0.135	-0.4024	-0.135	-0.4072	-0.135	-0.4096	-0.135	-0.4096			-0.135	-3.5404	0.135	5.196			0.135	4.28	0.135	4.12	0.135	3.8476			0.135	115.903
	0.136	0.538	0.136	0.532	0.136	0.5328	0.136	0.5332	0.136	0.534			-0.136	-0.4004	-0.136	-0.4044	-0.136	-0.4088	-0.136	-0.4096	-0.136	-0.4112			-0.136	-3.5468	0.136	5.2			0.136	4.276	0.136	4.12	0.136	3.9208			0.136	116.923
	0.137	0.5388	0.137	0.5328	0.137	0.5348	0.137	0.5348	0.137	0.5328			-0.137	-0.4008	-0.137	-0.4068	-0.137	-0.4092	-0.137	-0.414	-0.137	-0.414			-0.137	-3.548	0.137	5.192			0.137	4.324	0.137	4.144	0.137	3.904			0.137	117.932
	0.138	0.5372	0.138	0.532	0.138	0.5352	0.138	0.5344	0.138	0.5364			-0.138	-0.4036	-0.138	-0.4052	-0.138	-0.4108	-0.138	-0.4148	-0.138	-0.414			-0.138	-3.5528	0.138	5.196			0.138	4.324	0.138	4.156	0.138	3.9368			0.138	118.953
	0.139	0.5396	0.139	0.534	0.139	0.5356	0.139	0.536	0.139	0.5328			-0.139	-0.4044	-0.139	-0.406	-0.139	-0.4116	-0.139	-0.4152	-0.139	-0.4148			-0.139	-3.5676	0.139	5.2			0.139	4.388	0.139	4.136	0.139	3.9772			0.139	119.937
	0.14	0.5396	0.14	0.5332	0.14	0.5356	0.14	0.5344	0.14	0.5336			-0.14	-0.4052	-0.14	-0.4092	-0.14	-0.414	-0.14	-0.4152	-0.14	-0.416			-0.14	-3.566	0.14	5.196			0.14	4.392	0.14	4.156	0.14	3.9076			0.14	120.957
	0.141	0.5404	0.141	0.534	0.141	0.536	0.141	0.5336	0.141	0.5332			-0.141	-0.4056	-0.141	-0.4096	-0.141	-0.4132	-0.141	-0.4176	-0.141	-0.4148			-0.141	-3.5676	0.141	5.196			0.141	4.364	0.141	4.192	0.141	3.96			0.141	121.868
	0.142	0.538	0.142	0.5332	0.142	0.5352	0.142	0.534	0.142	0.5332			-0.142	-0.4076	-0.142	-0.4104	-0.142	-0.4136	-0.142	-0.4172	-0.142	-0.418			-0.142	-3.5796	0.142	5.192			0.142	4.4	0.142	4.2	0.142	3.9932			0.142	122.913
	0.143	0.538	0.143	0.5316	0.143	0.5336	0.143	0.5348	0.143	0.5336			-0.143	-0.4088	-0.143	-0.4104	-0.143	-0.4144	-0.143	-0.4168	-0.143	-0.4184			-0.143	-3.5832	0.143	5.192			0.143	4.424	0.143	4.2	0.143	4.012			0.143	124.094
	0.144	0.5376	0.144	0.5332	0.144	0.534	0.144	0.5336	0.144	0.5336			-0.144	-0.4084	-0.144	-0.4104	-0.144	-0.416	-0.144	-0.4204	-0.144	-0.4176			-0.144	-3.5892	0.144	5.192			0.144	4.432	0.144	4.224	0.144	3.9748			0.144	125.09
	0.145	0.5388	0.145	0.5344	0.145	0.5352	0.145	0.5344	0.145	0.5344			-0.145	-0.41	-0.145	-0.4128	-0.145	-0.4176	-0.145	-0.42	-0.145	-0.4204			-0.145	-3.592	0.145	5.192			0.145	4.416	0.145	4.256	0.145	4.024			0.145	125.963
	0.146	0.538	0.146	0.532	0.146	0.532	0.146	0.5336	0.146	0.5336			-0.146	-0.4096	-0.146	-0.4128	-0.146	-0.4184	-0.146	-0.42	-0.146	-0.4216			-0.146	-3.5968	0.146	5.192			0.146	4.416	0.146	4.22	0.146	4.04			0.146	126.922
	0.147	0.5384	0.147	0.5348	0.147	0.5304	0.147	0.5324	0.147	0.532			-0.147	-0.408	-0.147	-0.4148	-0.147	-0.4168	-0.147	-0.42	-0.147	-0.4216			-0.147	-3.604	0.147	5.192			0.147	4.46	0.147	4.256	0.147	4.028			0.147	127.796
	0.148	0.5368	0.148	0.532	0.148	0.53	0.148	0.5308	0.148	0.5304			-0.148	-0.4108	-0.148	-0.4156	-0.148	-0.4196	-0.148	-0.4208	-0.148	-0.4228			-0.148	-3.6076	0.148	5.188			0.148	4.428	0.148	4.248	0.148	4.02			0.148	128.57
	0.149	0.5368	0.149	0.5312	0.149	0.5292	0.149	0.5296	0.149	0.5316			-0.149	-0.4124	-0.149	-0.4156	-0.149	-0.418	-0.149	-0.4224	-0.149	-0.4232			-0.149	-3.6076	0.149	5.188			0.149	4.436	0.149	4.272	0.149	4.068			0.149	129.493
	0.15	0.5372	0.15	0.5328	0.15	0.532	0.15	0.5308	0.15	0.5336			-0.15	-0.4132	-0.15	-0.4168	-0.15	-0.4208	-0.15	-0.4252	-0.15	-0.4252			-0.15	-3.6152	0.15	5.184			0.15	4.476	0.15	4.26	0.15	4.076			0.15	130.403
	0.151	0.5376	0.151	0.5316	0.151	0.5328	0.151	0.5332	0.151	0.5336			-0.151	-0.416	-0.151	-0.4184	-0.151	-0.422	-0.151	-0.4248	-0.151	-0.4256			-0.151	-3.6212	0.151	5.184			0.151	4.504	0.151	4.304	0.151	4.08			0.151	131.239
	0.152	0.538	0.152	0.5328	0.152	0.5316	0.152	0.5332	0.152	0.5328			-0.152	-0.4152	-0.152	-0.4168	-0.152	-0.4232	-0.152	-0.4252	-0.152	-0.4252			-0.152	-3.6248	0.152	5.184			0.152	4.508	0.152	4.292	0.152	4.092			0.152	132.174
	0.153	0.5388	0.153	0.532	0.153	0.5332	0.153	0.5336	0.153	0.5316			-0.153	-0.4164	-0.153	-0.42	-0.153	-0.4228	-0.153	-0.4284	-0.153	-0.4288			-0.153	-3.632	0.153	5.184			0.153	4.508	0.153	4.308	0.153	4.084			0.153	133.035
	0.154	0.54	0.154	0.5344	0.154	0.5336	0.154	0.5344	0.154	0.5328			-0.154	-0.418	-0.154	-0.4216	-0.154	-0.4272	-0.154	-0.4304	-0.154	-0.4304			-0.154	-3.6372	0.154	5.184			0.154	4.516	0.154	4.332	0.154	4.136			0.154	133.933
	0.155	0.5376	0.155	0.5332	0.155	0.534	0.155	0.5356	0.155	0.5336			-0.155	-0.4216	-0.155	-0.4208	-0.155	-0.4272	-0.155	-0.4292	-0.155	-0.4288			-0.155	-3.6444	0.155	5.184			0.155	4.52	0.155	4.336	0.155	4.168			0.155	135.101
	0.156	0.536	0.156	0.5312	0.156	0.534	0.156	0.5328	0.156	0.5328			-0.156	-0.4188	-0.156	-0.4224	-0.156	-0.4272	-0.156	-0.4304	-0.156	-0.4312			-0.156	-3.6468	0.156	5.184			0.156	4.516	0.156	4.32	0.156	4.16			0.156	136.478
	0.157	0.5364	0.157	0.5328	0.157	0.5328	0.157	0.5344	0.157	0.532			-0.157	-0.418	-0.157	-0.422	-0.157	-0.4272	-0.157	-0.4292	-0.157	-0.4296			-0.157	-3.6504	0.157	5.184			0.157	4.544	0.157	4.368	0.157	4.148			0.157	137.438
	0.158	0.5352	0.158	0.534	0.158	0.5312	0.158	0.5336	0.158	0.5328			-0.158	-0.4208	-0.158	-0.424	-0.158	-0.4296	-0.158	-0.432	-0.158	-0.4328			-0.158	-3.658	0.158	5.184			0.158	4.608	0.158	4.352	0.158	4.156			0.158	138.139
	0.159	0.5352	0.159	0.532	0.159	0.532	0.159	0.5328	0.159	0.5312			-0.159	-0.4204	-0.159	-0.4224	-0.159	-0.4276	-0.159	-0.434	-0.159	-0.4304			-0.159	-3.6616	0.159	5.18			0.159	4.544	0.159	4.34	0.159	4.156			0.159	138.84
	0.16	0.534	0.16	0.5304	0.16	0.5308	0.16	0.5312	0.16	0.5308			-0.16	-0.4192	-0.16	-0.4236	-0.16	-0.4272	-0.16	-0.432	-0.16	-0.43			-0.16	-3.6664	0.16	5.176			0.16	4.592	0.16	4.388	0.16	4.176			0.16	139.529
	0.161	0.534	0.161	0.5312	0.161	0.5316	0.161	0.5316	0.161	0.5296			-0.161	-0.424	-0.161	-0.424	-0.161	-0.4304	-0.161	-0.4336	-0.161	-0.4336			-0.161	-3.6688	0.161	5.176			0.161	4.592	0.161	4.392	0.161	4.176			0.161	140.107
	0.162	0.5344	0.162	0.5284	0.162	0.53	0.162	0.5292	0.162	0.5272			-0.162	-0.4228	-0.162	-0.426	-0.162	-0.43	-0.162	-0.4336	-0.162	-0.434			-0.162	-3.6688	0.162	5.176			0.162	4.572	0.162	4.404	0.162	4.16			0.162	140.881
	0.163	0.5356	0.163	0.5316	0.163	0.53	0.163	0.5308	0.163	0.53			-0.163	-0.4244	-0.163	-0.4276	-0.163	-0.4316	-0.163	-0.4352	-0.163	-0.4372			-0.163	-3.6772	0.163	5.172			0.163	4.58	0.163	4.444	0.163	4.2			0.163	141.546
	0.164	0.5356	0.164	0.5324	0.164	0.5328	0.164	0.5316	0.164	0.5304			-0.164	-0.4272	-0.164	-0.4292	-0.164	-0.4336	-0.164	-0.4384	-0.164	-0.4384			-0.164	-3.6848	0.164	5.172			0.164	4.64	0.164	4.408	0.164	4.208			0.164	142.234
	0.165	0.5348	0.165	0.5292	0.165	0.5288	0.165	0.5288	0.165	0.5288			-0.165	-0.4268	-0.165	-0.4292	-0.165	-0.4324	-0.165	-0.4356	-0.165	-0.436			-0.165	-3.6848	0.165	5.172			0.165	4.608	0.165	4.404	0.165	4.272			0.165	143.021
	0.166	0.5356	0.166	0.53	0.166	0.53	0.166	0.532	0.166	0.5304			-0.166	-0.4268	-0.166	-0.4288	-0.166	-0.4376	-0.166	-0.4368	-0.166	-0.4388			-0.166	-3.692	0.166	5.168			0.166	4.668	0.166	4.464	0.166	4.212			0.166	143.784
	0.167	0.5364	0.167	0.5308	0.167	0.5308	0.167	0.5332	0.167	0.5316			-0.167	-0.4288	-0.167	-0.4324	-0.167	-0.4376	-0.167	-0.4384	-0.167	-0.4412			-0.167	-3.702	0.167	5.168			0.167	4.62	0.167	4.444	0.167	4.236			0.167	144.485
	0.168	0.536	0.168	0.5308	0.168	0.5292	0.168	0.532	0.168	0.5296			-0.168	-0.428	-0.168	-0.4332	-0.168	-0.4356	-0.168	-0.438	-0.168	-0.4376			-0.168	-3.7068	0.168	5.168			0.168	4.636	0.168	4.424	0.168	4.236			0.168	145.395
	0.169	0.5368	0.169	0.5308	0.169	0.5312	0.169	0.5308	0.169	0.5308			-0.169	-0.4312	-0.169	-0.4356	-0.169	-0.4388	-0.169	-0.4432	-0.169	-0.4404			-0.169	-3.7104	0.169	5.168			0.169	4.7	0.169	4.496	0.169	4.28			0.169	146.33
	0.17	0.534	0.17	0.53	0.17	0.5304	0.17	0.5288	0.17	0.5292			-0.17	-0.432	-0.17	-0.4348	-0.17	-0.4372	-0.17	-0.4408	-0.17	-0.4428			-0.17	-3.7116	0.17	5.164			0.17	4.676	0.17	4.464	0.17	4.288			0.17	147.055
	0.171	0.5356	0.171	0.5292	0.171	0.5308	0.171	0.53	0.171	0.532			-0.171	-0.4308	-0.171	-0.4352	-0.171	-0.4396	-0.171	-0.4432	-0.171	-0.4416			-0.171	-3.7176	0.171	5.164			0.171	4.676	0.171	4.52	0.171	4.276			0.171	147.732
	0.172	0.5348	0.172	0.5292	0.172	0.5312	0.172	0.5296	0.172	0.5316			-0.172	-0.4324	-0.172	-0.4352	-0.172	-0.4408	-0.172	-0.444	-0.172	-0.4436			-0.172	-3.7224	0.172	5.164			0.172	4.652	0.172	4.508	0.172	4.312			0.172	148.433
	0.173	0.5328	0.173	0.5268	0.173	0.5264	0.173	0.5296	0.173	0.5272			-0.173	-0.4304	-0.173	-0.4328	-0.173	-0.4388	-0.173	-0.4416	-0.173	-0.442			-0.173	-3.7288	0.173	5.16			0.173	4.668	0.173	4.484	0.173	4.3			0.173	149.134
	0.174	0.5328	0.174	0.5292	0.174	0.5268	0.174	0.5296	0.174	0.5272			-0.174	-0.4356	-0.174	-0.4372	-0.174	-0.4408	-0.174	-0.4436	-0.174	-0.4452			-0.174	-3.7336	0.174	5.156			0.174	4.716	0.174	4.528	0.174	4.32			0.174	149.798
	0.175	0.5336	0.175	0.5272	0.175	0.5292	0.175	0.5292	0.175	0.5296			-0.175	-0.4332	-0.175	-0.44	-0.175	-0.4412	-0.175	-0.4472	-0.175	-0.4464			-0.175	-3.736	0.175	5.148			0.175	4.688	0.175	4.476	0.175	4.324			0.175	150.61
	0.176	0.5328	0.176	0.5284	0.176	0.5292	0.176	0.5328	0.176	0.5308			-0.176	-0.434	-0.176	-0.4392	-0.176	-0.4424	-0.176	-0.4472	-0.176	-0.4468			-0.176	-3.7396	0.176	5.152			0.176	4.716	0.176	4.54	0.176	4.308			0.176	151.262
	0.177	0.534	0.177	0.5292	0.177	0.5304	0.177	0.5308	0.177	0.5304			-0.177	-0.4372	-0.177	-0.4396	-0.177	-0.4436	-0.177	-0.4476	-0.177	-0.4508			-0.177	-3.742	0.177	5.156			0.177	4.76	0.177	4.572	0.177	4.348			0.177	151.913
	0.178	0.5316	0.178	0.5292	0.178	0.5284	0.178	0.5288	0.178	0.5292			-0.178	-0.438	-0.178	-0.438	-0.178	-0.444	-0.178	-0.4476	-0.178	-0.4472			-0.178	-3.7508	0.178	5.152			0.178	4.748	0.178	4.532	0.178	4.384			0.178	152.664
	0.179	0.5312	0.179	0.53	0.179	0.5264	0.179	0.5276	0.179	0.5284			-0.179	-0.4368	-0.179	-0.4392	-0.179	-0.4448	-0.179	-0.448	-0.179	-0.4456			-0.179	-3.7568	0.179	5.148			0.179	4.724	0.179	4.552	0.179	4.34			0.179	153.34
	0.18	0.5296	0.18	0.5248	0.18	0.5256	0.18	0.5244	0.18	0.524			-0.18	-0.4372	-0.18	-0.4392	-0.18	-0.4452	-0.18	-0.4504	-0.18	-0.448			-0.18	-3.7472	0.18	5.148			0.18	4.728	0.18	4.532	0.18	4.328			0.18	153.98
	0.181	0.5304	0.181	0.5248	0.181	0.5264	0.181	0.526	0.181	0.5232			-0.181	-0.4392	-0.181	-0.4416	-0.181	-0.4464	-0.181	-0.448	-0.181	-0.4476			-0.181	-3.752	0.181	5.144			0.181	4.74	0.181	4.572	0.181	4.388			0.181	155.025
	0.182	0.5316	0.182	0.5256	0.182	0.5284	0.182	0.5284	0.182	0.5268			-0.182	-0.4424	-0.182	-0.4448	-0.182	-0.4468	-0.182	-0.4512	-0.182	-0.4512			-0.182	-3.7604	0.182	5.144			0.182	4.768	0.182	4.576	0.182	4.408			0.182	155.923
	0.183	0.532	0.183	0.5256	0.183	0.5288	0.183	0.5268	0.183	0.5272			-0.183	-0.444	-0.183	-0.4476	-0.183	-0.4484	-0.183	-0.4532	-0.183	-0.4536			-0.183	-3.7728	0.183	5.14			0.183	4.768	0.183	4.584	0.183	4.42			0.183	156.525
	0.184	0.5296	0.184	0.5276	0.184	0.5288	0.184	0.5272	0.184	0.5276			-0.184	-0.442	-0.184	-0.4452	-0.184	-0.4504	-0.184	-0.4548	-0.184	-0.452			-0.184	-3.7776	0.184	5.14			0.184	4.788	0.184	4.604	0.184	4.436			0.184	157.116
	0.185	0.5324	0.185	0.5284	0.185	0.5284	0.185	0.5284	0.185	0.5296			-0.185	-0.4432	-0.185	-0.446	-0.185	-0.4528	-0.185	-0.4552	-0.185	-0.4548			-0.185	-3.7836	0.185	5.14			0.185	4.8	0.185	4.624	0.185	4.404			0.185	157.608
	0.186	0.53	0.186	0.526	0.186	0.5264	0.186	0.5236	0.186	0.5248			-0.186	-0.446	-0.186	-0.4464	-0.186	-0.4496	-0.186	-0.4532	-0.186	-0.4524			-0.186	-3.7848	0.186	5.136			0.186	4.776	0.186	4.58	0.186	4.416			0.186	158.112
	0.187	0.5328	0.187	0.5276	0.187	0.526	0.187	0.5264	0.187	0.5256			-0.187	-0.4448	-0.187	-0.4484	-0.187	-0.452	-0.187	-0.4544	-0.187	-0.4564			-0.187	-3.7872	0.187	5.136			0.187	4.824	0.187	4.616	0.187	4.424			0.187	158.678
	0.188	0.5316	0.188	0.5284	0.188	0.526	0.188	0.5284	0.188	0.5256			-0.188	-0.4472	-0.188	-0.45	-0.188	-0.4544	-0.188	-0.4576	-0.188	-0.4584			-0.188	-3.7912	0.188	5.136			0.188	4.836	0.188	4.64	0.188	4.436			0.188	159.207
	0.189	0.5316	0.189	0.5272	0.189	0.526	0.189	0.526	0.189	0.5268			-0.189	-0.4488	-0.189	-0.45	-0.189	-0.4548	-0.189	-0.4576	-0.189	-0.4604			-0.189	-3.8032	0.189	5.136			0.189	4.864	0.189	4.616	0.189	4.48			0.189	159.711
	0.19	0.5316	0.19	0.5292	0.19	0.5284	0.19	0.5284	0.19	0.5284			-0.19	-0.4496	-0.19	-0.452	-0.19	-0.4552	-0.19	-0.4588	-0.19	-0.4612			-0.19	-3.8044	0.19	5.132			0.19	4.844	0.19	4.708	0.19	4.452			0.19	160.301
	0.191	0.5312	0.191	0.5264	0.191	0.5268	0.191	0.5268	0.191	0.5268			-0.191	-0.4496	-0.191	-0.4528	-0.191	-0.456	-0.191	-0.4592	-0.191	-0.46			-0.191	-3.8056	0.191	5.128			0.191	4.832	0.191	4.66	0.191	4.46			0.191	160.928
	0.192	0.5316	0.192	0.5292	0.192	0.5272	0.192	0.526	0.192	0.5284			-0.192	-0.452	-0.192	-0.4544	-0.192	-0.4592	-0.192	-0.4596	-0.192	-0.462			-0.192	-3.8104	0.192	5.132			0.192	4.84	0.192	4.684	0.192	4.476			0.192	161.494
	0.193	0.5344	0.193	0.5284	0.193	0.528	0.193	0.5288	0.193	0.5304			-0.193	-0.4524	-0.193	-0.456	-0.193	-0.4584	-0.193	-0.462	-0.193	-0.4636			-0.193	-3.8204	0.193	5.132			0.193	4.884	0.193	4.688	0.193	4.528			0.193	162.072
	0.194	0.5308	0.194	0.526	0.194	0.5248	0.194	0.528	0.194	0.5268			-0.194	-0.4512	-0.194	-0.4536	-0.194	-0.4608	-0.194	-0.4608	-0.194	-0.4632			-0.194	-3.8192	0.194	5.128			0.194	4.896	0.194	4.724	0.194	4.528			0.194	162.896
	0.195	0.5316	0.195	0.5264	0.195	0.526	0.195	0.5288	0.195	0.5268			-0.195	-0.4548	-0.195	-0.4572	-0.195	-0.4592	-0.195	-0.464	-0.195	-0.4652			-0.195	-3.8276	0.195	5.128			0.195	4.904	0.195	4.688	0.195	4.52			0.195	163.585
	0.196	0.532	0.196	0.5272	0.196	0.5288	0.196	0.5292	0.196	0.526			-0.196	-0.4584	-0.196	-0.4576	-0.196	-0.4628	-0.196	-0.468	-0.196	-0.4664			-0.196	-3.8352	0.196	5.128			0.196	4.908	0.196	4.712	0.196	4.524			0.196	164.077
	0.197	0.5292	0.197	0.5248	0.197	0.5268	0.197	0.5264	0.197	0.5272			-0.197	-0.456	-0.197	-0.4564	-0.197	-0.4628	-0.197	-0.4644	-0.197	-0.4656			-0.197	-3.84	0.197	5.124			0.197	4.92	0.197	4.696	0.197	4.524			0.197	164.655
	0.198	0.53	0.198	0.526	0.198	0.5288	0.198	0.5248	0.198	0.5264			-0.198	-0.4576	-0.198	-0.4608	-0.198	-0.4644	-0.198	-0.4644	-0.198	-0.4672			-0.198	-3.84	0.198	5.124			0.198	4.868	0.198	4.732	0.198	4.532			0.198	165.184
	0.199	0.5296	0.199	0.524	0.199	0.5248	0.199	0.524	0.199	0.5236			-0.199	-0.458	-0.199	-0.4592	-0.199	-0.4632	-0.199	-0.4676	-0.199	-0.4648			-0.199	-3.84	0.199	5.12			0.199	4.908	0.199	4.712	0.199	4.544			0.199	165.651
	0.2	0.5284	0.2	0.5236	0.2	0.5248	0.2	0.5248	0.2	0.5244			-0.2	-0.4588	-0.2	-0.46	-0.2	-0.4632	-0.2	-0.468	-0.2	-0.466			-0.2	-3.8472	0.2	5.12			0.2	4.904	0.2	4.724	0.2	4.56			0.2	166.18
	0.201	0.5284	0.201	0.526	0.201	0.5256	0.201	0.5252	0.201	0.5252			-0.201	-0.4608	-0.201	-0.4624	-0.201	-0.466	-0.201	-0.4684	-0.201	-0.4712			-0.201	-3.8496	0.201	5.12			0.201	4.936	0.201	4.76	0.201	4.532			0.201	166.684
	0.202	0.53	0.202	0.5256	0.202	0.524	0.202	0.5264	0.202	0.5256			-0.202	-0.4616	-0.202	-0.4632	-0.202	-0.4656	-0.202	-0.4704	-0.202	-0.472			-0.202	-3.8556	0.202	5.12			0.202	4.936	0.202	4.756	0.202	4.584			0.202	167.139
	0.203	0.5296	0.203	0.5272	0.203	0.5264	0.203	0.526	0.203	0.5272			-0.203	-0.4636	-0.203	-0.4648	-0.203	-0.4684	-0.203	-0.4724	-0.203	-0.472			-0.203	-3.862	0.203	5.12			0.203	4.952	0.203	4.788	0.203	4.616			0.203	167.68
	0.204	0.5304	0.204	0.5248	0.204	0.526	0.204	0.5264	0.204	0.5232			-0.204	-0.4632	-0.204	-0.4652	-0.204	-0.4704	-0.204	-0.4728	-0.204	-0.472			-0.204	-3.8704	0.204	5.116			0.204	4.952	0.204	4.816	0.204	4.576			0.204	168.234
	0.205	0.5308	0.205	0.526	0.205	0.526	0.205	0.5276	0.205	0.5236			-0.205	-0.4656	-0.205	-0.4676	-0.205	-0.4716	-0.205	-0.476	-0.205	-0.4756			-0.205	-3.8792	0.205	5.112			0.205	4.984	0.205	4.784	0.205	4.632			0.205	168.775
	0.206	0.5324	0.206	0.5272	0.206	0.5268	0.206	0.528	0.206	0.526			-0.206	-0.4684	-0.206	-0.4696	-0.206	-0.4744	-0.206	-0.4736	-0.206	-0.4756			-0.206	-3.8888	0.206	5.12			0.206	5.016	0.206	4.796	0.206	4.668			0.206	169.451
	0.207	0.5284	0.207	0.5272	0.207	0.526	0.207	0.5264	0.207	0.5248			-0.207	-0.4672	-0.207	-0.4684	-0.207	-0.4716	-0.207	-0.474	-0.207	-0.4776			-0.207	-3.8876	0.207	5.112			0.207	5	0.207	4.772	0.207	4.616			0.207	170.398
	0.208	0.5316	0.208	0.5256	0.208	0.5272	0.208	0.524	0.208	0.5248			-0.208	-0.4696	-0.208	-0.4688	-0.208	-0.4724	-0.208	-0.4764	-0.208	-0.4792			-0.208	-3.8876	0.208	5.116			0.208	4.964	0.208	4.836	0.208	4.628			0.208	171.001
	0.209	0.5316	0.209	0.526	0.209	0.5256	0.209	0.5252	0.209	0.5256			-0.209	-0.4708	-0.209	-0.4724	-0.209	-0.4728	-0.209	-0.4772	-0.209	-0.4792			-0.209	-3.9012	0.209	5.112			0.209	4.976	0.209	4.856	0.209	4.628			0.209	171.431
	0.21	0.528	0.21	0.522	0.21	0.5236	0.21	0.5244	0.21	0.5236			-0.21	-0.4704	-0.21	-0.47	-0.21	-0.4744	-0.21	-0.4784	-0.21	-0.4792			-0.21	-3.8996	0.21	5.108			0.21	5.016	0.21	4.84	0.21	4.66			0.21	171.85
	0.211	0.5284	0.211	0.5224	0.211	0.5228	0.211	0.5236	0.211	0.5248			-0.211	-0.4704	-0.211	-0.472	-0.211	-0.4776	-0.211	-0.48	-0.211	-0.4784			-0.211	-3.9036	0.211	5.112			0.211	5.004	0.211	4.812	0.211	4.672			0.211	172.182
	0.212	0.5272	0.212	0.5228	0.212	0.5228	0.212	0.5232	0.212	0.5248			-0.212	-0.4716	-0.212	-0.4736	-0.212	-0.478	-0.212	-0.4808	-0.212	-0.4812			-0.212	-3.9072	0.212	5.108			0.212	4.988	0.212	4.844	0.212	4.656			0.212	172.538
	0.213	0.5272	0.213	0.5228	0.213	0.5216	0.213	0.5212	0.213	0.5228			-0.213	-0.474	-0.213	-0.4724	-0.213	-0.4772	-0.213	-0.4808	-0.213	-0.4792			-0.213	-3.912	0.213	5.104			0.213	5.008	0.213	4.844	0.213	4.648			0.213	173.067
	0.214	0.5264	0.214	0.5248	0.214	0.522	0.214	0.524	0.214	0.5228			-0.214	-0.4756	-0.214	-0.4764	-0.214	-0.4804	-0.214	-0.482	-0.214	-0.4828			-0.214	-3.9168	0.214	5.104			0.214	5.044	0.214	4.856	0.214	4.684			0.214	173.51
	0.215	0.5288	0.215	0.5248	0.215	0.524	0.215	0.526	0.215	0.5224			-0.215	-0.4768	-0.215	-0.4768	-0.215	-0.4804	-0.215	-0.4852	-0.215	-0.4836			-0.215	-3.9232	0.215	5.108			0.215	5.016	0.215	4.888	0.215	4.7			0.215	173.916
	0.216	0.5284	0.216	0.5228	0.216	0.5236	0.216	0.524	0.216	0.524			-0.216	-0.4752	-0.216	-0.4772	-0.216	-0.4816	-0.216	-0.484	-0.216	-0.4856			-0.216	-3.9244	0.216	5.108			0.216	5.068	0.216	4.864	0.216	4.7			0.216	174.346
	0.217	0.528	0.217	0.524	0.217	0.524	0.217	0.5244	0.217	0.5252			-0.217	-0.4784	-0.217	-0.4796	-0.217	-0.4828	-0.217	-0.4852	-0.217	-0.4864			-0.217	-3.9316	0.217	5.104			0.217	5.044	0.217	4.904	0.217	4.708			0.217	174.789
	0.218	0.5276	0.218	0.5232	0.218	0.526	0.218	0.5244	0.218	0.524			-0.218	-0.4788	-0.218	-0.4804	-0.218	-0.484	-0.218	-0.4856	-0.218	-0.4864			-0.218	-3.94	0.218	5.104			0.218	5.064	0.218	4.952	0.218	4.72			0.218	175.232
	0.219	0.528	0.219	0.5248	0.219	0.5272	0.219	0.526	0.219	0.5232			-0.219	-0.48	-0.219	-0.4796	-0.219	-0.4864	-0.219	-0.4892	-0.219	-0.4864			-0.219	-3.9464	0.219	5.104			0.219	5.092	0.219	4.904	0.219	4.74			0.219	175.797
	0.22	0.5288	0.22	0.5244	0.22	0.524	0.22	0.5244	0.22	0.5232			-0.22	-0.4816	-0.22	-0.482	-0.22	-0.4852	-0.22	-0.492	-0.22	-0.4912			-0.22	-3.95	0.22	5.1			0.22	5.068	0.22	4.896	0.22	4.744			0.22	176.486
	0.221	0.5284	0.221	0.5248	0.221	0.5228	0.221	0.5256	0.221	0.522			-0.221	-0.482	-0.221	-0.4828	-0.221	-0.4852	-0.221	-0.4904	-0.221	-0.4896			-0.221	-3.9548	0.221	5.1			0.221	5.104	0.221	4.92	0.221	4.76			0.221	176.99
	0.222	0.5292	0.222	0.524	0.222	0.5236	0.222	0.5256	0.222	0.5216			-0.222	-0.4844	-0.222	-0.4844	-0.222	-0.49	-0.222	-0.4916	-0.222	-0.4924			-0.222	-3.962	0.222	5.1			0.222	5.132	0.222	4.94	0.222	4.728			0.222	177.396
	0.223	0.5252	0.223	0.5208	0.223	0.5228	0.223	0.5212	0.223	0.5216			-0.223	-0.4856	-0.223	-0.4856	-0.223	-0.4892	-0.223	-0.4908	-0.223	-0.4924			-0.223	-3.962	0.223	5.096			0.223	5.12	0.223	4.916	0.223	4.768			0.223	177.864
	0.224	0.5236	0.224	0.522	0.224	0.5208	0.224	0.5188	0.224	0.52			-0.224	-0.4856	-0.224	-0.4836	-0.224	-0.4868	-0.224	-0.4904	-0.224	-0.4916			-0.224	-3.9708	0.224	5.1			0.224	5.084	0.224	4.94	0.224	4.748			0.224	178.282
	0.225	0.5248	0.225	0.5212	0.225	0.5216	0.225	0.5212	0.225	0.5212			-0.225	-0.488	-0.225	-0.4876	-0.225	-0.4908	-0.225	-0.494	-0.225	-0.4944			-0.225	-3.9732	0.225	5.092			0.225	5.128	0.225	4.948	0.225	4.772			0.225	178.614
	0.226	0.524	0.226	0.5196	0.226	0.5216	0.226	0.5196	0.226	0.5196			-0.226	-0.4876	-0.226	-0.488	-0.226	-0.4916	-0.226	-0.494	-0.226	-0.4944			-0.226	-3.978	0.226	5.092			0.226	5.1	0.226	4.956	0.226	4.784			0.226	179.118
	0.227	0.5276	0.227	0.5232	0.227	0.522	0.227	0.5236	0.227	0.5212			-0.227	-0.49	-0.227	-0.4884	-0.227	-0.4932	-0.227	-0.4952	-0.227	-0.4964			-0.227	-3.9816	0.227	5.088			0.227	5.132	0.227	4.92	0.227	4.8			0.227	179.536
	0.228	0.5276	0.228	0.5244	0.228	0.5212	0.228	0.522	0.228	0.5232			-0.228	-0.4904	-0.228	-0.4924	-0.228	-0.4952	-0.228	-0.498	-0.228	-0.498			-0.228	-3.9864	0.228	5.088			0.228	5.132	0.228	4.984	0.228	4.832			0.228	179.942
	0.229	0.5248	0.229	0.5208	0.229	0.5184	0.229	0.5212	0.229	0.5216			-0.229	-0.4908	-0.229	-0.4936	-0.229	-0.4944	-0.229	-0.498	-0.229	-0.4964			-0.229	-3.9952	0.229	5.088			0.229	5.148	0.229	5.008	0.229	4.816			0.229	180.397
	0.23	0.5256	0.23	0.5208	0.23	0.5216	0.23	0.5212	0.23	0.5212			-0.23	-0.492	-0.23	-0.492	-0.23	-0.4952	-0.23	-0.4972	-0.23	-0.4988			-0.23	-3.9952	0.23	5.088			0.23	5.128	0.23	4.996	0.23	4.808			0.23	180.828
	0.231	0.524	0.231	0.5164	0.231	0.5192	0.231	0.5172	0.231	0.5172			-0.231	-0.4884	-0.231	-0.4904	-0.231	-0.49	-0.231	-0.4964	-0.231	-0.4968			-0.231	-3.994	0.231	5.08			0.231	5.14	0.231	4.92	0.231	4.784			0.231	181.234
	0.232	0.5244	0.232	0.5204	0.232	0.5192	0.232	0.5192	0.232	0.52			-0.232	-0.4924	-0.232	-0.492	-0.232	-0.496	-0.232	-0.498	-0.232	-0.4996			-0.232	-3.9988	0.232	5.076			0.232	5.152	0.232	4.972	0.232	4.836			0.232	181.922
	0.233	0.526	0.233	0.5216	0.233	0.5208	0.233	0.5208	0.233	0.52			-0.233	-0.4952	-0.233	-0.4952	-0.233	-0.5004	-0.233	-0.5028	-0.233	-0.5004			-0.233	-4.004	0.233	5.072			0.233	5.156	0.233	5.008	0.233	4.836			0.233	182.66
	0.234	0.5248	0.234	0.5212	0.234	0.5208	0.234	0.5216	0.234	0.5196			-0.234	-0.4952	-0.234	-0.4968	-0.234	-0.4992	-0.234	-0.5048	-0.234	-0.5028			-0.234	-4.008	0.234	5.072			0.234	5.188	0.234	5.016	0.234	4.872			0.234	183.14
	0.235	0.5248	0.235	0.5228	0.235	0.522	0.235	0.522	0.235	0.5196			-0.235	-0.4964	-0.235	-0.4968	-0.235	-0.5008	-0.235	-0.5036	-0.235	-0.5048			-0.235	-4.02	0.235	5.076			0.235	5.184	0.235	5.02	0.235	4.856			0.235	183.509
	0.236	0.5236	0.236	0.5208	0.236	0.5204	0.236	0.5208	0.236	0.5196			-0.236	-0.5	-0.236	-0.4976	-0.236	-0.5028	-0.236	-0.5048	-0.236	-0.5052			-0.236	-4.028	0.236	5.076			0.236	5.148	0.236	5.048	0.236	4.872			0.236	183.804
	0.237	0.5212	0.237	0.5176	0.237	0.5196	0.237	0.5196	0.237	0.5172			-0.237	-0.4976	-0.237	-0.4964	-0.237	-0.5008	-0.237	-0.5032	-0.237	-0.5048			-0.237	-4.032	0.237	5.076			0.237	5.196	0.237	5.012	0.237	4.876			0.237	184.05
	0.238	0.5232	0.238	0.5188	0.238	0.5196	0.238	0.5228	0.238	0.5204			-0.238	-0.5004	-0.238	-0.4976	-0.238	-0.5028	-0.238	-0.5056	-0.238	-0.5072			-0.238	-4.032	0.238	5.068			0.238	5.216	0.238	5.04	0.238	4.86			0.238	184.394
	0.239	0.5212	0.239	0.52	0.239	0.5196	0.239	0.5192	0.239	0.5192			-0.239	-0.498	-0.239	-0.4988	-0.239	-0.5044	-0.239	-0.5076	-0.239	-0.5068			-0.239	-4.036	0.239	5.068			0.239	5.188	0.239	5.016	0.239	4.86			0.239	184.726
	0.24	0.5244	0.24	0.52	0.24	0.5208	0.24	0.5208	0.24	0.5196			-0.24	-0.5012	-0.24	-0.5004	-0.24	-0.5056	-0.24	-0.5092	-0.24	-0.5068			-0.24	-4.044	0.24	5.064			0.24	5.212	0.24	5.072	0.24	4.928			0.24	185.108
	0.241	0.5248	0.241	0.5212	0.241	0.5212	0.241	0.5212	0.241	0.5204			-0.241	-0.504	-0.241	-0.5032	-0.241	-0.5064	-0.241	-0.5104	-0.241	-0.51			-0.241	-4.052	0.241	5.068			0.241	5.24	0.241	5.084	0.241	4.92			0.241	185.391
	0.242	0.5212	0.242	0.5196	0.242	0.5196	0.242	0.5196	0.242	0.518			-0.242	-0.5052	-0.242	-0.5032	-0.242	-0.5076	-0.242	-0.5084	-0.242	-0.5088			-0.242	-4.056	0.242	5.064			0.242	5.196	0.242	5.1	0.242	4.916			0.242	185.882
	0.243	0.5244	0.243	0.5208	0.243	0.5208	0.243	0.5216	0.243	0.52			-0.243	-0.504	-0.243	-0.504	-0.243	-0.5072	-0.243	-0.5116	-0.243	-0.512			-0.243	-4.06	0.243	5.064			0.243	5.236	0.243	5.08	0.243	4.904			0.243	186.264
	0.244	0.5268	0.244	0.522	0.244	0.5224	0.244	0.5208	0.244	0.522			-0.244	-0.5076	-0.244	-0.5076	-0.244	-0.5104	-0.244	-0.5144	-0.244	-0.514			-0.244	-4.068	0.244	5.064			0.244	5.268	0.244	5.072	0.244	4.948			0.244	186.596
	0.245	0.5232	0.245	0.5196	0.245	0.5216	0.245	0.5176	0.245	0.52			-0.245	-0.506	-0.245	-0.5048	-0.245	-0.51	-0.245	-0.5108	-0.245	-0.5132			-0.245	-4.068	0.245	5.064			0.245	5.284	0.245	5.096	0.245	4.964			0.245	187.198
	0.246	0.524	0.246	0.5216	0.246	0.5212	0.246	0.5212	0.246	0.5204			-0.246	-0.508	-0.246	-0.5064	-0.246	-0.512	-0.246	-0.5132	-0.246	-0.5144			-0.246	-4.084	0.246	5.072			0.246	5.26	0.246	5.14	0.246	4.908			0.246	187.715
	0.247	0.5244	0.247	0.5232	0.247	0.52	0.247	0.5212	0.247	0.5184			-0.247	-0.5092	-0.247	-0.5084	-0.247	-0.5116	-0.247	-0.5148	-0.247	-0.5148			-0.247	-4.088	0.247	5.064			0.247	5.256	0.247	5.112	0.247	4.988			0.247	188.022
	0.248	0.5232	0.248	0.5208	0.248	0.5196	0.248	0.5196	0.248	0.5188			-0.248	-0.508	-0.248	-0.5088	-0.248	-0.5104	-0.248	-0.5148	-0.248	-0.5156			-0.248	-4.088	0.248	5.068			0.248	5.272	0.248	5.14	0.248	4.992			0.248	188.367
	0.249	0.524	0.249	0.5208	0.249	0.5204	0.249	0.518	0.249	0.5184			-0.249	-0.5096	-0.249	-0.51	-0.249	-0.5136	-0.249	-0.5164	-0.249	-0.5176			-0.249	-4.092	0.249	5.064			0.249	5.296	0.249	5.136	0.249	5			0.249	188.674
	0.25	0.5204	0.25	0.5184	0.25	0.516	0.25	0.5152	0.25	0.518			-0.25	-0.508	-0.25	-0.5092	-0.25	-0.512	-0.25	-0.5164	-0.25	-0.5144			-0.25	-4.1	0.25	5.06			0.25	5.268	0.25	5.096	0.25	4.92			0.25	189.031
	0.251	0.5216	0.251	0.5172	0.251	0.5172	0.251	0.518	0.251	0.5168			-0.251	-0.5096	-0.251	-0.5104	-0.251	-0.514	-0.251	-0.5172	-0.251	-0.516			-0.251	-4.1	0.251	5.056			0.251	5.276	0.251	5.12	0.251	5.004			0.251	189.351
	0.252	0.5216	0.252	0.5192	0.252	0.5176	0.252	0.5188	0.252	0.518			-0.252	-0.5124	-0.252	-0.5104	-0.252	-0.5152	-0.252	-0.518	-0.252	-0.518			-0.252	-4.104	0.252	5.056			0.252	5.332	0.252	5.132	0.252	4.94			0.252	189.707
	0.253	0.5228	0.253	0.52	0.253	0.5188	0.253	0.518	0.253	0.518			-0.253	-0.5112	-0.253	-0.51	-0.253	-0.5152	-0.253	-0.5192	-0.253	-0.518			-0.253	-4.112	0.253	5.052			0.253	5.312	0.253	5.192	0.253	4.996			0.253	190.003
	0.254	0.5244	0.254	0.5212	0.254	0.5184	0.254	0.52	0.254	0.5188			-0.254	-0.514	-0.254	-0.5132	-0.254	-0.5156	-0.254	-0.5208	-0.254	-0.5208			-0.254	-4.12	0.254	5.048			0.254	5.32	0.254	5.152	0.254	5.008			0.254	190.347
	0.255	0.5228	0.255	0.5192	0.255	0.5192	0.255	0.5184	0.255	0.5192			-0.255	-0.516	-0.255	-0.5156	-0.255	-0.5164	-0.255	-0.5228	-0.255	-0.5208			-0.255	-4.124	0.255	5.048			0.255	5.296	0.255	5.148	0.255	5.016			0.255	190.704
	0.256	0.524	0.256	0.5192	0.256	0.5208	0.256	0.5212	0.256	0.5192			-0.256	-0.5164	-0.256	-0.5164	-0.256	-0.5204	-0.256	-0.5224	-0.256	-0.5236			-0.256	-4.132	0.256	5.048			0.256	5.324	0.256	5.188	0.256	5.036			0.256	191.011
	0.257	0.5244	0.257	0.5216	0.257	0.522	0.257	0.522	0.257	0.5224			-0.257	-0.5152	-0.257	-0.5172	-0.257	-0.5212	-0.257	-0.5232	-0.257	-0.5248			-0.257	-4.136	0.257	5.048			0.257	5.308	0.257	5.22	0.257	5.072			0.257	191.429
	0.258	0.5224	0.258	0.5184	0.258	0.5192	0.258	0.5184	0.258	0.5192			-0.258	-0.5172	-0.258	-0.5144	-0.258	-0.5176	-0.258	-0.5208	-0.258	-0.5212			-0.258	-4.144	0.258	5.052			0.258	5.332	0.258	5.212	0.258	5.06			0.258	192.364
	0.259	0.522	0.259	0.5192	0.259	0.5196	0.259	0.5204	0.259	0.5204			-0.259	-0.5192	-0.259	-0.516	-0.259	-0.5204	-0.259	-0.5252	-0.259	-0.522			-0.259	-4.148	0.259	5.052			0.259	5.332	0.259	5.168	0.259	5.048			0.259	192.942
	0.26	0.524	0.26	0.5188	0.26	0.5192	0.26	0.5216	0.26	0.5184			-0.26	-0.5196	-0.26	-0.518	-0.26	-0.5212	-0.26	-0.5248	-0.26	-0.526			-0.26	-4.156	0.26	5.052			0.26	5.34	0.26	5.232	0.26	5.072			0.26	193.188
	0.261	0.5208	0.261	0.5184	0.261	0.5172	0.261	0.5176	0.261	0.5168			-0.261	-0.5164	-0.261	-0.5156	-0.261	-0.5188	-0.261	-0.5232	-0.261	-0.524			-0.261	-4.156	0.261	5.052			0.261	5.348	0.261	5.208	0.261	5.06			0.261	193.409
	0.262	0.5204	0.262	0.518	0.262	0.518	0.262	0.518	0.262	0.5168			-0.262	-0.5188	-0.262	-0.5168	-0.262	-0.5208	-0.262	-0.5248	-0.262	-0.5244			-0.262	-4.16	0.262	5.048			0.262	5.404	0.262	5.212	0.262	5.064			0.262	193.606
	0.263	0.5192	0.263	0.5148	0.263	0.5164	0.263	0.5152	0.263	0.514			-0.263	-0.5188	-0.263	-0.5168	-0.263	-0.5204	-0.263	-0.5256	-0.263	-0.5244			-0.263	-4.164	0.263	5.044			0.263	5.356	0.263	5.196	0.263	5.06			0.263	193.729
	0.264	0.518	0.264	0.516	0.264	0.5176	0.264	0.516	0.264	0.516			-0.264	-0.5176	-0.264	-0.5168	-0.264	-0.5208	-0.264	-0.5244	-0.264	-0.5248			-0.264	-4.168	0.264	5.052			0.264	5.36	0.264	5.216	0.264	5.08			0.264	194.012
	0.265	0.5208	0.265	0.5168	0.265	0.5188	0.265	0.5156	0.265	0.5168			-0.265	-0.5212	-0.265	-0.5204	-0.265	-0.5264	-0.265	-0.5276	-0.265	-0.5272			-0.265	-4.168	0.265	5.048			0.265	5.372	0.265	5.232	0.265	5.108			0.265	194.246
	0.266	0.5212	0.266	0.5176	0.266	0.5172	0.266	0.5156	0.266	0.5168			-0.266	-0.5224	-0.266	-0.5204	-0.266	-0.5248	-0.266	-0.5284	-0.266	-0.5264			-0.266	-4.18	0.266	5.044			0.266	5.376	0.266	5.24	0.266	5.108			0.266	194.418
	0.267	0.522	0.267	0.5196	0.267	0.5172	0.267	0.5184	0.267	0.5172			-0.267	-0.5224	-0.267	-0.5208	-0.267	-0.522	-0.267	-0.5264	-0.267	-0.528			-0.267	-4.18	0.267	5.036			0.267	5.364	0.267	5.236	0.267	5.108			0.267	194.713
	0.268	0.5224	0.268	0.5204	0.268	0.5164	0.268	0.5184	0.268	0.5172			-0.268	-0.5224	-0.268	-0.5204	-0.268	-0.5248	-0.268	-0.5284	-0.268	-0.528			-0.268	-4.188	0.268	5.036			0.268	5.376	0.268	5.272	0.268	5.064			0.268	195.008
	0.269	0.5216	0.269	0.5196	0.269	0.5164	0.269	0.5176	0.269	0.5168			-0.269	-0.5228	-0.269	-0.5224	-0.269	-0.5252	-0.269	-0.5292	-0.269	-0.5316			-0.269	-4.192	0.269	5.04			0.269	5.412	0.269	5.212	0.269	5.136			0.269	195.34
	0.27	0.5204	0.27	0.5184	0.27	0.5184	0.27	0.5176	0.27	0.5176			-0.27	-0.5236	-0.27	-0.524	-0.27	-0.526	-0.27	-0.5296	-0.27	-0.53			-0.27	-4.196	0.27	5.044			0.27	5.436	0.27	5.308	0.27	5.124			0.27	195.734
	0.271	0.5192	0.271	0.5176	0.271	0.518	0.271	0.516	0.271	0.516			-0.271	-0.5236	-0.271	-0.5236	-0.271	-0.5264	-0.271	-0.5312	-0.271	-0.5304			-0.271	-4.204	0.271	5.036			0.271	5.412	0.271	5.244	0.271	5.144			0.271	196.263
	0.272	0.5192	0.272	0.5188	0.272	0.5176	0.272	0.5176	0.272	0.5172			-0.272	-0.5244	-0.272	-0.5208	-0.272	-0.5264	-0.272	-0.532	-0.272	-0.5328			-0.272	-4.208	0.272	5.04			0.272	5.432	0.272	5.272	0.272	5.124			0.272	196.644
	0.273	0.522	0.273	0.5196	0.273	0.518	0.273	0.5184	0.273	0.5168			-0.273	-0.5268	-0.273	-0.5244	-0.273	-0.528	-0.273	-0.5332	-0.273	-0.534			-0.273	-4.212	0.273	5.04			0.273	5.436	0.273	5.272	0.273	5.16			0.273	196.914
	0.274	0.5216	0.274	0.5172	0.274	0.5172	0.274	0.5172	0.274	0.5156			-0.274	-0.5244	-0.274	-0.5244	-0.274	-0.5284	-0.274	-0.5324	-0.274	-0.5316			-0.274	-4.22	0.274	5.04			0.274	5.42	0.274	5.308	0.274	5.168			0.274	197.185
	0.275	0.5188	0.275	0.5172	0.275	0.516	0.275	0.5164	0.275	0.5152			-0.275	-0.5236	-0.275	-0.5248	-0.275	-0.5304	-0.275	-0.5324	-0.275	-0.534			-0.275	-4.224	0.275	5.036			0.275	5.42	0.275	5.32	0.275	5.2			0.275	197.431
	0.276	0.5184	0.276	0.5148	0.276	0.5164	0.276	0.5152	0.276	0.5144			-0.276	-0.5248	-0.276	-0.5244	-0.276	-0.532	-0.276	-0.5308	-0.276	-0.534			-0.276	-4.224	0.276	5.036			0.276	5.432	0.276	5.304	0.276	5.152			0.276	197.591
	0.277	0.5168	0.277	0.5148	0.277	0.5156	0.277	0.5132	0.277	0.5148			-0.277	-0.526	-0.277	-0.5248	-0.277	-0.5312	-0.277	-0.5316	-0.277	-0.5324			-0.277	-4.228	0.277	5.036			0.277	5.416	0.277	5.332	0.277	5.164			0.277	197.923
	0.278	0.518	0.278	0.5136	0.278	0.5176	0.278	0.5164	0.278	0.5176			-0.278	-0.5276	-0.278	-0.5264	-0.278	-0.5308	-0.278	-0.534	-0.278	-0.5344			-0.278	-4.24	0.278	5.032			0.278	5.444	0.278	5.316	0.278	5.184			0.278	198.23
	0.279	0.5168	0.279	0.5164	0.279	0.5156	0.279	0.5168	0.279	0.5156			-0.279	-0.5304	-0.279	-0.5268	-0.279	-0.532	-0.279	-0.5352	-0.279	-0.536			-0.279	-4.24	0.279	5.028			0.279	5.448	0.279	5.304	0.279	5.184			0.279	198.464
	0.28	0.516	0.28	0.5164	0.28	0.516	0.28	0.5176	0.28	0.5152			-0.28	-0.5264	-0.28	-0.5264	-0.28	-0.5316	-0.28	-0.536	-0.28	-0.5344			-0.28	-4.252	0.28	5.032			0.28	5.468	0.28	5.3	0.28	5.22			0.28	198.808
	0.281	0.5188	0.281	0.5176	0.281	0.5164	0.281	0.5164	0.281	0.5152			-0.281	-0.5312	-0.281	-0.5264	-0.281	-0.5296	-0.281	-0.534	-0.281	-0.5352			-0.281	-4.248	0.281	5.032			0.281	5.424	0.281	5.312	0.281	5.172			0.281	199.14
	0.282	0.5156	0.282	0.5116	0.282	0.5128	0.282	0.5116	0.282	0.5096			-0.282	-0.5252	-0.282	-0.5244	-0.282	-0.5268	-0.282	-0.5328	-0.282	-0.5308			-0.282	-4.252	0.282	5.02			0.282	5.456	0.282	5.3	0.282	5.168			0.282	199.448
	0.283	0.5144	0.283	0.5152	0.283	0.514	0.283	0.5136	0.283	0.5128			-0.283	-0.5312	-0.283	-0.5276	-0.283	-0.5312	-0.283	-0.5356	-0.283	-0.5336			-0.283	-4.256	0.283	5.02			0.283	5.432	0.283	5.312	0.283	5.22			0.283	200.001
	0.284	0.5164	0.284	0.5144	0.284	0.5152	0.284	0.5132	0.284	0.5144			-0.284	-0.5324	-0.284	-0.5296	-0.284	-0.5336	-0.284	-0.5396	-0.284	-0.5388			-0.284	-4.264	0.284	5.02			0.284	5.48	0.284	5.364	0.284	5.212			0.284	200.616
	0.285	0.5168	0.285	0.5152	0.285	0.5152	0.285	0.5124	0.285	0.5144			-0.285	-0.5308	-0.285	-0.5296	-0.285	-0.5344	-0.285	-0.5372	-0.285	-0.5396			-0.285	-4.268	0.285	5.016			0.285	5.444	0.285	5.388	0.285	5.212			0.285	200.948
	0.286	0.5188	0.286	0.5168	0.286	0.518	0.286	0.5156	0.286	0.5148			-0.286	-0.5332	-0.286	-0.5328	-0.286	-0.536	-0.286	-0.538	-0.286	-0.5412			-0.286	-4.276	0.286	5.016			0.286	5.524	0.286	5.372	0.286	5.212			0.286	201.182
	0.287	0.518	0.287	0.5164	0.287	0.5128	0.287	0.5148	0.287	0.5124			-0.287	-0.5332	-0.287	-0.5328	-0.287	-0.5348	-0.287	-0.5396	-0.287	-0.5388			-0.287	-4.28	0.287	5.02			0.287	5.476	0.287	5.368	0.287	5.268			0.287	201.403
	0.288	0.5176	0.288	0.5152	0.288	0.5108	0.288	0.5128	0.288	0.5128			-0.288	-0.532	-0.288	-0.5316	-0.288	-0.536	-0.288	-0.5376	-0.288	-0.5416			-0.288	-4.288	0.288	5.02			0.288	5.496	0.288	5.36	0.288	5.244			0.288	201.514
	0.289	0.5176	0.289	0.514	0.289	0.5128	0.289	0.5128	0.289	0.512			-0.289	-0.5352	-0.289	-0.5328	-0.289	-0.5364	-0.289	-0.542	-0.289	-0.542			-0.289	-4.296	0.289	5.008			0.289	5.496	0.289	5.336	0.289	5.244			0.289	201.674
	0.29	0.5152	0.29	0.5136	0.29	0.5132	0.29	0.5136	0.29	0.5124			-0.29	-0.534	-0.29	-0.5328	-0.29	-0.5376	-0.29	-0.542	-0.29	-0.5412			-0.29	-4.296	0.29	5.008			0.29	5.476	0.29	5.364	0.29	5.244			0.29	201.945
	0.291	0.516	0.291	0.516	0.291	0.516	0.291	0.5144	0.291	0.5148			-0.291	-0.536	-0.291	-0.5348	-0.291	-0.54	-0.291	-0.5428	-0.291	-0.544			-0.291	-4.304	0.291	5.008			0.291	5.512	0.291	5.416	0.291	5.284			0.291	202.215
	0.292	0.5168	0.292	0.5176	0.292	0.5168	0.292	0.5152	0.292	0.5164			-0.292	-0.5372	-0.292	-0.5356	-0.292	-0.5424	-0.292	-0.5428	-0.292	-0.5452			-0.292	-4.316	0.292	5.008			0.292	5.548	0.292	5.4	0.292	5.284			0.292	202.4
	0.293	0.516	0.293	0.5148	0.293	0.5152	0.293	0.5148	0.293	0.5148			-0.293	-0.5376	-0.293	-0.5364	-0.293	-0.5396	-0.293	-0.544	-0.293	-0.5436			-0.293	-4.316	0.293	5.012			0.293	5.52	0.293	5.424	0.293	5.268			0.293	202.695
	0.294	0.518	0.294	0.516	0.294	0.5156	0.294	0.5172	0.294	0.5136			-0.294	-0.538	-0.294	-0.538	-0.294	-0.542	-0.294	-0.5464	-0.294	-0.5456			-0.294	-4.32	0.294	5.016			0.294	5.524	0.294	5.4	0.294	5.284			0.294	203.002
	0.295	0.518	0.295	0.5176	0.295	0.518	0.295	0.5164	0.295	0.5152			-0.295	-0.5412	-0.295	-0.5384	-0.295	-0.544	-0.295	-0.5488	-0.295	-0.5464			-0.295	-4.328	0.295	5.012			0.295	5.552	0.295	5.368	0.295	5.296			0.295	203.248
	0.296	0.5172	0.296	0.5164	0.296	0.5164	0.296	0.5156	0.296	0.5148			-0.296	-0.5408	-0.296	-0.538	-0.296	-0.5436	-0.296	-0.548	-0.296	-0.5476			-0.296	-4.34	0.296	5.008			0.296	5.56	0.296	5.44	0.296	5.316			0.296	203.691
	0.297	0.5176	0.297	0.516	0.297	0.5168	0.297	0.5144	0.297	0.5148			-0.297	-0.5428	-0.297	-0.54	-0.297	-0.544	-0.297	-0.5504	-0.297	-0.55			-0.297	-4.344	0.297	5.008			0.297	5.512	0.297	5.424	0.297	5.312			0.297	204.158
	0.298	0.5156	0.298	0.5148	0.298	0.5148	0.298	0.5152	0.298	0.5152			-0.298	-0.5436	-0.298	-0.5388	-0.298	-0.5452	-0.298	-0.5508	-0.298	-0.5508			-0.298	-4.352	0.298	5.008			0.298	5.532	0.298	5.44	0.298	5.272			0.298	204.417
	0.299	0.5168	0.299	0.516	0.299	0.5152	0.299	0.5136	0.299	0.5148			-0.299	-0.5444	-0.299	-0.542	-0.299	-0.5464	-0.299	-0.5528	-0.299	-0.5512			-0.299	-4.36	0.299	5.008			0.299	5.564	0.299	5.44	0.299	5.336			0.299	204.687
	0.3	0.5176	0.3	0.516	0.3	0.5148	0.3	0.516	0.3	0.5136			-0.3	-0.5444	-0.3	-0.5452	-0.3	-0.5492	-0.3	-0.5516	-0.3	-0.5524			-0.3	-4.364	0.3	5.008			0.3	5.568	0.3	5.452	0.3	5.324			0.3	204.884
	0.301	0.5152	0.301	0.5128	0.301	0.5112	0.301	0.5104	0.301	0.5108			-0.301	-0.5464	-0.301	-0.5428	-0.301	-0.5444	-0.301	-0.5484	-0.301	-0.55			-0.301	-4.364	0.301	5.008			0.301	5.56	0.301	5.44	0.301	5.348			0.301	205.068
	0.302	0.5176	0.302	0.514	0.302	0.5156	0.302	0.5136	0.302	0.5136			-0.302	-0.546	-0.302	-0.5456	-0.302	-0.548	-0.302	-0.552	-0.302	-0.5536			-0.302	-4.372	0.302	5.004			0.302	5.568	0.302	5.424	0.302	5.304			0.302	205.351
	0.303	0.514	0.303	0.5136	0.303	0.5152	0.303	0.512	0.303	0.5116			-0.303	-0.546	-0.303	-0.5436	-0.303	-0.5504	-0.303	-0.5548	-0.303	-0.5544			-0.303	-4.372	0.303	5.004			0.303	5.544	0.303	5.444	0.303	5.356			0.303	205.634
	0.304	0.5136	0.304	0.5128	0.304	0.5144	0.304	0.5124	0.304	0.5132			-0.304	-0.548	-0.304	-0.5444	-0.304	-0.55	-0.304	-0.5548	-0.304	-0.5552			-0.304	-4.388	0.304	5.004			0.304	5.588	0.304	5.444	0.304	5.348			0.304	205.88
	0.305	0.516	0.305	0.5148	0.305	0.5168	0.305	0.5132	0.305	0.5136			-0.305	-0.5504	-0.305	-0.548	-0.305	-0.5524	-0.305	-0.556	-0.305	-0.5576			-0.305	-4.392	0.305	5			0.305	5.576	0.305	5.5	0.305	5.364			0.305	206.065
	0.306	0.5136	0.306	0.514	0.306	0.514	0.306	0.5128	0.306	0.5136			-0.306	-0.5508	-0.306	-0.5484	-0.306	-0.5532	-0.306	-0.5552	-0.306	-0.5572			-0.306	-4.396	0.306	5			0.306	5.532	0.306	5.46	0.306	5.38			0.306	206.335
	0.307	0.5172	0.307	0.5172	0.307	0.516	0.307	0.516	0.307	0.5132			-0.307	-0.5528	-0.307	-0.5532	-0.307	-0.5584	-0.307	-0.5604	-0.307	-0.5604			-0.307	-4.408	0.307	5			0.307	5.616	0.307	5.504	0.307	5.38			0.307	206.581
	0.308	0.52	0.308	0.5204	0.308	0.518	0.308	0.5172	0.308	0.5176			-0.308	-0.5584	-0.308	-0.5564	-0.308	-0.5608	-0.308	-0.5644	-0.308	-0.5664			-0.308	-4.42	0.308	5.008			0.308	5.624	0.308	5.508	0.308	5.396			0.308	206.803
	0.309	0.5172	0.309	0.5172	0.309	0.5164	0.309	0.5152	0.309	0.5156			-0.309	-0.5552	-0.309	-0.5544	-0.309	-0.5572	-0.309	-0.5608	-0.309	-0.564			-0.309	-4.42	0.309	5.008			0.309	5.592	0.309	5.5	0.309	5.372			0.309	207.737
	0.31	0.5172	0.31	0.5172	0.31	0.5176	0.31	0.5156	0.31	0.514			-0.31	-0.5556	-0.31	-0.554	-0.31	-0.5596	-0.31	-0.5636	-0.31	-0.5652			-0.31	-4.432	0.31	5.004			0.31	5.648	0.31	5.516	0.31	5.408			0.31	208.488
	0.311	0.516	0.311	0.5164	0.311	0.5168	0.311	0.5144	0.311	0.514			-0.311	-0.5576	-0.311	-0.5548	-0.311	-0.5612	-0.311	-0.5632	-0.311	-0.5656			-0.311	-4.44	0.311	5			0.311	5.6	0.311	5.508	0.311	5.412			0.311	208.721
	0.312	0.5152	0.312	0.5152	0.312	0.5148	0.312	0.514	0.312	0.5152			-0.312	-0.5564	-0.312	-0.5536	-0.312	-0.5612	-0.312	-0.5656	-0.312	-0.5652			-0.312	-4.448	0.312	5.004			0.312	5.628	0.312	5.496	0.312	5.444			0.312	208.844
	0.313	0.5168	0.313	0.5168	0.313	0.5156	0.313	0.514	0.313	0.5136			-0.313	-0.5604	-0.313	-0.5568	-0.313	-0.5612	-0.313	-0.5676	-0.313	-0.5664			-0.313	-4.448	0.313	5			0.313	5.624	0.313	5.516	0.313	5.384			0.313	208.856
	0.314	0.5132	0.314	0.514	0.314	0.5124	0.314	0.5108	0.314	0.5096			-0.314	-0.5576	-0.314	-0.5572	-0.314	-0.56	-0.314	-0.5656	-0.314	-0.566			-0.314	-4.452	0.314	5			0.314	5.588	0.314	5.52	0.314	5.392			0.314	208.869
	0.315	0.5128	0.315	0.514	0.315	0.5132	0.315	0.5124	0.315	0.5116			-0.315	-0.5604	-0.315	-0.5592	-0.315	-0.5612	-0.315	-0.5672	-0.315	-0.568			-0.315	-4.46	0.315	4.992			0.315	5.628	0.315	5.524	0.315	5.38			0.315	208.918
	0.316	0.5144	0.316	0.5136	0.316	0.5144	0.316	0.514	0.316	0.5124			-0.316	-0.562	-0.316	-0.56	-0.316	-0.5652	-0.316	-0.5696	-0.316	-0.5696			-0.316	-4.46	0.316	4.996			0.316	5.592	0.316	5.5	0.316	5.416			0.316	209.029
	0.317	0.5132	0.317	0.5128	0.317	0.5136	0.317	0.5136	0.317	0.5124			-0.317	-0.5608	-0.317	-0.5604	-0.317	-0.5644	-0.317	-0.5704	-0.317	-0.5704			-0.317	-4.476	0.317	4.996			0.317	5.632	0.317	5.532	0.317	5.428			0.317	209.102
	0.318	0.514	0.318	0.5144	0.318	0.5156	0.318	0.5136	0.318	0.5132			-0.318	-0.5632	-0.318	-0.56	-0.318	-0.5664	-0.318	-0.5712	-0.318	-0.5724			-0.318	-4.484	0.318	4.996			0.318	5.656	0.318	5.544	0.318	5.436			0.318	209.201
	0.319	0.512	0.319	0.5144	0.319	0.516	0.319	0.5124	0.319	0.5112			-0.319	-0.564	-0.319	-0.5612	-0.319	-0.566	-0.319	-0.5712	-0.319	-0.5728			-0.319	-4.488	0.319	4.996			0.319	5.624	0.319	5.54	0.319	5.428			0.319	209.484
	0.32	0.5156	0.32	0.5152	0.32	0.5164	0.32	0.5152	0.32	0.514			-0.32	-0.5664	-0.32	-0.5648	-0.32	-0.5708	-0.32	-0.5744	-0.32	-0.5748			-0.32	-4.496	0.32	4.992			0.32	5.644	0.32	5.552	0.32	5.432			0.32	209.644
	0.321	0.5168	0.321	0.5172	0.321	0.518	0.321	0.5152	0.321	0.5128			-0.321	-0.5688	-0.321	-0.5668	-0.321	-0.5712	-0.321	-0.576	-0.321	-0.5768			-0.321	-4.508	0.321	4.992			0.321	5.68	0.321	5.588	0.321	5.488			0.321	209.865
	0.322	0.514	0.322	0.5136	0.322	0.5148	0.322	0.5124	0.322	0.5104			-0.322	-0.5664	-0.322	-0.5648	-0.322	-0.5692	-0.322	-0.5736	-0.322	-0.5732			-0.322	-4.52	0.322	4.996			0.322	5.624	0.322	5.56	0.322	5.472			0.322	210.345
	0.323	0.5124	0.323	0.5152	0.323	0.516	0.323	0.5124	0.323	0.5124			-0.323	-0.5688	-0.323	-0.5664	-0.323	-0.5716	-0.323	-0.5744	-0.323	-0.5732			-0.323	-4.532	0.323	4.988			0.323	5.664	0.323	5.504	0.323	5.468			0.323	210.664
	0.324	0.5156	0.324	0.5152	0.324	0.5152	0.324	0.5124	0.324	0.5132			-0.324	-0.5708	-0.324	-0.5668	-0.324	-0.574	-0.324	-0.5764	-0.324	-0.578			-0.324	-4.532	0.324	4.988			0.324	5.644	0.324	5.604	0.324	5.452			0.324	210.8
	0.325	0.5128	0.325	0.514	0.325	0.5128	0.325	0.5112	0.325	0.512			-0.325	-0.5676	-0.325	-0.5636	-0.325	-0.5704	-0.325	-0.5756	-0.325	-0.5788			-0.325	-4.54	0.325	4.992			0.325	5.672	0.325	5.568	0.325	5.5			0.325	211.033
	0.326	0.5124	0.326	0.5144	0.326	0.5156	0.326	0.5128	0.326	0.5124			-0.326	-0.5668	-0.326	-0.5668	-0.326	-0.572	-0.326	-0.5772	-0.326	-0.5796			-0.326	-4.544	0.326	4.992			0.326	5.668	0.326	5.552	0.326	5.472			0.326	211.206
	0.327	0.5116	0.327	0.5128	0.327	0.5132	0.327	0.51	0.327	0.5088			-0.327	-0.5672	-0.327	-0.5664	-0.327	-0.5704	-0.327	-0.5764	-0.327	-0.5772			-0.327	-4.548	0.327	4.98			0.327	5.652	0.327	5.564	0.327	5.484			0.327	211.316
	0.328	0.512	0.328	0.5148	0.328	0.5116	0.328	0.5104	0.328	0.5104			-0.328	-0.5664	-0.328	-0.5672	-0.328	-0.5732	-0.328	-0.5764	-0.328	-0.58			-0.328	-4.564	0.328	4.984			0.328	5.648	0.328	5.608	0.328	5.484			0.328	211.501
	0.329	0.5144	0.329	0.5128	0.329	0.5128	0.329	0.5112	0.329	0.5112			-0.329	-0.5712	-0.329	-0.5684	-0.329	-0.5728	-0.329	-0.5784	-0.329	-0.5808			-0.329	-4.572	0.329	4.984			0.329	5.692	0.329	5.572	0.329	5.52			0.329	211.722
	0.33	0.5124	0.33	0.5144	0.33	0.5128	0.33	0.5108	0.33	0.5112			-0.33	-0.5676	-0.33	-0.5688	-0.33	-0.5728	-0.33	-0.58	-0.33	-0.5804			-0.33	-4.576	0.33	4.976			0.33	5.664	0.33	5.6	0.33	5.496			0.33	211.87
	0.331	0.514	0.331	0.5148	0.331	0.5136	0.331	0.5124	0.331	0.5124			-0.331	-0.5704	-0.331	-0.5724	-0.331	-0.5764	-0.331	-0.5788	-0.331	-0.5812			-0.331	-4.584	0.331	4.98			0.331	5.7	0.331	5.564	0.331	5.508			0.331	212.116
	0.332	0.5112	0.332	0.5152	0.332	0.5132	0.332	0.512	0.332	0.5112			-0.332	-0.5736	-0.332	-0.5708	-0.332	-0.578	-0.332	-0.5808	-0.332	-0.5808			-0.332	-4.592	0.332	4.984			0.332	5.668	0.332	5.636	0.332	5.524			0.332	212.362
	0.333	0.508	0.333	0.5096	0.333	0.5088	0.333	0.5064	0.333	0.5068			-0.333	-0.5656	-0.333	-0.5656	-0.333	-0.5716	-0.333	-0.5752	-0.333	-0.5764			-0.333	-4.596	0.333	4.98			0.333	5.624	0.333	5.588	0.333	5.492			0.333	212.595
	0.334	0.51	0.334	0.5116	0.334	0.5124	0.334	0.5104	0.334	0.508			-0.334	-0.5676	-0.334	-0.5664	-0.334	-0.5752	-0.334	-0.5784	-0.334	-0.5804			-0.334	-4.604	0.334	4.972			0.334	5.656	0.334	5.596	0.334	5.464			0.334	213.013
	0.335	0.5092	0.335	0.5116	0.335	0.512	0.335	0.5104	0.335	0.51			-0.335	-0.5692	-0.335	-0.5692	-0.335	-0.5748	-0.335	-0.5784	-0.335	-0.5784			-0.335	-4.608	0.335	4.968			0.335	5.688	0.335	5.572	0.335	5.476			0.335	213.641
	0.336	0.5108	0.336	0.5108	0.336	0.512	0.336	0.5104	0.336	0.5096			-0.336	-0.5696	-0.336	-0.5692	-0.336	-0.5744	-0.336	-0.5788	-0.336	-0.5808			-0.336	-4.62	0.336	4.968			0.336	5.708	0.336	5.612	0.336	5.576			0.336	213.96
	0.337	0.5128	0.337	0.5132	0.337	0.5124	0.337	0.5116	0.337	0.512			-0.337	-0.5708	-0.337	-0.5704	-0.337	-0.5748	-0.337	-0.5808	-0.337	-0.5816			-0.337	-4.628	0.337	4.968			0.337	5.716	0.337	5.632	0.337	5.552			0.337	214.083
	0.338	0.5124	0.338	0.5112	0.338	0.5104	0.338	0.5104	0.338	0.5096			-0.338	-0.5684	-0.338	-0.5692	-0.338	-0.574	-0.338	-0.58	-0.338	-0.5792			-0.338	-4.636	0.338	4.968			0.338	5.724	0.338	5.628	0.338	5.488			0.338	214.28
	0.339	0.5112	0.339	0.5116	0.339	0.5108	0.339	0.5112	0.339	0.5096			-0.339	-0.568	-0.339	-0.5672	-0.339	-0.5756	-0.339	-0.5784	-0.339	-0.5764			-0.339	-4.644	0.339	4.972			0.339	5.688	0.339	5.616	0.339	5.556			0.339	214.391
	0.34	0.5116	0.34	0.5112	0.34	0.5084	0.34	0.5096	0.34	0.51			-0.34	-0.57	-0.34	-0.5664	-0.34	-0.5732	-0.34	-0.578	-0.34	-0.58			-0.34	-4.652	0.34	4.968			0.34	5.684	0.34	5.6	0.34	5.56			0.34	214.428
	0.341	0.5112	0.341	0.5112	0.341	0.5088	0.341	0.5096	0.341	0.5084			-0.341	-0.5672	-0.341	-0.5668	-0.341	-0.5724	-0.341	-0.5788	-0.341	-0.5784			-0.341	-4.656	0.341	4.968			0.341	5.7	0.341	5.668	0.341	5.544			0.341	214.637
	0.342	0.5124	0.342	0.5128	0.342	0.5112	0.342	0.5092	0.342	0.5088			-0.342	-0.57	-0.342	-0.5688	-0.342	-0.5736	-0.342	-0.5776	-0.342	-0.5792			-0.342	-4.664	0.342	4.968			0.342	5.72	0.342	5.648	0.342	5.536			0.342	214.821
	0.343	0.5128	0.343	0.5124	0.343	0.51	0.343	0.5108	0.343	0.5084			-0.343	-0.5684	-0.343	-0.5692	-0.343	-0.5728	-0.343	-0.5792	-0.343	-0.5788			-0.343	-4.672	0.343	4.964			0.343	5.704	0.343	5.652	0.343	5.568			0.343	214.957
	0.344	0.5108	0.344	0.512	0.344	0.5116	0.344	0.5084	0.344	0.5104			-0.344	-0.5652	-0.344	-0.5652	-0.344	-0.5724	-0.344	-0.5776	-0.344	-0.5784			-0.344	-4.68	0.344	4.964			0.344	5.752	0.344	5.636	0.344	5.564			0.344	215.203
	0.345	0.5108	0.345	0.5124	0.345	0.512	0.345	0.5096	0.345	0.5108			-0.345	-0.5688	-0.345	-0.5668	-0.345	-0.5744	-0.345	-0.5776	-0.345	-0.5788			-0.345	-4.692	0.345	4.968			0.345	5.72	0.345	5.68	0.345	5.576			0.345	215.412
	0.346	0.512	0.346	0.5128	0.346	0.5112	0.346	0.5092	0.346	0.5108			-0.346	-0.5684	-0.346	-0.566	-0.346	-0.5712	-0.346	-0.5776	-0.346	-0.5776			-0.346	-4.696	0.346	4.964			0.346	5.712	0.346	5.648	0.346	5.592			0.346	215.608
	0.347	0.5148	0.347	0.514	0.347	0.5116	0.347	0.5128	0.347	0.5096			-0.347	-0.5656	-0.347	-0.5644	-0.347	-0.5716	-0.347	-0.5772	-0.347	-0.5784			-0.347	-4.696	0.347	4.968			0.347	5.764	0.347	5.672	0.347	5.596			0.347	215.965
	0.348	0.5124	0.348	0.5128	0.348	0.5108	0.348	0.5124	0.348	0.5108			-0.348	-0.566	-0.348	-0.5652	-0.348	-0.5716	-0.348	-0.5756	-0.348	-0.5772			-0.348	-4.708	0.348	4.968			0.348	5.744	0.348	5.656	0.348	5.6			0.348	216.359
	0.349	0.5112	0.349	0.5124	0.349	0.5096	0.349	0.5108	0.349	0.5096			-0.349	-0.5648	-0.349	-0.5632	-0.349	-0.5708	-0.349	-0.5764	-0.349	-0.5768			-0.349	-4.716	0.349	4.972			0.349	5.744	0.349	5.664	0.349	5.58			0.349	216.629
	0.35	0.5136	0.35	0.5124	0.35	0.5112	0.35	0.5096	0.35	0.5112			-0.35	-0.5648	-0.35	-0.5664	-0.35	-0.5696	-0.35	-0.5772	-0.35	-0.5768			-0.35	-4.72	0.35	4.968			0.35	5.76	0.35	5.684	0.35	5.624			0.35	216.777
	0.351	0.5116	0.351	0.5108	0.351	0.5108	0.351	0.5092	0.351	0.5092			-0.351	-0.5628	-0.351	-0.564	-0.351	-0.5688	-0.351	-0.5748	-0.351	-0.5752			-0.351	-4.724	0.351	4.964			0.351	5.752	0.351	5.684	0.351	5.644			0.351	216.986
	0.352	0.5088	0.352	0.5104	0.352	0.5092	0.352	0.5076	0.352	0.5088			-0.352	-0.5596	-0.352	-0.5616	-0.352	-0.5684	-0.352	-0.5728	-0.352	-0.5732			-0.352	-4.732	0.352	4.96			0.352	5.792	0.352	5.668	0.352	5.592			0.352	217.097
	0.353	0.5108	0.353	0.5116	0.353	0.5092	0.353	0.5076	0.353	0.5116			-0.353	-0.5624	-0.353	-0.5628	-0.353	-0.5684	-0.353	-0.5736	-0.353	-0.5752			-0.353	-4.732	0.353	4.96			0.353	5.716	0.353	5.664	0.353	5.616			0.353	217.22
	0.354	0.5076	0.354	0.5104	0.354	0.5072	0.354	0.5092	0.354	0.5072			-0.354	-0.5596	-0.354	-0.5608	-0.354	-0.5672	-0.354	-0.5716	-0.354	-0.5744			-0.354	-4.732	0.354	4.956			0.354	5.728	0.354	5.744	0.354	5.636			0.354	217.478
	0.355	0.5104	0.355	0.5124	0.355	0.5096	0.355	0.5108	0.355	0.5096			-0.355	-0.5608	-0.355	-0.5612	-0.355	-0.5676	-0.355	-0.5716	-0.355	-0.5748			-0.355	-4.736	0.355	4.96			0.355	5.752	0.355	5.68	0.355	5.616			0.355	217.65
	0.356	0.5108	0.356	0.5124	0.356	0.5084	0.356	0.5124	0.356	0.51			-0.356	-0.562	-0.356	-0.5628	-0.356	-0.5688	-0.356	-0.5736	-0.356	-0.576			-0.356	-4.74	0.356	4.956			0.356	5.768	0.356	5.68	0.356	5.596			0.356	217.773
	0.357	0.5096	0.357	0.5092	0.357	0.5096	0.357	0.5084	0.357	0.5096			-0.357	-0.5588	-0.357	-0.5588	-0.357	-0.5676	-0.357	-0.572	-0.357	-0.5716			-0.357	-4.748	0.357	4.96			0.357	5.784	0.357	5.724	0.357	5.636			0.357	218.019
	0.358	0.5108	0.358	0.5108	0.358	0.5108	0.358	0.5108	0.358	0.5112			-0.358	-0.5612	-0.358	-0.5596	-0.358	-0.5692	-0.358	-0.5712	-0.358	-0.5744			-0.358	-4.748	0.358	4.96			0.358	5.772	0.358	5.708	0.358	5.636			0.358	218.167
	0.359	0.5128	0.359	0.5128	0.359	0.5132	0.359	0.512	0.359	0.512			-0.359	-0.5632	-0.359	-0.5608	-0.359	-0.5684	-0.359	-0.5752	-0.359	-0.5748			-0.359	-4.756	0.359	4.96			0.359	5.784	0.359	5.732	0.359	5.644			0.359	218.339
	0.36	0.5124	0.36	0.5124	0.36	0.5088	0.36	0.5116	0.36	0.51			-0.36	-0.5604	-0.36	-0.5596	-0.36	-0.5652	-0.36	-0.572	-0.36	-0.574			-0.36	-4.76	0.36	4.964			0.36	5.764	0.36	5.74	0.36	5.66			0.36	219.003
	0.361	0.5116	0.361	0.512	0.361	0.5104	0.361	0.5108	0.361	0.508			-0.361	-0.5616	-0.361	-0.5596	-0.361	-0.5676	-0.361	-0.5724	-0.361	-0.5724			-0.361	-4.76	0.361	4.96			0.361	5.776	0.361	5.728	0.361	5.688			0.361	219.606
	0.362	0.5108	0.362	0.5092	0.362	0.5092	0.362	0.5092	0.362	0.508			-0.362	-0.5604	-0.362	-0.5588	-0.362	-0.566	-0.362	-0.5712	-0.362	-0.5724			-0.362	-4.76	0.362	4.96			0.362	5.78	0.362	5.704	0.362	5.664			0.362	219.839
	0.363	0.5088	0.363	0.5108	0.363	0.5084	0.363	0.5092	0.363	0.508			-0.363	-0.558	-0.363	-0.5596	-0.363	-0.5656	-0.363	-0.5712	-0.363	-0.572			-0.363	-4.764	0.363	4.96			0.363	5.796	0.363	5.716	0.363	5.668			0.363	219.938
	0.364	0.5092	0.364	0.5096	0.364	0.5108	0.364	0.5084	0.364	0.5096			-0.364	-0.5592	-0.364	-0.5596	-0.364	-0.5664	-0.364	-0.5692	-0.364	-0.5716			-0.364	-4.756	0.364	4.956			0.364	5.752	0.364	5.724	0.364	5.664			0.364	219.938
	0.365	0.5072	0.365	0.5076	0.365	0.5052	0.365	0.5052	0.365	0.5072			-0.365	-0.5576	-0.365	-0.5544	-0.365	-0.5632	-0.365	-0.5688	-0.365	-0.5688			-0.365	-4.756	0.365	4.956			0.365	5.828	0.365	5.744	0.365	5.62			0.365	219.925
	0.366	0.5096	0.366	0.5116	0.366	0.508	0.366	0.5072	0.366	0.508			-0.366	-0.5568	-0.366	-0.558	-0.366	-0.5624	-0.366	-0.572	-0.366	-0.5712			-0.366	-4.756	0.366	4.956			0.366	5.784	0.366	5.748	0.366	5.688			0.366	219.901
	0.367	0.5104	0.367	0.5108	0.367	0.5084	0.367	0.5084	0.367	0.5072			-0.367	-0.5588	-0.367	-0.558	-0.367	-0.564	-0.367	-0.5708	-0.367	-0.5712			-0.367	-4.756	0.367	4.948			0.367	5.728	0.367	5.72	0.367	5.7			0.367	220.061
	0.368	0.5124	0.368	0.5096	0.368	0.5088	0.368	0.508	0.368	0.5084			-0.368	-0.56	-0.368	-0.5592	-0.368	-0.5632	-0.368	-0.572	-0.368	-0.5744			-0.368	-4.756	0.368	4.952			0.368	5.808	0.368	5.74	0.368	5.68			0.368	220.122
	0.369	0.5124	0.369	0.5108	0.369	0.5088	0.369	0.5084	0.369	0.5108			-0.369	-0.5612	-0.369	-0.5596	-0.369	-0.5664	-0.369	-0.5728	-0.369	-0.5744			-0.369	-4.756	0.369	4.956			0.369	5.824	0.369	5.74	0.369	5.696			0.369	220.171
	0.37	0.5072	0.37	0.5092	0.37	0.508	0.37	0.5052	0.37	0.5088			-0.37	-0.5572	-0.37	-0.5588	-0.37	-0.566	-0.37	-0.5712	-0.37	-0.5756			-0.37	-4.756	0.37	4.952			0.37	5.812	0.37	5.792	0.37	5.692			0.37	220.356
	0.371	0.5084	0.371	0.5092	0.371	0.5088	0.371	0.5092	0.371	0.5096			-0.371	-0.56	-0.371	-0.5608	-0.371	-0.5664	-0.371	-0.5712	-0.371	-0.572			-0.371	-4.756	0.371	4.948			0.371	5.788	0.371	5.772	0.371	5.676			0.371	220.516
	0.372	0.5132	0.372	0.5124	0.372	0.5096	0.372	0.5108	0.372	0.5092			-0.372	-0.5616	-0.372	-0.5596	-0.372	-0.5692	-0.372	-0.5736	-0.372	-0.5728			-0.372	-4.752	0.372	4.948			0.372	5.86	0.372	5.768	0.372	5.68			0.372	220.602
	0.373	0.5096	0.373	0.51	0.373	0.5076	0.373	0.5096	0.373	0.5076			-0.373	-0.5584	-0.373	-0.5592	-0.373	-0.566	-0.373	-0.5708	-0.373	-0.5748			-0.373	-4.748	0.373	4.952			0.373	5.828	0.373	5.748	0.373	5.732			0.373	220.958
	0.374	0.5108	0.374	0.5112	0.374	0.5072	0.374	0.5112	0.374	0.5092			-0.374	-0.5616	-0.374	-0.5608	-0.374	-0.568	-0.374	-0.5732	-0.374	-0.5752			-0.374	-4.752	0.374	4.948			0.374	5.792	0.374	5.768	0.374	5.708			0.374	221.254
	0.375	0.5096	0.375	0.5116	0.375	0.508	0.375	0.5108	0.375	0.5104			-0.375	-0.5624	-0.375	-0.5604	-0.375	-0.5676	-0.375	-0.5732	-0.375	-0.5736			-0.375	-4.748	0.375	4.944			0.375	5.828	0.375	5.8	0.375	5.732			0.375	221.389
	0.376	0.51	0.376	0.5096	0.376	0.5096	0.376	0.5088	0.376	0.5088			-0.376	-0.56	-0.376	-0.5596	-0.376	-0.5652	-0.376	-0.5732	-0.376	-0.5724			-0.376	-4.74	0.376	4.948			0.376	5.812	0.376	5.768	0.376	5.728			0.376	221.573
	0.377	0.5108	0.377	0.5092	0.377	0.5084	0.377	0.5072	0.377	0.51			-0.377	-0.5616	-0.377	-0.5612	-0.377	-0.5684	-0.377	-0.5748	-0.377	-0.5768			-0.377	-4.736	0.377	4.948			0.377	5.832	0.377	5.796	0.377	5.712			0.377	221.684
	0.378	0.5072	0.378	0.5068	0.378	0.5056	0.378	0.5048	0.378	0.5052			-0.378	-0.558	-0.378	-0.5592	-0.378	-0.566	-0.378	-0.5712	-0.378	-0.5752			-0.378	-4.732	0.378	4.944			0.378	5.784	0.378	5.74	0.378	5.708			0.378	221.832
	0.379	0.5076	0.379	0.5068	0.379	0.5068	0.379	0.5052	0.379	0.5064			-0.379	-0.5616	-0.379	-0.5596	-0.379	-0.5672	-0.379	-0.5732	-0.379	-0.5752			-0.379	-4.736	0.379	4.94			0.379	5.812	0.379	5.764	0.379	5.708			0.379	221.942
	0.38	0.5112	0.38	0.5084	0.38	0.5072	0.38	0.508	0.38	0.5064			-0.38	-0.5628	-0.38	-0.56	-0.38	-0.5684	-0.38	-0.576	-0.38	-0.5764			-0.38	-4.74	0.38	4.94			0.38	5.868	0.38	5.812	0.38	5.756			0.38	222.102
	0.381	0.5092	0.381	0.5084	0.381	0.5072	0.381	0.508	0.381	0.508			-0.381	-0.5632	-0.381	-0.5624	-0.381	-0.5692	-0.381	-0.576	-0.381	-0.5776			-0.381	-4.736	0.381	4.944			0.381	5.84	0.381	5.784	0.381	5.732			0.381	222.262
	0.382	0.5108	0.382	0.5092	0.382	0.5084	0.382	0.5084	0.382	0.5092			-0.382	-0.5648	-0.382	-0.5652	-0.382	-0.5704	-0.382	-0.5756	-0.382	-0.5764			-0.382	-4.736	0.382	4.944			0.382	5.836	0.382	5.796	0.382	5.744			0.382	222.422
	0.383	0.5076	0.383	0.5076	0.383	0.5076	0.383	0.5072	0.383	0.508			-0.383	-0.5624	-0.383	-0.562	-0.383	-0.5708	-0.383	-0.576	-0.383	-0.5788			-0.383	-4.732	0.383	4.936			0.383	5.828	0.383	5.8	0.383	5.736			0.383	222.606
	0.384	0.504	0.384	0.506	0.384	0.504	0.384	0.5036	0.384	0.5052			-0.384	-0.5616	-0.384	-0.5604	-0.384	-0.5676	-0.384	-0.5724	-0.384	-0.5756			-0.384	-4.728	0.384	4.944			0.384	5.824	0.384	5.776	0.384	5.752			0.384	222.791
	0.385	0.5048	0.385	0.5068	0.385	0.5036	0.385	0.5032	0.385	0.5044			-0.385	-0.5632	-0.385	-0.5628	-0.385	-0.5696	-0.385	-0.5764	-0.385	-0.5772			-0.385	-4.72	0.385	4.936			0.385	5.796	0.385	5.764	0.385	5.724			0.385	223
	0.386	0.5076	0.386	0.506	0.386	0.504	0.386	0.5036	0.386	0.5024			-0.386	-0.5632	-0.386	-0.5644	-0.386	-0.5712	-0.386	-0.578	-0.386	-0.5784			-0.386	-4.716	0.386	4.932			0.386	5.84	0.386	5.788	0.386	5.744			0.386	223.578
	0.387	0.5096	0.387	0.508	0.387	0.506	0.387	0.5068	0.387	0.5076			-0.387	-0.5664	-0.387	-0.5672	-0.387	-0.574	-0.387	-0.5804	-0.387	-0.5808			-0.387	-4.72	0.387	4.932			0.387	5.868	0.387	5.828	0.387	5.744			0.387	223.935
	0.388	0.51	0.388	0.5084	0.388	0.5072	0.388	0.508	0.388	0.5068			-0.388	-0.5692	-0.388	-0.5688	-0.388	-0.5764	-0.388	-0.582	-0.388	-0.5832			-0.388	-4.716	0.388	4.932			0.388	5.844	0.388	5.816	0.388	5.772			0.388	224.058
	0.389	0.508	0.389	0.5064	0.389	0.504	0.389	0.5048	0.389	0.5068			-0.389	-0.568	-0.389	-0.5668	-0.389	-0.5728	-0.389	-0.5808	-0.389	-0.5836			-0.389	-4.716	0.389	4.936			0.389	5.832	0.389	5.808	0.389	5.772			0.389	224.132
	0.39	0.5076	0.39	0.5112	0.39	0.5052	0.39	0.5072	0.39	0.5068			-0.39	-0.5688	-0.39	-0.5676	-0.39	-0.5768	-0.39	-0.5804	-0.39	-0.5836			-0.39	-4.72	0.39	4.932			0.39	5.86	0.39	5.808	0.39	5.74			0.39	224.23
	0.391	0.5076	0.391	0.5104	0.391	0.5064	0.391	0.5044	0.391	0.5048			-0.391	-0.5704	-0.391	-0.5672	-0.391	-0.576	-0.391	-0.5824	-0.391	-0.5812			-0.391	-4.72	0.391	4.928			0.391	5.84	0.391	5.764	0.391	5.716			0.391	224.254
	0.392	0.5076	0.392	0.5076	0.392	0.5044	0.392	0.5048	0.392	0.5048			-0.392	-0.5708	-0.392	-0.5676	-0.392	-0.5748	-0.392	-0.582	-0.392	-0.584			-0.392	-4.72	0.392	4.932			0.392	5.86	0.392	5.856	0.392	5.8			0.392	224.365
	0.393	0.51	0.393	0.508	0.393	0.5044	0.393	0.5072	0.393	0.5084			-0.393	-0.5736	-0.393	-0.572	-0.393	-0.5756	-0.393	-0.584	-0.393	-0.5864			-0.393	-4.724	0.393	4.932			0.393	5.88	0.393	5.844	0.393	5.812			0.393	224.476
	0.394	0.508	0.394	0.5084	0.394	0.5064	0.394	0.5072	0.394	0.508			-0.394	-0.5716	-0.394	-0.5732	-0.394	-0.5796	-0.394	-0.5848	-0.394	-0.586			-0.394	-4.728	0.394	4.924			0.394	5.824	0.394	5.812	0.394	5.808			0.394	224.587
	0.395	0.5092	0.395	0.5104	0.395	0.5084	0.395	0.5068	0.395	0.5072			-0.395	-0.574	-0.395	-0.5728	-0.395	-0.5804	-0.395	-0.586	-0.395	-0.5888			-0.395	-4.72	0.395	4.928			0.395	5.884	0.395	5.852	0.395	5.76			0.395	224.697
	0.396	0.5088	0.396	0.5068	0.396	0.5076	0.396	0.5064	0.396	0.508			-0.396	-0.576	-0.396	-0.5732	-0.396	-0.5808	-0.396	-0.586	-0.396	-0.5896			-0.396	-4.72	0.396	4.932			0.396	5.892	0.396	5.812	0.396	5.796			0.396	224.869
	0.397	0.5092	0.397	0.5064	0.397	0.5068	0.397	0.5076	0.397	0.5088			-0.397	-0.5732	-0.397	-0.5748	-0.397	-0.582	-0.397	-0.5884	-0.397	-0.5892			-0.397	-4.728	0.397	4.924			0.397	5.876	0.397	5.808	0.397	5.872			0.397	225.017
	0.398	0.5092	0.398	0.5088	0.398	0.508	0.398	0.508	0.398	0.508			-0.398	-0.5736	-0.398	-0.5752	-0.398	-0.5848	-0.398	-0.5896	-0.398	-0.5904			-0.398	-4.724	0.398	4.928			0.398	5.864	0.398	5.864	0.398	5.828			0.398	225.275
	0.399	0.5084	0.399	0.5092	0.399	0.508	0.399	0.5068	0.399	0.5064			-0.399	-0.5764	-0.399	-0.5752	-0.399	-0.5844	-0.399	-0.5896	-0.399	-0.5896			-0.399	-4.724	0.399	4.932			0.399	5.864	0.399	5.844	0.399	5.748			0.399	225.693
	0.4	0.5088	0.4	0.51	0.4	0.5064	0.4	0.506	0.4	0.5072			-0.4	-0.5776	-0.4	-0.5764	-0.4	-0.584	-0.4	-0.5908	-0.4	-0.5904			-0.4	-4.728	0.4	4.928			0.4	5.88	0.4	5.856	0.4	5.796			0.4	225.903
	0.401	0.5116	0.401	0.508	0.401	0.5072	0.401	0.506	0.401	0.508			-0.401	-0.5796	-0.401	-0.5792	-0.401	-0.5848	-0.401	-0.5908	-0.401	-0.594			-0.401	-4.732	0.401	4.936			0.401	5.912	0.401	5.872	0.401	5.844			0.401	226.05
	0.402	0.5084	0.402	0.5068	0.402	0.5052	0.402	0.504	0.402	0.5048			-0.402	-0.5788	-0.402	-0.5788	-0.402	-0.586	-0.402	-0.5908	-0.402	-0.5916			-0.402	-4.736	0.402	4.932			0.402	5.844	0.402	5.82	0.402	5.824			0.402	226.247
	0.403	0.508	0.403	0.5072	0.403	0.5052	0.403	0.506	0.403	0.5064			-0.403	-0.5784	-0.403	-0.576	-0.403	-0.5852	-0.403	-0.5904	-0.403	-0.5928			-0.403	-4.74	0.403	4.928			0.403	5.868	0.403	5.84	0.403	5.816			0.403	226.333
	0.404	0.5068	0.404	0.5064	0.404	0.5048	0.404	0.5044	0.404	0.506			-0.404	-0.58	-0.404	-0.578	-0.404	-0.5864	-0.404	-0.594	-0.404	-0.594			-0.404	-4.74	0.404	4.924			0.404	5.876	0.404	5.852	0.404	5.792			0.404	226.358
	0.405	0.508	0.405	0.5076	0.405	0.5052	0.405	0.504	0.405	0.5048			-0.405	-0.578	-0.405	-0.5788	-0.405	-0.5872	-0.405	-0.594	-0.405	-0.594			-0.405	-4.736	0.405	4.924			0.405	5.912	0.405	5.876	0.405	5.844			0.405	226.517
	0.406	0.5104	0.406	0.5092	0.406	0.5068	0.406	0.5056	0.406	0.506			-0.406	-0.5804	-0.406	-0.5788	-0.406	-0.5864	-0.406	-0.5948	-0.406	-0.5952			-0.406	-4.74	0.406	4.928			0.406	5.888	0.406	5.896	0.406	5.816			0.406	226.69
	0.407	0.51	0.407	0.5088	0.407	0.5072	0.407	0.5068	0.407	0.5052			-0.407	-0.5816	-0.407	-0.5808	-0.407	-0.5892	-0.407	-0.5944	-0.407	-0.596			-0.407	-4.748	0.407	4.928			0.407	5.88	0.407	5.836	0.407	5.796			0.407	226.837
	0.408	0.51	0.408	0.508	0.408	0.5048	0.408	0.5064	0.408	0.5056			-0.408	-0.582	-0.408	-0.5808	-0.408	-0.588	-0.408	-0.5936	-0.408	-0.596			-0.408	-4.752	0.408	4.924			0.408	5.928	0.408	5.876	0.408	5.856			0.408	226.997
	0.409	0.5104	0.409	0.508	0.409	0.504	0.409	0.5048	0.409	0.5064			-0.409	-0.5808	-0.409	-0.582	-0.409	-0.5888	-0.409	-0.5948	-0.409	-0.5988			-0.409	-4.76	0.409	4.92			0.409	5.876	0.409	5.908	0.409	5.88			0.409	227.194
	0.41	0.494	0.41	0.4944	0.41	0.4924	0.41	0.4924	0.41	0.4924			-0.41	-0.57	-0.41	-0.5708	-0.41	-0.5792	-0.41	-0.5852	-0.41	-0.5852			-0.41	-4.74	0.41	4.904			0.41	5.784	0.41	5.796	0.41	5.748			0.41	227.354
	0.411	0.4992	0.411	0.4996	0.411	0.496	0.411	0.4968	0.411	0.498			-0.411	-0.5744	-0.411	-0.5772	-0.411	-0.5836	-0.411	-0.5884	-0.411	-0.5908			-0.411	-4.736	0.411	4.9			0.411	5.836	0.411	5.784	0.411	5.732			0.411	227.563
	0.412	0.5048	0.412	0.5048	0.412	0.5012	0.412	0.5012	0.412	0.502			-0.412	-0.5808	-0.412	-0.5804	-0.412	-0.588	-0.412	-0.5952	-0.412	-0.5984			-0.412	-4.74	0.412	4.904			0.412	5.872	0.412	5.84	0.412	5.796			0.412	227.698
	0.413	0.5052	0.413	0.5064	0.413	0.5036	0.413	0.504	0.413	0.5044			-0.413	-0.5824	-0.413	-0.5804	-0.413	-0.5896	-0.413	-0.5964	-0.413	-0.5972			-0.413	-4.752	0.413	4.904			0.413	5.86	0.413	5.876	0.413	5.848			0.413	227.809
	0.414	0.508	0.414	0.5068	0.414	0.5032	0.414	0.5052	0.414	0.506			-0.414	-0.5824	-0.414	-0.5808	-0.414	-0.5904	-0.414	-0.5964	-0.414	-0.5972			-0.414	-4.76	0.414	4.904			0.414	5.896	0.414	5.888	0.414	5.86			0.414	227.932
	0.415	0.5068	0.415	0.5068	0.415	0.5024	0.415	0.5048	0.415	0.506			-0.415	-0.5804	-0.415	-0.5812	-0.415	-0.5908	-0.415	-0.5964	-0.415	-0.5984			-0.415	-4.768	0.415	4.904			0.415	5.924	0.415	5.852	0.415	5.86			0.415	228.129
	0.416	0.5068	0.416	0.5052	0.416	0.5036	0.416	0.5036	0.416	0.5028			-0.416	-0.5808	-0.416	-0.58	-0.416	-0.5884	-0.416	-0.5956	-0.416	-0.5948			-0.416	-4.772	0.416	4.908			0.416	5.9	0.416	5.88	0.416	5.828			0.416	228.276
	0.417	0.5076	0.417	0.5064	0.417	0.5044	0.417	0.504	0.417	0.5052			-0.417	-0.5824	-0.417	-0.5808	-0.417	-0.5892	-0.417	-0.5976	-0.417	-0.5996			-0.417	-4.776	0.417	4.904			0.417	5.9	0.417	5.868	0.417	5.808			0.417	228.424
	0.418	0.5064	0.418	0.5052	0.418	0.506	0.418	0.504	0.418	0.5032			-0.418	-0.58	-0.418	-0.58	-0.418	-0.5892	-0.418	-0.5936	-0.418	-0.5984			-0.418	-4.784	0.418	4.904			0.418	5.924	0.418	5.896	0.418	5.864			0.418	228.682
	0.419	0.508	0.419	0.5084	0.419	0.5052	0.419	0.5044	0.419	0.5048			-0.419	-0.5804	-0.419	-0.5808	-0.419	-0.5908	-0.419	-0.5964	-0.419	-0.5992			-0.419	-4.788	0.419	4.9			0.419	5.92	0.419	5.9	0.419	5.872			0.419	228.78
	0.42	0.5104	0.42	0.5064	0.42	0.5052	0.42	0.5048	0.42	0.5048			-0.42	-0.5812	-0.42	-0.5816	-0.42	-0.5912	-0.42	-0.598	-0.42	-0.5988			-0.42	-4.796	0.42	4.908			0.42	5.924	0.42	5.908	0.42	5.848			0.42	228.891
	0.421	0.5076	0.421	0.506	0.421	0.5044	0.421	0.506	0.421	0.5032			-0.421	-0.5804	-0.421	-0.5788	-0.421	-0.5884	-0.421	-0.596	-0.421	-0.5956			-0.421	-4.8	0.421	4.908			0.421	5.92	0.421	5.904	0.421	5.86			0.421	229.088
	0.422	0.5084	0.422	0.5068	0.422	0.5076	0.422	0.5056	0.422	0.5044			-0.422	-0.5808	-0.422	-0.5788	-0.422	-0.5888	-0.422	-0.5972	-0.422	-0.598			-0.422	-4.804	0.422	4.908			0.422	5.932	0.422	5.9	0.422	5.876			0.422	229.199
	0.423	0.5084	0.423	0.5092	0.423	0.5076	0.423	0.504	0.423	0.5064			-0.423	-0.5808	-0.423	-0.5808	-0.423	-0.5884	-0.423	-0.5968	-0.423	-0.5992			-0.423	-4.816	0.423	4.9			0.423	5.916	0.423	5.928	0.423	5.9			0.423	229.297
	0.424	0.5092	0.424	0.506	0.424	0.5052	0.424	0.5028	0.424	0.5072			-0.424	-0.5796	-0.424	-0.5804	-0.424	-0.588	-0.424	-0.5948	-0.424	-0.5968			-0.424	-4.82	0.424	4.908			0.424	5.948	0.424	5.912	0.424	5.892			0.424	229.617
	0.425	0.51	0.425	0.5076	0.425	0.5052	0.425	0.5044	0.425	0.506			-0.425	-0.5804	-0.425	-0.5804	-0.425	-0.5908	-0.425	-0.596	-0.425	-0.5972			-0.425	-4.824	0.425	4.908			0.425	5.904	0.425	5.932	0.425	5.9			0.425	229.924
	0.426	0.5084	0.426	0.5088	0.426	0.5052	0.426	0.506	0.426	0.5044			-0.426	-0.58	-0.426	-0.58	-0.426	-0.5868	-0.426	-0.5948	-0.426	-0.5956			-0.426	-4.836	0.426	4.908			0.426	5.988	0.426	5.944	0.426	5.908			0.426	230.047
	0.427	0.5112	0.427	0.5076	0.427	0.5056	0.427	0.5048	0.427	0.5056			-0.427	-0.5804	-0.427	-0.5792	-0.427	-0.5892	-0.427	-0.5932	-0.427	-0.5952			-0.427	-4.836	0.427	4.904			0.427	5.896	0.427	5.888	0.427	5.916			0.427	230.146
	0.428	0.5108	0.428	0.508	0.428	0.5016	0.428	0.5044	0.428	0.5052			-0.428	-0.5808	-0.428	-0.578	-0.428	-0.5872	-0.428	-0.5912	-0.428	-0.5968			-0.428	-4.84	0.428	4.908			0.428	5.956	0.428	5.94	0.428	5.86			0.428	230.182
	0.429	0.5072	0.429	0.506	0.429	0.4992	0.429	0.5016	0.429	0.5036			-0.429	-0.5752	-0.429	-0.5744	-0.429	-0.5844	-0.429	-0.5908	-0.429	-0.5944			-0.429	-4.852	0.429	4.908			0.429	5.928	0.429	5.948	0.429	5.94			0.429	230.219
	0.43	0.508	0.43	0.506	0.43	0.5036	0.43	0.5024	0.43	0.5056			-0.43	-0.5768	-0.43	-0.5768	-0.43	-0.5832	-0.43	-0.5916	-0.43	-0.5932			-0.43	-4.86	0.43	4.912			0.43	5.94	0.43	5.916	0.43	5.888			0.43	230.293
	0.431	0.5072	0.431	0.5064	0.431	0.5056	0.431	0.5016	0.431	0.5044			-0.431	-0.5768	-0.431	-0.5776	-0.431	-0.5852	-0.431	-0.5924	-0.431	-0.596			-0.431	-4.86	0.431	4.904			0.431	5.916	0.431	5.888	0.431	5.852			0.431	230.453
	0.432	0.5092	0.432	0.5072	0.432	0.5056	0.432	0.5036	0.432	0.506			-0.432	-0.5772	-0.432	-0.5776	-0.432	-0.586	-0.432	-0.5936	-0.432	-0.5948			-0.432	-4.872	0.432	4.904			0.432	5.956	0.432	5.912	0.432	5.924			0.432	230.576
	0.433	0.51	0.433	0.5084	0.433	0.5048	0.433	0.5068	0.433	0.5064			-0.433	-0.5772	-0.433	-0.5772	-0.433	-0.5872	-0.433	-0.5952	-0.433	-0.5944			-0.433	-4.876	0.433	4.904			0.433	5.972	0.433	5.976	0.433	5.896			0.433	230.625
	0.434	0.5092	0.434	0.5064	0.434	0.502	0.434	0.5048	0.434	0.504			-0.434	-0.5756	-0.434	-0.5768	-0.434	-0.584	-0.434	-0.592	-0.434	-0.5924			-0.434	-4.884	0.434	4.908			0.434	5.924	0.434	5.964	0.434	5.924			0.434	230.785
	0.435	0.5064	0.435	0.5048	0.435	0.5024	0.435	0.5032	0.435	0.502			-0.435	-0.5752	-0.435	-0.5732	-0.435	-0.5828	-0.435	-0.5888	-0.435	-0.592			-0.435	-4.892	0.435	4.904			0.435	5.94	0.435	5.92	0.435	5.932			0.435	230.908
	0.436	0.5048	0.436	0.5028	0.436	0.5016	0.436	0.5	0.436	0.5004			-0.436	-0.5736	-0.436	-0.574	-0.436	-0.582	-0.436	-0.59	-0.436	-0.5924			-0.436	-4.888	0.436	4.896			0.436	5.948	0.436	5.9	0.436	5.86			0.436	231.031
	0.437	0.5056	0.437	0.502	0.437	0.5032	0.437	0.5	0.437	0.502			-0.437	-0.5748	-0.437	-0.572	-0.437	-0.5836	-0.437	-0.5892	-0.437	-0.592			-0.437	-4.896	0.437	4.896			0.437	5.948	0.437	5.932	0.437	5.924			0.437	231.523
	0.438	0.5068	0.438	0.5048	0.438	0.5056	0.438	0.5036	0.438	0.5052			-0.438	-0.5736	-0.438	-0.5764	-0.438	-0.5844	-0.438	-0.5912	-0.438	-0.5928			-0.438	-4.908	0.438	4.9			0.438	5.968	0.438	5.96	0.438	5.888			0.438	231.904
	0.439	0.5084	0.439	0.506	0.439	0.504	0.439	0.504	0.439	0.5056			-0.439	-0.5764	-0.439	-0.574	-0.439	-0.5848	-0.439	-0.5924	-0.439	-0.5932			-0.439	-4.908	0.439	4.896			0.439	5.944	0.439	5.924	0.439	5.908			0.439	232.027
	0.44	0.5092	0.44	0.506	0.44	0.5036	0.44	0.5052	0.44	0.5024			-0.44	-0.5752	-0.44	-0.5732	-0.44	-0.5832	-0.44	-0.5924	-0.44	-0.5928			-0.44	-4.92	0.44	4.888			0.44	5.996	0.44	5.972	0.44	5.952			0.44	232.052
	0.441	0.5096	0.441	0.5068	0.441	0.5044	0.441	0.506	0.441	0.5044			-0.441	-0.5784	-0.441	-0.5744	-0.441	-0.5836	-0.441	-0.5932	-0.441	-0.5936			-0.441	-4.928	0.441	4.896			0.441	5.96	0.441	5.988	0.441	5.912			0.441	232.101
	0.442	0.5064	0.442	0.5032	0.442	0.5012	0.442	0.5	0.442	0.5012			-0.442	-0.5728	-0.442	-0.5732	-0.442	-0.58	-0.442	-0.59	-0.442	-0.5928			-0.442	-4.928	0.442	4.892			0.442	5.968	0.442	5.9	0.442	5.944			0.442	232.076
	0.443	0.5064	0.443	0.5056	0.443	0.5036	0.443	0.5016	0.443	0.5032			-0.443	-0.5768	-0.443	-0.5732	-0.443	-0.5812	-0.443	-0.5912	-0.443	-0.5916			-0.443	-4.932	0.443	4.888			0.443	5.964	0.443	5.936	0.443	5.96			0.443	232.064
	0.444	0.5072	0.444	0.5084	0.444	0.504	0.444	0.5016	0.444	0.504			-0.444	-0.5784	-0.444	-0.5768	-0.444	-0.5868	-0.444	-0.5908	-0.444	-0.5932			-0.444	-4.936	0.444	4.888			0.444	5.988	0.444	5.988	0.444	5.936			0.444	232.126
	0.445	0.5076	0.445	0.506	0.445	0.5028	0.445	0.502	0.445	0.5048			-0.445	-0.578	-0.445	-0.5748	-0.445	-0.584	-0.445	-0.5924	-0.445	-0.596			-0.445	-4.948	0.445	4.892			0.445	5.956	0.445	5.964	0.445	5.912			0.445	232.187
	0.446	0.5104	0.446	0.5076	0.446	0.5036	0.446	0.5032	0.446	0.5052			-0.446	-0.5788	-0.446	-0.5768	-0.446	-0.5844	-0.446	-0.5932	-0.446	-0.5948			-0.446	-4.956	0.446	4.892			0.446	5.972	0.446	5.96	0.446	5.924			0.446	232.261
	0.447	0.508	0.447	0.5088	0.447	0.504	0.447	0.5028	0.447	0.5044			-0.447	-0.5784	-0.447	-0.5756	-0.447	-0.5832	-0.447	-0.5908	-0.447	-0.594			-0.447	-4.956	0.447	4.892			0.447	5.972	0.447	5.98	0.447	5.94			0.447	232.396
	0.448	0.5092	0.448	0.5068	0.448	0.5048	0.448	0.504	0.448	0.5048			-0.448	-0.5792	-0.448	-0.578	-0.448	-0.5868	-0.448	-0.5936	-0.448	-0.5952			-0.448	-4.964	0.448	4.892			0.448	5.988	0.448	5.96	0.448	5.964			0.448	232.507
	0.449	0.5108	0.449	0.508	0.449	0.5036	0.449	0.5052	0.449	0.5052			-0.449	-0.5792	-0.449	-0.5772	-0.449	-0.588	-0.449	-0.5932	-0.449	-0.5972			-0.449	-4.972	0.449	4.892			0.449	5.972	0.449	5.98	0.449	5.972			0.449	232.655
	0.45	0.5096	0.45	0.5052	0.45	0.5036	0.45	0.5032	0.45	0.5032			-0.45	-0.578	-0.45	-0.5768	-0.45	-0.5852	-0.45	-0.594	-0.45	-0.5972			-0.45	-4.972	0.45	4.896			0.45	5.968	0.45	5.992	0.45	5.996			0.45	233.011
	0.451	0.508	0.451	0.5064	0.451	0.5032	0.451	0.5028	0.451	0.5052			-0.451	-0.5796	-0.451	-0.576	-0.451	-0.5868	-0.451	-0.5928	-0.451	-0.5964			-0.451	-4.976	0.451	4.896			0.451	6.044	0.451	5.988	0.451	6.016			0.451	233.208
	0.452	0.5108	0.452	0.5072	0.452	0.5044	0.452	0.5044	0.452	0.5056			-0.452	-0.5816	-0.452	-0.58	-0.452	-0.588	-0.452	-0.596	-0.452	-0.596			-0.452	-4.98	0.452	4.896			0.452	5.992	0.452	5.964	0.452	5.984			0.452	233.245
	0.453	0.5084	0.453	0.5048	0.453	0.5032	0.453	0.5028	0.453	0.5036			-0.453	-0.5792	-0.453	-0.5756	-0.453	-0.5868	-0.453	-0.5924	-0.453	-0.594			-0.453	-4.988	0.453	4.892			0.453	5.98	0.453	6.028	0.453	5.956			0.453	233.368
	0.454	0.5084	0.454	0.5056	0.454	0.5044	0.454	0.5032	0.454	0.504			-0.454	-0.5792	-0.454	-0.5776	-0.454	-0.5864	-0.454	-0.5948	-0.454	-0.5964			-0.454	-4.992	0.454	4.896			0.454	6.004	0.454	5.98	0.454	5.932			0.454	233.442
	0.455	0.5072	0.455	0.5032	0.455	0.5004	0.455	0.502	0.455	0.5032			-0.455	-0.5796	-0.455	-0.5772	-0.455	-0.5872	-0.455	-0.5928	-0.455	-0.5972			-0.455	-4.996	0.455	4.888			0.455	5.972	0.455	5.96	0.455	5.944			0.455	233.466
	0.456	0.5076	0.456	0.5048	0.456	0.5004	0.456	0.5028	0.456	0.504			-0.456	-0.5792	-0.456	-0.5748	-0.456	-0.588	-0.456	-0.5952	-0.456	-0.5972			-0.456	-4.996	0.456	4.892			0.456	5.972	0.456	5.972	0.456	5.96			0.456	233.614
	0.457	0.5088	0.457	0.5036	0.457	0.5032	0.457	0.5028	0.457	0.5044			-0.457	-0.5816	-0.457	-0.5784	-0.457	-0.5896	-0.457	-0.5976	-0.457	-0.5984			-0.457	-5	0.457	4.892			0.457	5.996	0.457	5.972	0.457	5.952			0.457	233.749
	0.458	0.5092	0.458	0.5036	0.458	0.5044	0.458	0.5036	0.458	0.5036			-0.458	-0.5812	-0.458	-0.5792	-0.458	-0.5888	-0.458	-0.5952	-0.458	-0.598			-0.458	-5	0.458	4.888			0.458	5.96	0.458	6.008	0.458	5.96			0.458	233.884
	0.459	0.51	0.459	0.5064	0.459	0.506	0.459	0.5024	0.459	0.5044			-0.459	-0.582	-0.459	-0.5808	-0.459	-0.5892	-0.459	-0.5976	-0.459	-0.5988			-0.459	-5.004	0.459	4.888			0.459	6.068	0.459	6.024	0.459	5.988			0.459	234.044
	0.46	0.5096	0.46	0.506	0.46	0.5036	0.46	0.5032	0.46	0.5024			-0.46	-0.5844	-0.46	-0.5804	-0.46	-0.5912	-0.46	-0.5964	-0.46	-0.6012			-0.46	-5.004	0.46	4.888			0.46	5.992	0.46	5.988	0.46	6.008			0.46	234.192
	0.461	0.5108	0.461	0.5088	0.461	0.504	0.461	0.5048	0.461	0.5028			-0.461	-0.586	-0.461	-0.582	-0.461	-0.5932	-0.461	-0.5996	-0.461	-0.602			-0.461	-5	0.461	4.888			0.461	6.052	0.461	6.024	0.461	6.004			0.461	234.29
	0.462	0.5108	0.462	0.5072	0.462	0.5044	0.462	0.504	0.462	0.5044			-0.462	-0.5852	-0.462	-0.5824	-0.462	-0.5912	-0.462	-0.5988	-0.462	-0.6012			-0.462	-5.008	0.462	4.888			0.462	6.028	0.462	6.02	0.462	6.044			0.462	234.635
	0.463	0.51	0.463	0.506	0.463	0.504	0.463	0.5028	0.463	0.5028			-0.463	-0.586	-0.463	-0.5828	-0.463	-0.5916	-0.463	-0.5996	-0.463	-0.602			-0.463	-5.004	0.463	4.884			0.463	6.024	0.463	6	0.463	5.992			0.463	235.299
	0.464	0.51	0.464	0.506	0.464	0.5036	0.464	0.5008	0.464	0.504			-0.464	-0.586	-0.464	-0.5844	-0.464	-0.592	-0.464	-0.5996	-0.464	-0.604			-0.464	-5.004	0.464	4.888			0.464	6.028	0.464	6.016	0.464	6.016			0.464	235.619
	0.465	0.5108	0.465	0.5068	0.465	0.5048	0.465	0.5036	0.465	0.5048			-0.465	-0.588	-0.465	-0.5812	-0.465	-0.5928	-0.465	-0.6004	-0.465	-0.604			-0.465	-4.996	0.465	4.888			0.465	5.992	0.465	6	0.465	5.956			0.465	235.643
	0.466	0.5084	0.466	0.5064	0.466	0.502	0.466	0.5036	0.466	0.5036			-0.466	-0.5872	-0.466	-0.5808	-0.466	-0.5912	-0.466	-0.5992	-0.466	-0.6044			-0.466	-4.992	0.466	4.892			0.466	6.016	0.466	6.04	0.466	5.988			0.466	235.655
	0.467	0.5096	0.467	0.5076	0.467	0.5016	0.467	0.502	0.467	0.5028			-0.467	-0.5872	-0.467	-0.5824	-0.467	-0.5916	-0.467	-0.5988	-0.467	-0.6032			-0.467	-5	0.467	4.884			0.467	6.032	0.467	6.032	0.467	5.988			0.467	235.594
	0.468	0.5108	0.468	0.506	0.468	0.5008	0.468	0.5008	0.468	0.5016			-0.468	-0.588	-0.468	-0.584	-0.468	-0.5912	-0.468	-0.602	-0.468	-0.6036			-0.468	-4.992	0.468	4.88			0.468	6.024	0.468	6	0.468	6.004			0.468	235.483
	0.469	0.5088	0.469	0.5016	0.469	0.502	0.469	0.4996	0.469	0.5004			-0.469	-0.5868	-0.469	-0.5836	-0.469	-0.592	-0.469	-0.5996	-0.469	-0.602			-0.469	-4.988	0.469	4.884			0.469	6.016	0.469	6	0.469	5.988			0.469	235.545
	0.47	0.5088	0.47	0.5056	0.47	0.5032	0.47	0.5008	0.47	0.5032			-0.47	-0.5888	-0.47	-0.5856	-0.47	-0.5952	-0.47	-0.6024	-0.47	-0.6064			-0.47	-4.988	0.47	4.888			0.47	6	0.47	6.044	0.47	6.016			0.47	235.582
	0.471	0.5096	0.471	0.506	0.471	0.5028	0.471	0.5024	0.471	0.5028			-0.471	-0.5908	-0.471	-0.5868	-0.471	-0.5976	-0.471	-0.6036	-0.471	-0.6036			-0.471	-4.988	0.471	4.88			0.471	5.996	0.471	6.024	0.471	6.012			0.471	235.582
	0.472	0.5076	0.472	0.5056	0.472	0.5028	0.472	0.502	0.472	0.504			-0.472	-0.5888	-0.472	-0.5848	-0.472	-0.596	-0.472	-0.6028	-0.472	-0.6052			-0.472	-4.984	0.472	4.884			0.472	6.044	0.472	6.028	0.472	6.032			0.472	235.705
	0.473	0.51	0.473	0.5056	0.473	0.5016	0.473	0.5032	0.473	0.5052			-0.473	-0.5932	-0.473	-0.5864	-0.473	-0.5972	-0.473	-0.6056	-0.473	-0.6096			-0.473	-4.984	0.473	4.88			0.473	6.076	0.473	6.024	0.473	6.02			0.473	235.84
	0.474	0.5112	0.474	0.5056	0.474	0.5012	0.474	0.5032	0.474	0.5028			-0.474	-0.592	-0.474	-0.5892	-0.474	-0.5972	-0.474	-0.6072	-0.474	-0.6088			-0.474	-4.976	0.474	4.88			0.474	6.008	0.474	6.04	0.474	6.008			0.474	235.889
	0.475	0.5104	0.475	0.5064	0.475	0.5028	0.475	0.5032	0.475	0.5032			-0.475	-0.5912	-0.475	-0.5904	-0.475	-0.5988	-0.475	-0.6064	-0.475	-0.6092			-0.475	-4.976	0.475	4.888			0.475	6.08	0.475	6.044	0.475	6.044			0.475	236.135
	0.476	0.5096	0.476	0.5044	0.476	0.5024	0.476	0.5024	0.476	0.502			-0.476	-0.5964	-0.476	-0.588	-0.476	-0.5996	-0.476	-0.6072	-0.476	-0.6092			-0.476	-4.976	0.476	4.884			0.476	6.028	0.476	6.06	0.476	6.028			0.476	236.381
	0.477	0.5092	0.477	0.5036	0.477	0.5032	0.477	0.502	0.477	0.5012			-0.477	-0.594	-0.477	-0.5888	-0.477	-0.5992	-0.477	-0.6068	-0.477	-0.6072			-0.477	-4.968	0.477	4.884			0.477	6.06	0.477	6.036	0.477	6.024			0.477	236.566
	0.478	0.51	0.478	0.5056	0.478	0.5036	0.478	0.5044	0.478	0.5028			-0.478	-0.5948	-0.478	-0.5896	-0.478	-0.5996	-0.478	-0.6072	-0.478	-0.6092			-0.478	-4.968	0.478	4.884			0.478	6.048	0.478	6.04	0.478	6.036			0.478	236.627
	0.479	0.5092	0.479	0.5044	0.479	0.5012	0.479	0.5008	0.479	0.5012			-0.479	-0.5952	-0.479	-0.5904	-0.479	-0.5988	-0.479	-0.6072	-0.479	-0.6104			-0.479	-4.96	0.479	4.876			0.479	6.008	0.479	6.02	0.479	6.032			0.479	236.664
	0.48	0.5092	0.48	0.504	0.48	0.5008	0.48	0.5012	0.48	0.5008			-0.48	-0.594	-0.48	-0.588	-0.48	-0.5968	-0.48	-0.6044	-0.48	-0.6084			-0.48	-4.96	0.48	4.876			0.48	6.056	0.48	6.008	0.48	6.06			0.48	236.738
	0.481	0.5092	0.481	0.5052	0.481	0.504	0.481	0.5008	0.481	0.5008			-0.481	-0.5964	-0.481	-0.592	-0.481	-0.6008	-0.481	-0.6092	-0.481	-0.6124			-0.481	-4.96	0.481	4.876			0.481	6.04	0.481	6.056	0.481	6.044			0.481	236.725
	0.482	0.5076	0.482	0.504	0.482	0.4996	0.482	0.4988	0.482	0.4992			-0.482	-0.5956	-0.482	-0.5904	-0.482	-0.5988	-0.482	-0.6092	-0.482	-0.6128			-0.482	-4.948	0.482	4.876			0.482	6.036	0.482	6.012	0.482	5.968			0.482	236.91
	0.483	0.5092	0.483	0.504	0.483	0.5024	0.483	0.5004	0.483	0.502			-0.483	-0.5996	-0.483	-0.592	-0.483	-0.6012	-0.483	-0.6084	-0.483	-0.6152			-0.483	-4.948	0.483	4.876			0.483	6.04	0.483	6.04	0.483	6.04			0.483	236.922
	0.484	0.5092	0.484	0.5044	0.484	0.5032	0.484	0.502	0.484	0.5028			-0.484	-0.6024	-0.484	-0.5932	-0.484	-0.6056	-0.484	-0.6136	-0.484	-0.616			-0.484	-4.952	0.484	4.868			0.484	6.048	0.484	6.068	0.484	6.052			0.484	236.947
	0.485	0.51	0.485	0.5036	0.485	0.502	0.485	0.5016	0.485	0.5028			-0.485	-0.5976	-0.485	-0.592	-0.485	-0.6012	-0.485	-0.6112	-0.485	-0.6136			-0.485	-4.956	0.485	4.872			0.485	6.036	0.485	6.06	0.485	6.052			0.485	237.094
	0.486	0.5092	0.486	0.5052	0.486	0.5016	0.486	0.4984	0.486	0.5024			-0.486	-0.6012	-0.486	-0.5928	-0.486	-0.6012	-0.486	-0.6128	-0.486	-0.6144			-0.486	-4.948	0.486	4.872			0.486	6.084	0.486	6.08	0.486	6.06			0.486	237.23
	0.487	0.5052	0.487	0.5008	0.487	0.4984	0.487	0.4964	0.487	0.4968			-0.487	-0.6	-0.487	-0.5888	-0.487	-0.6	-0.487	-0.6072	-0.487	-0.6116			-0.487	-4.936	0.487	4.868			0.487	6.016	0.487	6.016	0.487	5.972			0.487	237.328
	0.488	0.51	0.488	0.5016	0.488	0.4996	0.488	0.5	0.488	0.4984			-0.488	-0.5996	-0.488	-0.5924	-0.488	-0.6044	-0.488	-0.6108	-0.488	-0.6144			-0.488	-4.944	0.488	4.864			0.488	6.056	0.488	6.048	0.488	6.044			0.488	237.722
	0.489	0.5092	0.489	0.5036	0.489	0.5008	0.489	0.4992	0.489	0.502			-0.489	-0.6036	-0.489	-0.5976	-0.489	-0.6064	-0.489	-0.6144	-0.489	-0.618			-0.489	-4.944	0.489	4.86			0.489	6.072	0.489	6.036	0.489	6.024			0.489	238.127
	0.49	0.5084	0.49	0.5036	0.49	0.5016	0.49	0.5	0.49	0.502			-0.49	-0.6048	-0.49	-0.5964	-0.49	-0.6064	-0.49	-0.6144	-0.49	-0.618			-0.49	-4.94	0.49	4.864			0.49	6.06	0.49	6.084	0.49	6.052			0.49	238.238
	0.491	0.5096	0.491	0.5056	0.491	0.5024	0.491	0.5008	0.491	0.5024			-0.491	-0.6044	-0.491	-0.596	-0.491	-0.608	-0.491	-0.616	-0.491	-0.6168			-0.491	-4.944	0.491	4.868			0.491	6.08	0.491	6.088	0.491	6.076			0.491	238.226
	0.492	0.5076	0.492	0.5056	0.492	0.502	0.492	0.5008	0.492	0.5016			-0.492	-0.6072	-0.492	-0.6	-0.492	-0.6088	-0.492	-0.6156	-0.492	-0.6196			-0.492	-4.944	0.492	4.868			0.492	6.072	0.492	6.016	0.492	6.084			0.492	238.14
	0.493	0.508	0.493	0.5036	0.493	0.4988	0.493	0.4976	0.493	0.5			-0.493	-0.6044	-0.493	-0.5952	-0.493	-0.6072	-0.493	-0.6124	-0.493	-0.616			-0.493	-4.944	0.493	4.868			0.493	6.036	0.493	6.024	0.493	6.036			0.493	238.091
	0.494	0.51	0.494	0.5032	0.494	0.4988	0.494	0.5008	0.494	0.5			-0.494	-0.61	-0.494	-0.5976	-0.494	-0.6088	-0.494	-0.616	-0.494	-0.6208			-0.494	-4.944	0.494	4.864			0.494	6.056	0.494	6.028	0.494	6.028			0.494	238.066
	0.495	0.5108	0.495	0.5012	0.495	0.5	0.495	0.5012	0.495	0.4996			-0.495	-0.6088	-0.495	-0.5988	-0.495	-0.6096	-0.495	-0.6184	-0.495	-0.622			-0.495	-4.94	0.495	4.856			0.495	6.032	0.495	6.072	0.495	6.064			0.495	238.14
	0.496	0.5104	0.496	0.5028	0.496	0.5016	0.496	0.5012	0.496	0.5			-0.496	-0.61	-0.496	-0.6016	-0.496	-0.6092	-0.496	-0.6204	-0.496	-0.6204			-0.496	-4.944	0.496	4.864			0.496	6.128	0.496	6.088	0.496	6.064			0.496	238.164
	0.497	0.5124	0.497	0.504	0.497	0.5016	0.497	0.502	0.497	0.502			-0.497	-0.6128	-0.497	-0.6008	-0.497	-0.6112	-0.497	-0.622	-0.497	-0.6232			-0.497	-4.948	0.497	4.86			0.497	6.08	0.497	6.06	0.497	6.044			0.497	238.164
	0.498	0.5112	0.498	0.5032	0.498	0.4992	0.498	0.4996	0.498	0.5008			-0.498	-0.6116	-0.498	-0.5996	-0.498	-0.6104	-0.498	-0.6204	-0.498	-0.624			-0.498	-4.944	0.498	4.86			0.498	6.052	0.498	6.044	0.498	6.044			0.498	238.312
	0.499	0.5112	0.499	0.506	0.499	0.5028	0.499	0.502	0.499	0.5032			-0.499	-0.6144	-0.499	-0.604	-0.499	-0.6132	-0.499	-0.6224	-0.499	-0.6232			-0.499	-4.948	0.499	4.86			0.499	6.068	0.499	6.108	0.499	6.084			0.499	238.386
	0.5	0.4104	0.5	0.5084	0.5	0.5036	0.5	0.5012	0.5	0.5032			-0.5	-0.5192	-0.5	-0.6056	-0.5	-0.6168	-0.5	-0.6224	-0.5	-0.626			-0.5	-4.956	0.5	4.86			0.5	6.116	0.5	6.116	0.5	6.072			0.5	238.398
	0.499	0.03344	0.501	0.5044	0.501	0.5004	0.501	0.5008	0.501	0.4988			-0.499	-0.16744	-0.501	-0.602	-0.501	-0.6124	-0.501	-0.6196	-0.501	-0.6252			-0.501	-4.96	0.501	4.864			0.501	6.072	0.501	6.1	0.501	6.088			0.501	238.73
	0.498	-0.20876	0.502	0.5044	0.502	0.5032	0.502	0.5016	0.502	0.5012			-0.498	0.01487	-0.502	-0.6036	-0.502	-0.614	-0.502	-0.6264	-0.502	-0.6276			-0.502	-4.956	0.502	4.86			0.502	6.088	0.502	6.076	0.502	6.068			0.502	238.939
	0.497	-0.32692	0.503	0.5048	0.503	0.5024	0.503	0.5008	0.503	0.5012			-0.497	0.08768	-0.503	-0.606	-0.503	-0.618	-0.503	-0.6256	-0.503	-0.628			-0.503	-4.956	0.503	4.864			0.503	6.06	0.503	6.096	0.503	6.088			0.503	239.013
	0.496	-0.38704	0.504	0.5048	0.504	0.5012	0.504	0.4996	0.504	0.5008			-0.496	0.12192	-0.504	-0.6048	-0.504	-0.6144	-0.504	-0.622	-0.504	-0.6264			-0.504	-4.956	0.504	4.86			0.504	6.096	0.504	6.112	0.504	6.108			0.504	239.099
	0.495	-0.4152	0.505	0.504	0.505	0.5016	0.505	0.5008	0.505	0.5008			-0.495	0.1394	-0.505	-0.6092	-0.505	-0.6164	-0.505	-0.6244	-0.505	-0.628			-0.505	-4.96	0.505	4.86			0.505	6.084	0.505	6.104	0.505	6.084			0.505	239.136
	0.494	-0.4272	0.506	0.5024	0.506	0.4992	0.506	0.4976	0.506	0.4976			-0.494	0.14952	-0.506	-0.6068	-0.506	-0.6144	-0.506	-0.6224	-0.506	-0.6288			-0.506	-4.96	0.506	4.856			0.506	6.092	0.506	6.048	0.506	6.068			0.506	239.148
	0.493	-0.436	0.507	0.5048	0.507	0.4988	0.507	0.498	0.507	0.5			-0.493	0.15736	-0.507	-0.6068	-0.507	-0.616	-0.507	-0.6248	-0.507	-0.6288			-0.507	-4.964	0.507	4.856			0.507	6.068	0.507	6.056	0.507	6.064			0.507	239.185
	0.492	-0.4404	0.508	0.5048	0.508	0.5	0.508	0.5004	0.508	0.4992			-0.492	0.1664	-0.508	-0.6104	-0.508	-0.6188	-0.508	-0.6288	-0.508	-0.6312			-0.508	-4.96	0.508	4.86			0.508	6.068	0.508	6.088	0.508	6.104			0.508	239.271
	0.491	-0.4428	0.509	0.504	0.509	0.4996	0.509	0.5	0.509	0.4988			-0.491	0.1746	-0.509	-0.6096	-0.509	-0.6212	-0.509	-0.6264	-0.509	-0.6328			-0.509	-4.968	0.509	4.856			0.509	6.104	0.509	6.08	0.509	6.088			0.509	239.37
	0.49	-0.4468	0.51	0.5052	0.51	0.5004	0.51	0.4992	0.51	0.5008			-0.49	0.18252	-0.51	-0.6108	-0.51	-0.6204	-0.51	-0.6292	-0.51	-0.6336			-0.51	-4.972	0.51	4.852			0.51	6.128	0.51	6.112	0.51	6.12			0.51	239.456
	0.489	-0.4496	0.511	0.5048	0.511	0.5012	0.511	0.4984	0.511	0.5016			-0.489	0.18752	-0.511	-0.6108	-0.511	-0.6204	-0.511	-0.63	-0.511	-0.6304			-0.511	-4.972	0.511	4.852			0.511	6.096	0.511	6.092	0.511	6.072			0.511	239.603
	0.488	-0.4492	0.512	0.5084	0.512	0.5028	0.512	0.5028	0.512	0.5056			-0.488	0.19216	-0.512	-0.6152	-0.512	-0.6268	-0.512	-0.6348	-0.512	-0.6372			-0.512	-4.976	0.512	4.86			0.512	6.12	0.512	6.14	0.512	6.116			0.512	239.665
	0.487	-0.4512	0.513	0.508	0.513	0.5056	0.513	0.5052	0.513	0.5052			-0.487	0.19668	-0.513	-0.6172	-0.513	-0.6248	-0.513	-0.6348	-0.513	-0.638			-0.513	-4.988	0.513	4.864			0.513	6.128	0.513	6.144	0.513	6.156			0.513	239.874
	0.486	-0.4492	0.514	0.506	0.514	0.5024	0.514	0.5008	0.514	0.5008			-0.486	0.19644	-0.514	-0.6152	-0.514	-0.6248	-0.514	-0.6324	-0.514	-0.6368			-0.514	-4.988	0.514	4.86			0.514	6.144	0.514	6.104	0.514	6.096			0.514	240.759
	0.485	-0.45	0.515	0.5056	0.515	0.5032	0.515	0.5008	0.515	0.5024			-0.485	0.2028	-0.515	-0.6152	-0.515	-0.6264	-0.515	-0.6348	-0.515	-0.6384			-0.515	-4.992	0.515	4.868			0.515	6.132	0.515	6.116	0.515	6.108			0.515	241.178
	0.484	-0.4536	0.516	0.5064	0.516	0.5012	0.516	0.5004	0.516	0.502			-0.484	0.2082	-0.516	-0.6168	-0.516	-0.6272	-0.516	-0.6348	-0.516	-0.6392			-0.516	-4.996	0.516	4.86			0.516	6.12	0.516	6.144	0.516	6.08			0.516	241.178
	0.483	-0.4536	0.517	0.5032	0.517	0.5008	0.517	0.4996	0.517	0.5008			-0.483	0.21368	-0.517	-0.6168	-0.517	-0.6264	-0.517	-0.632	-0.517	-0.6376			-0.517	-4.996	0.517	4.86			0.517	6.092	0.517	6.076	0.517	6.116			0.517	241.128
	0.482	-0.4576	0.518	0.5044	0.518	0.5008	0.518	0.498	0.518	0.5012			-0.482	0.21552	-0.518	-0.6156	-0.518	-0.6256	-0.518	-0.6332	-0.518	-0.6364			-0.518	-4.996	0.518	4.86			0.518	6.128	0.518	6.124	0.518	6.1			0.518	241.042
	0.481	-0.4576	0.519	0.5024	0.519	0.4976	0.519	0.4976	0.519	0.4972			-0.481	0.21796	-0.519	-0.6152	-0.519	-0.6248	-0.519	-0.634	-0.519	-0.6372			-0.519	-5	0.519	4.856			0.519	6.128	0.519	6.088	0.519	6.104			0.519	240.919
	0.48	-0.4552	0.52	0.5036	0.52	0.4992	0.52	0.5008	0.52	0.4976			-0.48	0.22016	-0.52	-0.616	-0.52	-0.6268	-0.52	-0.6364	-0.52	-0.6412			-0.52	-4.996	0.52	4.856			0.52	6.076	0.52	6.112	0.52	6.108			0.52	240.845
	0.479	-0.4568	0.521	0.5044	0.521	0.5008	0.521	0.4988	0.521	0.4988			-0.479	0.22284	-0.521	-0.6208	-0.521	-0.63	-0.521	-0.638	-0.521	-0.642			-0.521	-5.004	0.521	4.856			0.521	6.084	0.521	6.116	0.521	6.128			0.521	240.858
	0.478	-0.458	0.522	0.5028	0.522	0.5016	0.522	0.4992	0.522	0.4988			-0.478	0.22628	-0.522	-0.6224	-0.522	-0.63	-0.522	-0.6388	-0.522	-0.6428			-0.522	-5.004	0.522	4.848			0.522	6.088	0.522	6.132	0.522	6.148			0.522	240.796
	0.477	-0.4604	0.523	0.502	0.523	0.5008	0.523	0.4984	0.523	0.4976			-0.477	0.23176	-0.523	-0.6224	-0.523	-0.6288	-0.523	-0.6376	-0.523	-0.6416			-0.523	-5.004	0.523	4.856			0.523	6.152	0.523	6.132	0.523	6.148			0.523	240.858
	0.476	-0.462	0.524	0.5032	0.524	0.5016	0.524	0.4988	0.524	0.5008			-0.476	0.23372	-0.524	-0.6232	-0.524	-0.6316	-0.524	-0.6392	-0.524	-0.644			-0.524	-5.012	0.524	4.856			0.524	6.132	0.524	6.112	0.524	6.12			0.524	240.968
	0.475	-0.4596	0.525	0.5056	0.525	0.502	0.525	0.5004	0.525	0.5008			-0.475	0.23664	-0.525	-0.6244	-0.525	-0.6328	-0.525	-0.6412	-0.525	-0.644			-0.525	-5.016	0.525	4.852			0.525	6.112	0.525	6.12	0.525	6.132			0.525	241.03
	0.474	-0.4624	0.526	0.506	0.526	0.5008	0.526	0.5008	0.526	0.4992			-0.474	0.23984	-0.526	-0.626	-0.526	-0.6352	-0.526	-0.6436	-0.526	-0.646			-0.526	-5.016	0.526	4.848			0.526	6.152	0.526	6.128	0.526	6.1			0.526	241.19
	0.473	-0.4616	0.527	0.5056	0.527	0.5004	0.527	0.4976	0.527	0.4976			-0.473	0.24144	-0.527	-0.6264	-0.527	-0.634	-0.527	-0.6432	-0.527	-0.6468			-0.527	-5.016	0.527	4.852			0.527	6.148	0.527	6.116	0.527	6.124			0.527	241.497
	0.472	-0.4616	0.528	0.5056	0.528	0.5	0.528	0.5	0.528	0.4976			-0.472	0.24336	-0.528	-0.6292	-0.528	-0.6344	-0.528	-0.6436	-0.528	-0.646			-0.528	-5.02	0.528	4.856			0.528	6.12	0.528	6.116	0.528	6.12			0.528	241.694
	0.471	-0.4616	0.529	0.506	0.529	0.5012	0.529	0.4992	0.529	0.5			-0.471	0.24704	-0.529	-0.6296	-0.529	-0.638	-0.529	-0.6432	-0.529	-0.6488			-0.529	-5.032	0.529	4.852			0.529	6.084	0.529	6.176	0.529	6.152			0.529	241.669
	0.47	-0.4652	0.53	0.5036	0.53	0.4988	0.53	0.4968	0.53	0.4996			-0.47	0.24816	-0.53	-0.6288	-0.53	-0.6364	-0.53	-0.6424	-0.53	-0.6488			-0.53	-5.032	0.53	4.852			0.53	6.12	0.53	6.14	0.53	6.18			0.53	241.756
	0.469	-0.4636	0.531	0.5044	0.531	0.4992	0.531	0.4976	0.531	0.4984			-0.469	0.25168	-0.531	-0.626	-0.531	-0.636	-0.531	-0.6436	-0.531	-0.6488			-0.531	-5.036	0.531	4.852			0.531	6.156	0.531	6.12	0.531	6.16			0.531	241.78
	0.468	-0.466	0.532	0.5048	0.532	0.5004	0.532	0.4976	0.532	0.4992			-0.468	0.25244	-0.532	-0.6304	-0.532	-0.6368	-0.532	-0.6468	-0.532	-0.6504			-0.532	-5.036	0.532	4.844			0.532	6.104	0.532	6.152	0.532	6.092			0.532	241.756
	0.467	-0.4636	0.533	0.5036	0.533	0.498	0.533	0.496	0.533	0.4984			-0.467	0.2534	-0.533	-0.6316	-0.533	-0.6368	-0.533	-0.6448	-0.533	-0.65			-0.533	-5.04	0.533	4.848			0.533	6.124	0.533	6.12	0.533	6.144			0.533	241.866
	0.466	-0.464	0.534	0.5052	0.534	0.5008	0.534	0.4996	0.534	0.5004			-0.466	0.25412	-0.534	-0.6328	-0.534	-0.6392	-0.534	-0.6488	-0.534	-0.6512			-0.534	-5.044	0.534	4.848			0.534	6.144	0.534	6.136	0.534	6.112			0.534	241.928
	0.465	-0.4644	0.535	0.5056	0.535	0.4996	0.535	0.4988	0.535	0.498			-0.465	0.25816	-0.535	-0.6344	-0.535	-0.6416	-0.535	-0.6504	-0.535	-0.6532			-0.535	-5.044	0.535	4.84			0.535	6.136	0.535	6.12	0.535	6.144			0.535	241.977
	0.464	-0.4672	0.536	0.5032	0.536	0.5	0.536	0.4988	0.536	0.4984			-0.464	0.26184	-0.536	-0.6344	-0.536	-0.6408	-0.536	-0.6496	-0.536	-0.6544			-0.536	-5.048	0.536	4.844			0.536	6.12	0.536	6.168	0.536	6.14			0.536	242.075
	0.463	-0.4676	0.537	0.5048	0.537	0.5012	0.537	0.4988	0.537	0.4988			-0.463	0.26196	-0.537	-0.6336	-0.537	-0.6416	-0.537	-0.652	-0.537	-0.6564			-0.537	-5.052	0.537	4.844			0.537	6.116	0.537	6.148	0.537	6.164			0.537	242.161
	0.462	-0.4664	0.538	0.4992	0.538	0.4956	0.538	0.4944	0.538	0.4952			-0.462	0.26136	-0.538	-0.6316	-0.538	-0.6396	-0.538	-0.6464	-0.538	-0.65			-0.538	-5.048	0.538	4.844			0.538	6.128	0.538	6.1	0.538	6.104			0.538	242.186
	0.461	-0.4704	0.539	0.5028	0.539	0.498	0.539	0.498	0.539	0.4952			-0.461	0.26648	-0.539	-0.6364	-0.539	-0.6404	-0.539	-0.6496	-0.539	-0.6512			-0.539	-5.048	0.539	4.832			0.539	6.096	0.539	6.1	0.539	6.14			0.539	242.481
	0.46	-0.4704	0.54	0.5044	0.54	0.498	0.54	0.4972	0.54	0.4976			-0.46	0.26988	-0.54	-0.6364	-0.54	-0.6452	-0.54	-0.6528	-0.54	-0.6572			-0.54	-5.052	0.54	4.832			0.54	6.18	0.54	6.132	0.54	6.12			0.54	242.912
	0.459	-0.4692	0.541	0.5044	0.541	0.4988	0.541	0.4988	0.541	0.4964			-0.459	0.26856	-0.541	-0.6384	-0.541	-0.6424	-0.541	-0.654	-0.541	-0.6564			-0.541	-5.06	0.541	4.84			0.541	6.152	0.541	6.12	0.541	6.164			0.541	242.998
	0.458	-0.4696	0.542	0.5048	0.542	0.5004	0.542	0.5	0.542	0.4972			-0.458	0.27016	-0.542	-0.642	-0.542	-0.6468	-0.542	-0.6564	-0.542	-0.658			-0.542	-5.068	0.542	4.844			0.542	6.132	0.542	6.156	0.542	6.192			0.542	242.985
	0.457	-0.4716	0.543	0.5024	0.543	0.5	0.543	0.4972	0.543	0.4972			-0.457	0.27284	-0.543	-0.642	-0.543	-0.6476	-0.543	-0.6552	-0.543	-0.6588			-0.543	-5.068	0.543	4.836			0.543	6.128	0.543	6.164	0.543	6.144			0.543	242.973
	0.456	-0.4712	0.544	0.5036	0.544	0.4992	0.544	0.4964	0.544	0.4956			-0.456	0.27344	-0.544	-0.6392	-0.544	-0.6476	-0.544	-0.6548	-0.544	-0.6592			-0.544	-5.076	0.544	4.84			0.544	6.12	0.544	6.16	0.544	6.144			0.544	242.899
	0.455	-0.4716	0.545	0.5056	0.545	0.5	0.545	0.4972	0.545	0.4996			-0.455	0.27452	-0.545	-0.6436	-0.545	-0.6504	-0.545	-0.6568	-0.545	-0.6624			-0.545	-5.076	0.545	4.832			0.545	6.152	0.545	6.172	0.545	6.092			0.545	242.801
	0.454	-0.468	0.546	0.5036	0.546	0.4976	0.546	0.496	0.546	0.4976			-0.454	0.27428	-0.546	-0.642	-0.546	-0.6516	-0.546	-0.6556	-0.546	-0.6604			-0.546	-5.08	0.546	4.84			0.546	6.148	0.546	6.12	0.546	6.14			0.546	242.85
	0.453	-0.4704	0.547	0.506	0.547	0.5	0.547	0.4988	0.547	0.496			-0.453	0.27736	-0.547	-0.6472	-0.547	-0.6512	-0.547	-0.6588	-0.547	-0.6628			-0.547	-5.084	0.547	4.832			0.547	6.112	0.547	6.148	0.547	6.176			0.547	242.875
	0.452	-0.4696	0.548	0.5076	0.548	0.4992	0.548	0.4984	0.548	0.498			-0.452	0.28004	-0.548	-0.648	-0.548	-0.6516	-0.548	-0.6608	-0.548	-0.6636			-0.548	-5.088	0.548	4.836			0.548	6.156	0.548	6.16	0.548	6.172			0.548	242.838
	0.451	-0.4688	0.549	0.5036	0.549	0.498	0.549	0.4976	0.549	0.498			-0.451	0.28028	-0.549	-0.6492	-0.549	-0.652	-0.549	-0.6616	-0.549	-0.6656			-0.549	-5.088	0.549	4.84			0.549	6.148	0.549	6.156	0.549	6.14			0.549	242.936
	0.45	-0.4724	0.55	0.5048	0.55	0.5008	0.55	0.4984	0.55	0.4992			-0.45	0.28236	-0.55	-0.65	-0.55	-0.6556	-0.55	-0.6624	-0.55	-0.6672			-0.55	-5.092	0.55	4.84			0.55	6.172	0.55	6.144	0.55	6.196			0.55	242.998
	0.449	-0.4712	0.551	0.5068	0.551	0.5024	0.551	0.5	0.551	0.5			-0.449	0.2848	-0.551	-0.6508	-0.551	-0.6548	-0.551	-0.6628	-0.551	-0.668			-0.551	-5.104	0.551	4.844			0.551	6.104	0.551	6.204	0.551	6.2			0.551	242.998
	0.448	-0.474	0.552	0.508	0.552	0.5008	0.552	0.4976	0.552	0.4988			-0.448	0.28604	-0.552	-0.6508	-0.552	-0.656	-0.552	-0.6628	-0.552	-0.6672			-0.552	-5.104	0.552	4.84			0.552	6.148	0.552	6.164	0.552	6.18			0.552	243.195
	0.447	-0.4744	0.553	0.5072	0.553	0.5	0.553	0.4996	0.553	0.5008			-0.447	0.28736	-0.553	-0.6532	-0.553	-0.6576	-0.553	-0.6668	-0.553	-0.6688			-0.553	-5.108	0.553	4.84			0.553	6.168	0.553	6.156	0.553	6.176			0.553	243.391
	0.446	-0.4728	0.554	0.5056	0.554	0.5	0.554	0.4984	0.554	0.4976			-0.446	0.28676	-0.554	-0.6536	-0.554	-0.6572	-0.554	-0.6656	-0.554	-0.67			-0.554	-5.112	0.554	4.836			0.554	6.2	0.554	6.168	0.554	6.16			0.554	243.465
	0.445	-0.4744	0.555	0.5068	0.555	0.5	0.555	0.4992	0.555	0.4976			-0.445	0.28884	-0.555	-0.6528	-0.555	-0.6592	-0.555	-0.6684	-0.555	-0.6704			-0.555	-5.12	0.555	4.844			0.555	6.152	0.555	6.196	0.555	6.192			0.555	243.49
	0.444	-0.4764	0.556	0.506	0.556	0.4996	0.556	0.4976	0.556	0.4992			-0.444	0.2924	-0.556	-0.6572	-0.556	-0.6596	-0.556	-0.6668	-0.556	-0.6712			-0.556	-5.12	0.556	4.836			0.556	6.164	0.556	6.184	0.556	6.132			0.556	243.453
	0.443	-0.474	0.557	0.5032	0.557	0.4992	0.557	0.4944	0.557	0.4964			-0.443	0.29164	-0.557	-0.6548	-0.557	-0.6584	-0.557	-0.6652	-0.557	-0.6692			-0.557	-5.128	0.557	4.836			0.557	6.14	0.557	6.152	0.557	6.176			0.557	243.465
	0.442	-0.4764	0.558	0.5048	0.558	0.4996	0.558	0.4964	0.558	0.496			-0.442	0.29276	-0.558	-0.6588	-0.558	-0.6616	-0.558	-0.6676	-0.558	-0.6736			-0.558	-5.124	0.558	4.832			0.558	6.148	0.558	6.14	0.558	6.18			0.558	243.551
	0.441	-0.4724	0.559	0.5056	0.559	0.5008	0.559	0.4984	0.559	0.4956			-0.441	0.28944	-0.559	-0.658	-0.559	-0.662	-0.559	-0.6696	-0.559	-0.6728			-0.559	-5.132	0.559	4.828			0.559	6.116	0.559	6.152	0.559	6.176			0.559	243.551
	0.44	-0.4732	0.56	0.5064	0.56	0.4992	0.56	0.4992	0.56	0.4968			-0.44	0.29252	-0.56	-0.6612	-0.56	-0.6652	-0.56	-0.6708	-0.56	-0.6728			-0.56	-5.136	0.56	4.832			0.56	6.2	0.56	6.168	0.56	6.164			0.56	243.551
	0.439	-0.4748	0.561	0.5064	0.561	0.5008	0.561	0.4984	0.561	0.4992			-0.439	0.29556	-0.561	-0.6644	-0.561	-0.6644	-0.561	-0.6716	-0.561	-0.6776			-0.561	-5.14	0.561	4.836			0.561	6.148	0.561	6.16	0.561	6.196			0.561	243.502
	0.438	-0.4744	0.562	0.5052	0.562	0.4992	0.562	0.4976	0.562	0.4956			-0.438	0.29592	-0.562	-0.6628	-0.562	-0.6656	-0.562	-0.672	-0.562	-0.6756			-0.562	-5.144	0.562	4.832			0.562	6.124	0.562	6.22	0.562	6.192			0.562	243.613
	0.437	-0.4764	0.563	0.506	0.563	0.5004	0.563	0.4992	0.563	0.498			-0.437	0.29872	-0.563	-0.6676	-0.563	-0.668	-0.563	-0.6768	-0.563	-0.6788			-0.563	-5.148	0.563	4.832			0.563	6.172	0.563	6.176	0.563	6.176			0.563	243.711
	0.436	-0.4764	0.564	0.5096	0.564	0.504	0.564	0.4996	0.564	0.5012			-0.436	0.29924	-0.564	-0.6684	-0.564	-0.67	-0.564	-0.6788	-0.564	-0.6824			-0.564	-5.156	0.564	4.84			0.564	6.228	0.564	6.172	0.564	6.184			0.564	243.809
	0.435	-0.4712	0.565	0.5072	0.565	0.502	0.565	0.4972	0.565	0.4976			-0.435	0.29692	-0.565	-0.666	-0.565	-0.6692	-0.565	-0.6748	-0.565	-0.6784			-0.565	-5.16	0.565	4.836			0.565	6.196	0.565	6.22	0.565	6.192			0.565	244.437
	0.434	-0.4752	0.566	0.5092	0.566	0.5008	0.566	0.4996	0.566	0.4988			-0.434	0.3018	-0.566	-0.6684	-0.566	-0.6704	-0.566	-0.6768	-0.566	-0.6836			-0.566	-5.164	0.566	4.832			0.566	6.184	0.566	6.164	0.566	6.208			0.566	244.892
	0.433	-0.4756	0.567	0.508	0.567	0.4996	0.567	0.4992	0.567	0.4968			-0.433	0.30228	-0.567	-0.6704	-0.567	-0.672	-0.567	-0.6764	-0.567	-0.6804			-0.567	-5.164	0.567	4.832			0.567	6.128	0.567	6.196	0.567	6.18			0.567	244.916
	0.432	-0.4752	0.568	0.508	0.568	0.4988	0.568	0.498	0.568	0.4988			-0.432	0.30276	-0.568	-0.6728	-0.568	-0.6708	-0.568	-0.6764	-0.568	-0.6812			-0.568	-5.172	0.568	4.836			0.568	6.112	0.568	6.236	0.568	6.192			0.568	244.855
	0.431	-0.4772	0.569	0.5076	0.569	0.4996	0.569	0.4992	0.569	0.498			-0.431	0.30436	-0.569	-0.6752	-0.569	-0.6736	-0.569	-0.6788	-0.569	-0.6832			-0.569	-5.176	0.569	4.836			0.569	6.188	0.569	6.172	0.569	6.192			0.569	244.744
	0.43	-0.478	0.57	0.5064	0.57	0.498	0.57	0.4952	0.57	0.4956			-0.43	0.30596	-0.57	-0.674	-0.57	-0.6728	-0.57	-0.6804	-0.57	-0.6816			-0.57	-5.176	0.57	4.832			0.57	6.168	0.57	6.136	0.57	6.176			0.57	244.658
	0.429	-0.4784	0.571	0.508	0.571	0.498	0.571	0.4968	0.571	0.4964			-0.429	0.30912	-0.571	-0.6744	-0.571	-0.6752	-0.571	-0.6816	-0.571	-0.6832			-0.571	-5.176	0.571	4.828			0.571	6.152	0.571	6.192	0.571	6.188			0.571	244.621
	0.428	-0.476	0.572	0.508	0.572	0.5	0.572	0.4976	0.572	0.498			-0.428	0.30692	-0.572	-0.6776	-0.572	-0.6764	-0.572	-0.6832	-0.572	-0.6856			-0.572	-5.176	0.572	4.824			0.572	6.18	0.572	6.192	0.572	6.208			0.572	244.646
	0.427	-0.4768	0.573	0.5096	0.573	0.5004	0.573	0.4984	0.573	0.4972			-0.427	0.30828	-0.573	-0.6772	-0.573	-0.6768	-0.573	-0.6832	-0.573	-0.6884			-0.573	-5.184	0.573	4.828			0.573	6.132	0.573	6.18	0.573	6.18			0.573	244.658
	0.426	-0.4792	0.574	0.508	0.574	0.4992	0.574	0.5008	0.574	0.4976			-0.426	0.3118	-0.574	-0.6784	-0.574	-0.68	-0.574	-0.6844	-0.574	-0.6912			-0.574	-5.196	0.574	4.828			0.574	6.192	0.574	6.136	0.574	6.256			0.574	244.707
	0.425	-0.48	0.575	0.5064	0.575	0.5012	0.575	0.498	0.575	0.4972			-0.425	0.31204	-0.575	-0.6828	-0.575	-0.6788	-0.575	-0.6868	-0.575	-0.6912			-0.575	-5.196	0.575	4.832			0.575	6.14	0.575	6.204	0.575	6.196			0.575	244.867
	0.424	-0.4804	0.576	0.5084	0.576	0.5024	0.576	0.4996	0.576	0.4968			-0.424	0.3112	-0.576	-0.684	-0.576	-0.6832	-0.576	-0.686	-0.576	-0.69			-0.576	-5.204	0.576	4.828			0.576	6.176	0.576	6.204	0.576	6.184			0.576	244.892
	0.423	-0.4808	0.577	0.5096	0.577	0.5012	0.577	0.5	0.577	0.4992			-0.423	0.31448	-0.577	-0.6832	-0.577	-0.6836	-0.577	-0.6904	-0.577	-0.6928			-0.577	-5.208	0.577	4.832			0.577	6.18	0.577	6.216	0.577	6.22			0.577	245.015
	0.422	-0.4804	0.578	0.5076	0.578	0.5004	0.578	0.4964	0.578	0.4968			-0.422	0.314	-0.578	-0.684	-0.578	-0.6832	-0.578	-0.688	-0.578	-0.6908			-0.578	-5.208	0.578	4.824			0.578	6.164	0.578	6.216	0.578	6.184			0.578	245.359
	0.421	-0.4812	0.579	0.5108	0.579	0.502	0.579	0.4976	0.579	0.4984			-0.421	0.31668	-0.579	-0.686	-0.579	-0.6832	-0.579	-0.6876	-0.579	-0.692			-0.579	-5.212	0.579	4.824			0.579	6.136	0.579	6.196	0.579	6.196			0.579	245.531
	0.42	-0.4824	0.58	0.5108	0.58	0.5036	0.58	0.5004	0.58	0.4984			-0.42	0.31952	-0.58	-0.6904	-0.58	-0.6844	-0.58	-0.6932	-0.58	-0.6948			-0.58	-5.216	0.58	4.836			0.58	6.212	0.58	6.216	0.58	6.26			0.58	245.568
	0.419	-0.4804	0.581	0.51	0.581	0.5024	0.581	0.4976	0.581	0.4964			-0.419	0.31828	-0.581	-0.6904	-0.581	-0.686	-0.581	-0.6916	-0.581	-0.692			-0.581	-5.216	0.581	4.832			0.581	6.168	0.581	6.18	0.581	6.228			0.581	245.593
	0.418	-0.482	0.582	0.5096	0.582	0.5008	0.582	0.4984	0.582	0.4976			-0.418	0.32048	-0.582	-0.6908	-0.582	-0.6864	-0.582	-0.6908	-0.582	-0.6948			-0.582	-5.224	0.582	4.828			0.582	6.192	0.582	6.196	0.582	6.224			0.582	245.617
	0.417	-0.4828	0.583	0.5084	0.583	0.4996	0.583	0.4948	0.583	0.4956			-0.417	0.32036	-0.583	-0.692	-0.583	-0.6848	-0.583	-0.692	-0.583	-0.6944			-0.583	-5.224	0.583	4.832			0.583	6.128	0.583	6.196	0.583	6.22			0.583	245.593
	0.416	-0.48	0.584	0.5096	0.584	0.502	0.584	0.4972	0.584	0.4988			-0.416	0.31964	-0.584	-0.6924	-0.584	-0.688	-0.584	-0.692	-0.584	-0.6948			-0.584	-5.228	0.584	4.832			0.584	6.156	0.584	6.184	0.584	6.172			0.584	245.703
	0.415	-0.4812	0.585	0.5112	0.585	0.5024	0.585	0.4964	0.585	0.4976			-0.415	0.32148	-0.585	-0.6956	-0.585	-0.6872	-0.585	-0.6956	-0.585	-0.6984			-0.585	-5.232	0.585	4.82			0.585	6.148	0.585	6.176	0.585	6.192			0.585	245.765
	0.414	-0.4812	0.586	0.5132	0.586	0.5016	0.586	0.498	0.586	0.4952			-0.414	0.32184	-0.586	-0.6956	-0.586	-0.69	-0.586	-0.6968	-0.586	-0.7008			-0.586	-5.236	0.586	4.828			0.586	6.192	0.586	6.208	0.586	6.208			0.586	245.79
	0.413	-0.4812	0.587	0.5116	0.587	0.5012	0.587	0.4996	0.587	0.4952			-0.413	0.3256	-0.587	-0.698	-0.587	-0.6932	-0.587	-0.6956	-0.587	-0.7008			-0.587	-5.244	0.587	4.828			0.587	6.18	0.587	6.196	0.587	6.28			0.587	245.888
	0.412	-0.4832	0.588	0.5112	0.588	0.5008	0.588	0.4984	0.588	0.4968			-0.412	0.32672	-0.588	-0.7004	-0.588	-0.6932	-0.588	-0.6984	-0.588	-0.7028			-0.588	-5.252	0.588	4.828			0.588	6.192	0.588	6.24	0.588	6.188			0.588	245.999
	0.411	-0.4812	0.589	0.5072	0.589	0.496	0.589	0.4944	0.589	0.4932			-0.411	0.32524	-0.589	-0.6964	-0.589	-0.6896	-0.589	-0.694	-0.589	-0.6992			-0.589	-5.252	0.589	4.82			0.589	6.136	0.589	6.192	0.589	6.192			0.589	246.036
	0.41	-0.478	0.59	0.5092	0.59	0.4996	0.59	0.4964	0.59	0.4932			-0.41	0.32672	-0.59	-0.7024	-0.59	-0.6944	-0.59	-0.6964	-0.59	-0.7004			-0.59	-5.256	0.59	4.816			0.59	6.152	0.59	6.192	0.59	6.184			0.59	246.269
	0.409	-0.4712	0.591	0.5104	0.591	0.4992	0.591	0.4964	0.591	0.4964			-0.409	0.31768	-0.591	-0.7036	-0.591	-0.6936	-0.591	-0.7024	-0.591	-0.7028			-0.591	-5.256	0.591	4.812			0.591	6.136	0.591	6.168	0.591	6.18			0.591	246.737
	0.408	-0.4772	0.592	0.5116	0.592	0.5008	0.592	0.498	0.592	0.498			-0.408	0.32548	-0.592	-0.7048	-0.592	-0.6988	-0.592	-0.7036	-0.592	-0.7052			-0.592	-5.26	0.592	4.82			0.592	6.184	0.592	6.164	0.592	6.256			0.592	246.921
	0.407	-0.4816	0.593	0.514	0.593	0.5036	0.593	0.5004	0.593	0.4984			-0.407	0.32976	-0.593	-0.7076	-0.593	-0.6996	-0.593	-0.7048	-0.593	-0.7068			-0.593	-5.264	0.593	4.824			0.593	6.176	0.593	6.208	0.593	6.22			0.593	246.921
	0.406	-0.4836	0.594	0.5132	0.594	0.5016	0.594	0.4992	0.594	0.4964			-0.406	0.33112	-0.594	-0.7068	-0.594	-0.698	-0.594	-0.7052	-0.594	-0.706			-0.594	-5.268	0.594	4.82			0.594	6.176	0.594	6.184	0.594	6.22			0.594	246.933
	0.405	-0.482	0.595	0.5128	0.595	0.5028	0.595	0.4976	0.595	0.4968			-0.405	0.33344	-0.595	-0.708	-0.595	-0.6992	-0.595	-0.7044	-0.595	-0.7052			-0.595	-5.276	0.595	4.82			0.595	6.184	0.595	6.204	0.595	6.22			0.595	246.86
	0.404	-0.484	0.596	0.5116	0.596	0.4992	0.596	0.4976	0.596	0.496			-0.404	0.33416	-0.596	-0.7104	-0.596	-0.7	-0.596	-0.7028	-0.596	-0.7096			-0.596	-5.28	0.596	4.82			0.596	6.152	0.596	6.16	0.596	6.228			0.596	246.737
	0.403	-0.484	0.597	0.5128	0.597	0.4992	0.597	0.4968	0.597	0.4968			-0.403	0.33236	-0.597	-0.7096	-0.597	-0.7012	-0.597	-0.7048	-0.597	-0.7104			-0.597	-5.284	0.597	4.824			0.597	6.152	0.597	6.24	0.597	6.2			0.597	246.773
	0.402	-0.4844	0.598	0.5156	0.598	0.5032	0.598	0.4976	0.598	0.4992			-0.402	0.3354	-0.598	-0.7148	-0.598	-0.7056	-0.598	-0.7088	-0.598	-0.7108			-0.598	-5.288	0.598	4.816			0.598	6.192	0.598	6.192	0.598	6.224			0.598	246.724
	0.401	-0.4852	0.599	0.5152	0.599	0.5044	0.599	0.4992	0.599	0.4984			-0.401	0.33748	-0.599	-0.7168	-0.599	-0.7056	-0.599	-0.7096	-0.599	-0.7116			-0.599	-5.296	0.599	4.824			0.599	6.152	0.599	6.188	0.599	6.212			0.599	246.675
	0.4	-0.4852	0.6	0.4176	0.6	0.5028	0.6	0.5004	0.6	0.4976			-0.4	0.3388	-0.6	-0.6204	-0.6	-0.7052	-0.6	-0.7104	-0.6	-0.7116			-0.6	-5.3	0.6	4.824			0.6	6.168	0.6	6.252	0.6	6.268			0.6	246.687
	0.399	-0.4872	0.599	0.03747	0.601	0.5048	0.601	0.5	0.601	0.4968			-0.399	0.34064	-0.599	-0.25484	-0.601	-0.708	-0.601	-0.7128	-0.601	-0.714			-0.601	-5.308	0.601	4.824			0.601	6.172	0.601	6.248	0.601	6.204			0.601	246.724
	0.398	-0.4856	0.598	-0.20104	0.602	0.5032	0.602	0.4996	0.602	0.496			-0.398	0.34088	-0.598	-0.06004	-0.602	-0.7084	-0.602	-0.7128	-0.602	-0.714			-0.602	-5.308	0.602	4.816			0.602	6.204	0.602	6.192	0.602	6.24			0.602	246.712
	0.397	-0.4864	0.597	-0.31836	0.603	0.5056	0.603	0.5008	0.603	0.4976			-0.397	0.34164	-0.597	0.0167	-0.603	-0.7108	-0.603	-0.712	-0.603	-0.7152			-0.603	-5.32	0.603	4.82			0.603	6.16	0.603	6.232	0.603	6.244			0.603	246.847
	0.396	-0.4884	0.596	-0.37444	0.604	0.5036	0.604	0.498	0.604	0.498			-0.396	0.34564	-0.596	0.053	-0.604	-0.7108	-0.604	-0.7148	-0.604	-0.7168			-0.604	-5.32	0.604	4.82			0.604	6.16	0.604	6.196	0.604	6.224			0.604	247.069
	0.395	-0.488	0.595	-0.4016	0.605	0.504	0.605	0.4988	0.605	0.4984			-0.395	0.34432	-0.595	0.07168	-0.605	-0.7092	-0.605	-0.7172	-0.605	-0.718			-0.605	-5.324	0.605	4.824			0.605	6.22	0.605	6.204	0.605	6.276			0.605	247.093
	0.394	-0.486	0.594	-0.4156	0.606	0.5048	0.606	0.5008	0.606	0.4992			-0.394	0.34408	-0.594	0.08732	-0.606	-0.7128	-0.606	-0.718	-0.606	-0.7196			-0.606	-5.332	0.606	4.828			0.606	6.204	0.606	6.244	0.606	6.224			0.606	247.081
	0.393	-0.488	0.593	-0.4232	0.607	0.5028	0.607	0.4984	0.607	0.4976			-0.393	0.3458	-0.593	0.09856	-0.607	-0.7148	-0.607	-0.7168	-0.607	-0.7216			-0.607	-5.332	0.607	4.82			0.607	6.184	0.607	6.176	0.607	6.232			0.607	247.081
	0.392	-0.4856	0.592	-0.4296	0.608	0.5012	0.608	0.4992	0.608	0.4956			-0.392	0.34652	-0.592	0.10896	-0.608	-0.7136	-0.608	-0.718	-0.608	-0.7192			-0.608	-5.34	0.608	4.828			0.608	6.188	0.608	6.176	0.608	6.248			0.608	247.032
	0.391	-0.4864	0.591	-0.4352	0.609	0.5024	0.609	0.4988	0.609	0.4968			-0.391	0.34992	-0.591	0.1164	-0.609	-0.714	-0.609	-0.7176	-0.609	-0.7208			-0.609	-5.348	0.609	4.816			0.609	6.18	0.609	6.212	0.609	6.236			0.609	246.995
	0.39	-0.4856	0.59	-0.436	0.61	0.5024	0.61	0.4964	0.61	0.4968			-0.39	0.347	-0.59	0.12192	-0.61	-0.7152	-0.61	-0.7192	-0.61	-0.7224			-0.61	-5.344	0.61	4.816			0.61	6.164	0.61	6.208	0.61	6.204			0.61	247.093
	0.389	-0.4872	0.589	-0.4336	0.611	0.5044	0.611	0.498	0.611	0.4984			-0.389	0.34944	-0.589	0.129	-0.611	-0.7184	-0.611	-0.7212	-0.611	-0.7216			-0.611	-5.352	0.611	4.82			0.611	6.148	0.611	6.212	0.611	6.224			0.611	247.106
	0.388	-0.4888	0.588	-0.4348	0.612	0.5052	0.612	0.5012	0.612	0.4988			-0.388	0.35004	-0.588	0.13316	-0.612	-0.7212	-0.612	-0.7232	-0.612	-0.7264			-0.612	-5.356	0.612	4.824			0.612	6.16	0.612	6.24	0.612	6.252			0.612	247.081
	0.387	-0.4876	0.587	-0.4372	0.613	0.5052	0.613	0.5004	0.613	0.4992			-0.387	0.35164	-0.587	0.14108	-0.613	-0.7204	-0.613	-0.7236	-0.613	-0.7256			-0.613	-5.36	0.613	4.82			0.613	6.192	0.613	6.2	0.613	6.228			0.613	247.179
	0.386	-0.4888	0.586	-0.4412	0.614	0.5052	0.614	0.5024	0.614	0.4992			-0.386	0.35444	-0.586	0.14524	-0.614	-0.724	-0.614	-0.7256	-0.614	-0.7276			-0.614	-5.368	0.614	4.824			0.614	6.184	0.614	6.2	0.614	6.244			0.614	247.241
	0.385	-0.4904	0.585	-0.4432	0.615	0.5072	0.615	0.504	0.615	0.5			-0.385	0.35444	-0.585	0.1532	-0.615	-0.7252	-0.615	-0.7264	-0.615	-0.7296			-0.615	-5.376	0.615	4.828			0.615	6.204	0.615	6.216	0.615	6.304			0.615	247.253
	0.384	-0.4872	0.584	-0.4444	0.616	0.508	0.616	0.5028	0.616	0.4984			-0.384	0.35224	-0.584	0.15736	-0.616	-0.724	-0.616	-0.7284	-0.616	-0.7288			-0.616	-5.384	0.616	4.828			0.616	6.216	0.616	6.26	0.616	6.264			0.616	247.647
	0.383	-0.488	0.583	-0.4452	0.617	0.5056	0.617	0.504	0.617	0.4996			-0.383	0.35384	-0.583	0.16248	-0.617	-0.7264	-0.617	-0.7268	-0.617	-0.7288			-0.617	-5.388	0.617	4.828			0.617	6.16	0.617	6.204	0.617	6.232			0.617	248.028
	0.382	-0.4896	0.582	-0.4444	0.618	0.508	0.618	0.5004	0.618	0.4988			-0.382	0.35472	-0.582	0.16408	-0.618	-0.7276	-0.618	-0.7288	-0.618	-0.7308			-0.618	-5.392	0.618	4.824			0.618	6.176	0.618	6.216	0.618	6.256			0.618	248.089
	0.381	-0.4904	0.581	-0.4456	0.619	0.5084	0.619	0.5004	0.619	0.5			-0.381	0.35836	-0.581	0.17092	-0.619	-0.728	-0.619	-0.7308	-0.619	-0.7328			-0.619	-5.4	0.619	4.824			0.619	6.22	0.619	6.208	0.619	6.256			0.619	247.991
	0.38	-0.4916	0.58	-0.4476	0.62	0.5068	0.62	0.5016	0.62	0.4976			-0.38	0.35836	-0.58	0.17508	-0.62	-0.7272	-0.62	-0.7336	-0.62	-0.7328			-0.62	-5.404	0.62	4.824			0.62	6.184	0.62	6.216	0.62	6.284			0.62	247.893
	0.379	-0.4888	0.579	-0.448	0.621	0.506	0.621	0.4996	0.621	0.4948			-0.379	0.358	-0.579	0.17924	-0.621	-0.7288	-0.621	-0.73	-0.621	-0.7328			-0.621	-5.416	0.621	4.824			0.621	6.152	0.621	6.216	0.621	6.26			0.621	247.782
	0.378	-0.4884	0.578	-0.4508	0.622	0.5076	0.622	0.4996	0.622	0.4956			-0.378	0.36056	-0.578	0.18484	-0.622	-0.7304	-0.622	-0.7316	-0.622	-0.7348			-0.622	-5.412	0.622	4.82			0.622	6.176	0.622	6.208	0.622	6.264			0.622	247.733
	0.377	-0.4892	0.577	-0.4504	0.623	0.506	0.623	0.5004	0.623	0.4984			-0.377	0.3586	-0.577	0.18412	-0.623	-0.7312	-0.623	-0.7328	-0.623	-0.7356			-0.623	-5.42	0.623	4.816			0.623	6.192	0.623	6.228	0.623	6.184			0.623	247.782
	0.376	-0.4912	0.576	-0.4516	0.624	0.5072	0.624	0.5	0.624	0.4988			-0.376	0.35984	-0.576	0.18864	-0.624	-0.734	-0.624	-0.7352	-0.624	-0.7368			-0.624	-5.428	0.624	4.82			0.624	6.204	0.624	6.196	0.624	6.216			0.624	247.782
	0.375	-0.492	0.575	-0.4524	0.625	0.5084	0.625	0.5012	0.625	0.4992			-0.375	0.36216	-0.575	0.19476	-0.625	-0.7356	-0.625	-0.7376	-0.625	-0.7376			-0.625	-5.432	0.625	4.82			0.625	6.196	0.625	6.248	0.625	6.276			0.625	247.782
	0.374	-0.4908	0.574	-0.4508	0.626	0.5072	0.626	0.5	0.626	0.4976			-0.374	0.36312	-0.574	0.19524	-0.626	-0.7356	-0.626	-0.736	-0.626	-0.7388			-0.626	-5.436	0.626	4.82			0.626	6.216	0.626	6.212	0.626	6.252			0.626	247.905
	0.373	-0.492	0.573	-0.4532	0.627	0.5084	0.627	0.5032	0.627	0.4984			-0.373	0.36276	-0.573	0.19928	-0.627	-0.7364	-0.627	-0.7388	-0.627	-0.7408			-0.627	-5.44	0.627	4.82			0.627	6.192	0.627	6.216	0.627	6.292			0.627	247.942
	0.372	-0.4916	0.572	-0.4552	0.628	0.5092	0.628	0.5044	0.628	0.4988			-0.372	0.36448	-0.572	0.20256	-0.628	-0.74	-0.628	-0.7388	-0.628	-0.742			-0.628	-5.448	0.628	4.82			0.628	6.184	0.628	6.26	0.628	6.256			0.628	247.979
	0.371	-0.4908	0.571	-0.4544	0.629	0.5092	0.629	0.5012	0.629	0.4976			-0.371	0.36376	-0.571	0.20184	-0.629	-0.7404	-0.629	-0.7372	-0.629	-0.7408			-0.629	-5.456	0.629	4.824			0.629	6.184	0.629	6.224	0.629	6.224			0.629	248.274
	0.37	-0.4948	0.57	-0.4548	0.63	0.5088	0.63	0.5012	0.63	0.5004			-0.37	0.36668	-0.57	0.20636	-0.63	-0.74	-0.63	-0.7436	-0.63	-0.7448			-0.63	-5.46	0.63	4.816			0.63	6.172	0.63	6.176	0.63	6.312			0.63	248.508
	0.369	-0.4936	0.569	-0.4536	0.631	0.5088	0.631	0.502	0.631	0.5012			-0.369	0.36608	-0.569	0.2072	-0.631	-0.7424	-0.631	-0.744	-0.631	-0.7448			-0.631	-5.46	0.631	4.82			0.631	6.208	0.631	6.228	0.631	6.248			0.631	248.581
	0.368	-0.4936	0.568	-0.4524	0.632	0.51	0.632	0.5024	0.632	0.4992			-0.368	0.36876	-0.568	0.21028	-0.632	-0.7432	-0.632	-0.7436	-0.632	-0.746			-0.632	-5.472	0.632	4.816			0.632	6.192	0.632	6.264	0.632	6.276			0.632	248.594
	0.367	-0.496	0.567	-0.4564	0.633	0.5096	0.633	0.5036	0.633	0.5			-0.367	0.36816	-0.567	0.21456	-0.633	-0.7456	-0.633	-0.7476	-0.633	-0.7476			-0.633	-5.476	0.633	4.824			0.633	6.164	0.633	6.212	0.633	6.284			0.633	248.618
	0.366	-0.4928	0.566	-0.4564	0.634	0.506	0.634	0.5032	0.634	0.4964			-0.366	0.36816	-0.566	0.21624	-0.634	-0.742	-0.634	-0.7432	-0.634	-0.746			-0.634	-5.476	0.634	4.82			0.634	6.208	0.634	6.204	0.634	6.22			0.634	248.631
	0.365	-0.4912	0.565	-0.4572	0.635	0.5084	0.635	0.5032	0.635	0.4992			-0.365	0.36864	-0.565	0.2192	-0.635	-0.7456	-0.635	-0.7464	-0.635	-0.7476			-0.635	-5.484	0.635	4.824			0.635	6.204	0.635	6.236	0.635	6.232			0.635	248.68
	0.364	-0.4932	0.564	-0.4592	0.636	0.51	0.636	0.5008	0.636	0.5			-0.364	0.36912	-0.564	0.221	-0.636	-0.7476	-0.636	-0.7488	-0.636	-0.7492			-0.636	-5.5	0.636	4.82			0.636	6.224	0.636	6.208	0.636	6.244			0.636	248.754
	0.363	-0.4908	0.563	-0.4596	0.637	0.512	0.637	0.5028	0.637	0.5004			-0.363	0.36852	-0.563	0.22528	-0.637	-0.7452	-0.637	-0.7504	-0.637	-0.7508			-0.637	-5.5	0.637	4.816			0.637	6.164	0.637	6.2	0.637	6.252			0.637	248.79
	0.362	-0.4948	0.562	-0.4608	0.638	0.5136	0.638	0.5032	0.638	0.4992			-0.362	0.37204	-0.562	0.22784	-0.638	-0.7508	-0.638	-0.7524	-0.638	-0.7516			-0.638	-5.512	0.638	4.82			0.638	6.212	0.638	6.252	0.638	6.232			0.638	248.827
	0.361	-0.496	0.561	-0.4596	0.639	0.512	0.639	0.504	0.639	0.4984			-0.361	0.37216	-0.561	0.22836	-0.639	-0.7512	-0.639	-0.7516	-0.639	-0.7504			-0.639	-5.516	0.639	4.808			0.639	6.184	0.639	6.196	0.639	6.256			0.639	248.913
	0.36	-0.494	0.56	-0.4596	0.64	0.5064	0.64	0.5012	0.64	0.4964			-0.36	0.37096	-0.56	0.2314	-0.64	-0.7488	-0.64	-0.7508	-0.64	-0.7492			-0.64	-5.516	0.64	4.812			0.64	6.192	0.64	6.216	0.64	6.228			0.64	248.975
	0.359	-0.496	0.559	-0.4604	0.641	0.5092	0.641	0.5008	0.641	0.496			-0.359	0.37024	-0.559	0.23348	-0.641	-0.752	-0.641	-0.7524	-0.641	-0.7544			-0.641	-5.516	0.641	4.808			0.641	6.164	0.641	6.204	0.641	6.244			0.641	249.123
	0.358	-0.4988	0.558	-0.4584	0.642	0.5088	0.642	0.502	0.642	0.4956			-0.358	0.37316	-0.558	0.23224	-0.642	-0.7532	-0.642	-0.7532	-0.642	-0.754			-0.642	-5.52	0.642	4.804			0.642	6.18	0.642	6.184	0.642	6.264			0.642	249.602
	0.357	-0.4984	0.557	-0.4588	0.643	0.5116	0.643	0.504	0.643	0.498			-0.357	0.37412	-0.557	0.23432	-0.643	-0.7564	-0.643	-0.7564	-0.643	-0.7588			-0.643	-5.528	0.643	4.804			0.643	6.204	0.643	6.232	0.643	6.22			0.643	249.885
	0.356	-0.4992	0.556	-0.4608	0.644	0.5152	0.644	0.504	0.644	0.5008			-0.356	0.37328	-0.556	0.23556	-0.644	-0.7596	-0.644	-0.7596	-0.644	-0.7616			-0.644	-5.536	0.644	4.812			0.644	6.212	0.644	6.24	0.644	6.232			0.644	249.836
	0.355	-0.4968	0.555	-0.4592	0.645	0.514	0.645	0.5032	0.645	0.4996			-0.355	0.3734	-0.555	0.2358	-0.645	-0.756	-0.645	-0.7564	-0.645	-0.7596			-0.645	-5.552	0.645	4.812			0.645	6.18	0.645	6.224	0.645	6.256			0.645	249.848
	0.354	-0.4952	0.554	-0.4604	0.646	0.5136	0.646	0.504	0.646	0.4996			-0.354	0.37352	-0.554	0.24132	-0.646	-0.7592	-0.646	-0.7612	-0.646	-0.7596			-0.646	-5.556	0.646	4.812			0.646	6.24	0.646	6.212	0.646	6.296			0.646	249.737
	0.353	-0.4968	0.553	-0.4616	0.647	0.51	0.647	0.5048	0.647	0.498			-0.353	0.37352	-0.553	0.24364	-0.647	-0.7592	-0.647	-0.7596	-0.647	-0.76			-0.647	-5.56	0.647	4.804			0.647	6.132	0.647	6.232	0.647	6.24			0.647	249.602
	0.352	-0.4944	0.552	-0.462	0.648	0.5116	0.648	0.5028	0.648	0.4996			-0.352	0.37436	-0.552	0.24312	-0.648	-0.7632	-0.648	-0.7612	-0.648	-0.7636			-0.648	-5.56	0.648	4.808			0.648	6.196	0.648	6.236	0.648	6.264			0.648	249.627
	0.351	-0.496	0.551	-0.462	0.649	0.5136	0.649	0.5052	0.649	0.5016			-0.351	0.37696	-0.551	0.2468	-0.649	-0.7648	-0.649	-0.7648	-0.649	-0.7664			-0.649	-5.568	0.649	4.816			0.649	6.212	0.649	6.22	0.649	6.252			0.649	249.614
	0.35	-0.496	0.55	-0.4628	0.65	0.5152	0.65	0.5044	0.65	0.5016			-0.35	0.3762	-0.55	0.24632	-0.65	-0.7656	-0.65	-0.7672	-0.65	-0.768			-0.65	-5.572	0.65	4.816			0.65	6.22	0.65	6.212	0.65	6.272			0.65	249.59
	0.349	-0.4972	0.549	-0.4636	0.651	0.5148	0.651	0.5064	0.651	0.5004			-0.349	0.37668	-0.549	0.249	-0.651	-0.768	-0.651	-0.7676	-0.651	-0.7692			-0.651	-5.576	0.651	4.804			0.651	6.228	0.651	6.236	0.651	6.248			0.651	249.639
	0.348	-0.4988	0.548	-0.4624	0.652	0.5152	0.652	0.5052	0.652	0.5008			-0.348	0.37876	-0.548	0.25108	-0.652	-0.7704	-0.652	-0.768	-0.652	-0.7684			-0.652	-5.588	0.652	4.816			0.652	6.196	0.652	6.196	0.652	6.252			0.652	249.651
	0.347	-0.498	0.547	-0.4628	0.653	0.5184	0.653	0.5068	0.653	0.5016			-0.347	0.3784	-0.547	0.2534	-0.653	-0.7712	-0.653	-0.7688	-0.653	-0.7708			-0.653	-5.6	0.653	4.812			0.653	6.188	0.653	6.216	0.653	6.26			0.653	249.614
	0.346	-0.4984	0.546	-0.4652	0.654	0.5176	0.654	0.5096	0.654	0.5008			-0.346	0.38096	-0.546	0.25292	-0.654	-0.7724	-0.654	-0.7712	-0.654	-0.7728			-0.654	-5.608	0.654	4.816			0.654	6.204	0.654	6.256	0.654	6.236			0.654	249.725
	0.345	-0.4992	0.545	-0.464	0.655	0.5172	0.655	0.5064	0.655	0.5004			-0.345	0.38084	-0.545	0.25292	-0.655	-0.7724	-0.655	-0.7724	-0.655	-0.772			-0.655	-5.612	0.655	4.812			0.655	6.208	0.655	6.204	0.655	6.224			0.655	249.959
	0.344	-0.4976	0.544	-0.4624	0.656	0.5172	0.656	0.5064	0.656	0.5024			-0.344	0.37952	-0.544	0.25464	-0.656	-0.7756	-0.656	-0.7744	-0.656	-0.7744			-0.656	-5.62	0.656	4.812			0.656	6.192	0.656	6.216	0.656	6.28			0.656	250.045
	0.343	-0.5	0.543	-0.466	0.657	0.5192	0.657	0.508	0.657	0.504			-0.343	0.3822	-0.543	0.25828	-0.657	-0.7768	-0.657	-0.7764	-0.657	-0.7776			-0.657	-5.632	0.657	4.808			0.657	6.216	0.657	6.256	0.657	6.304			0.657	250.045
	0.342	-0.5004	0.542	-0.4644	0.658	0.5188	0.658	0.506	0.658	0.4992			-0.342	0.38328	-0.542	0.25768	-0.658	-0.7748	-0.658	-0.7752	-0.658	-0.776			-0.658	-5.636	0.658	4.812			0.658	6.164	0.658	6.228	0.658	6.28			0.658	250.02
	0.341	-0.5008	0.541	-0.4648	0.659	0.5188	0.659	0.5064	0.659	0.5016			-0.341	0.3834	-0.541	0.26136	-0.659	-0.7784	-0.659	-0.776	-0.659	-0.776			-0.659	-5.644	0.659	4.808			0.659	6.252	0.659	6.208	0.659	6.28			0.659	249.983
	0.34	-0.5004	0.54	-0.4672	0.66	0.5176	0.66	0.5056	0.66	0.5004			-0.34	0.3844	-0.54	0.26268	-0.66	-0.7784	-0.66	-0.7788	-0.66	-0.778			-0.66	-5.648	0.66	4.812			0.66	6.236	0.66	6.22	0.66	6.248			0.66	249.922
	0.339	-0.4972	0.539	-0.4656	0.661	0.5172	0.661	0.5068	0.661	0.4992			-0.339	0.38136	-0.539	0.2606	-0.661	-0.7792	-0.661	-0.7784	-0.661	-0.7776			-0.661	-5.648	0.661	4.812			0.661	6.216	0.661	6.208	0.661	6.248			0.661	249.897
	0.338	-0.4992	0.538	-0.4668	0.662	0.5196	0.662	0.5076	0.662	0.5012			-0.338	0.38476	-0.538	0.26356	-0.662	-0.7828	-0.662	-0.7832	-0.662	-0.7816			-0.662	-5.656	0.662	4.816			0.662	6.212	0.662	6.264	0.662	6.236			0.662	249.971
	0.337	-0.4988	0.537	-0.4616	0.663	0.5196	0.663	0.5072	0.663	0.5012			-0.337	0.3838	-0.537	0.26244	-0.663	-0.7844	-0.663	-0.7812	-0.663	-0.7844			-0.663	-5.672	0.663	4.812			0.663	6.22	0.663	6.212	0.663	6.256			0.663	249.959
	0.336	-0.4996	0.536	-0.4632	0.664	0.5216	0.664	0.504	0.664	0.5016			-0.336	0.3844	-0.536	0.26684	-0.664	-0.79	-0.664	-0.7856	-0.664	-0.7836			-0.664	-5.68	0.664	4.816			0.664	6.212	0.664	6.236	0.664	6.272			0.664	250.008
	0.335	-0.5	0.535	-0.4656	0.665	0.522	0.665	0.5084	0.665	0.502			-0.335	0.38732	-0.535	0.26832	-0.665	-0.788	-0.665	-0.7848	-0.665	-0.7848			-0.665	-5.688	0.665	4.812			0.665	6.2	0.665	6.248	0.665	6.28			0.665	250.057
	0.334	-0.4984	0.534	-0.464	0.666	0.5228	0.666	0.5112	0.666	0.5044			-0.334	0.3872	-0.534	0.27064	-0.666	-0.7912	-0.666	-0.7928	-0.666	-0.7896			-0.666	-5.7	0.666	4.816			0.666	6.22	0.666	6.216	0.666	6.272			0.666	250.045
	0.333	-0.4976	0.533	-0.4668	0.667	0.522	0.667	0.5112	0.667	0.5024			-0.333	0.38684	-0.533	0.27344	-0.667	-0.7924	-0.667	-0.7908	-0.667	-0.7904			-0.667	-5.708	0.667	4.816			0.667	6.232	0.667	6.28	0.667	6.276			0.667	250.365
	0.332	-0.4968	0.532	-0.4668	0.668	0.5212	0.668	0.5088	0.668	0.5032			-0.332	0.386	-0.532	0.27308	-0.668	-0.7928	-0.668	-0.79	-0.668	-0.7896			-0.668	-5.704	0.668	4.816			0.668	6.22	0.668	6.236	0.668	6.268			0.668	250.844
	0.331	-0.4984	0.531	-0.464	0.669	0.524	0.669	0.5096	0.669	0.5036			-0.331	0.39052	-0.531	0.27088	-0.669	-0.7956	-0.669	-0.7928	-0.669	-0.7908			-0.669	-5.716	0.669	4.816			0.669	6.228	0.669	6.236	0.669	6.264			0.669	251.017
	0.33	-0.5004	0.53	-0.4664	0.67	0.524	0.67	0.5104	0.67	0.5032			-0.33	0.39232	-0.53	0.27308	-0.67	-0.7964	-0.67	-0.7944	-0.67	-0.7948			-0.67	-5.72	0.67	4.816			0.67	6.216	0.67	6.272	0.67	6.284			0.67	250.967
	0.329	-0.5008	0.529	-0.4668	0.671	0.5228	0.671	0.5092	0.671	0.504			-0.329	0.39332	-0.529	0.27428	-0.671	-0.7964	-0.671	-0.796	-0.671	-0.7936			-0.671	-5.728	0.671	4.816			0.671	6.212	0.671	6.232	0.671	6.292			0.671	250.844
	0.328	-0.502	0.528	-0.4672	0.672	0.5224	0.672	0.5072	0.672	0.504			-0.328	0.3938	-0.528	0.277	-0.672	-0.7976	-0.672	-0.7948	-0.672	-0.7956			-0.672	-5.74	0.672	4.816			0.672	6.22	0.672	6.196	0.672	6.228			0.672	250.697
	0.327	-0.5024	0.527	-0.4696	0.673	0.522	0.673	0.5116	0.673	0.5032			-0.327	0.39468	-0.527	0.27892	-0.673	-0.8028	-0.673	-0.796	-0.673	-0.7964			-0.673	-5.748	0.673	4.808			0.673	6.212	0.673	6.244	0.673	6.272			0.673	250.512
	0.326	-0.5008	0.526	-0.4692	0.674	0.5248	0.674	0.5108	0.674	0.5008			-0.326	0.3894	-0.526	0.2776	-0.674	-0.8028	-0.674	-0.7984	-0.674	-0.7976			-0.674	-5.752	0.674	4.812			0.674	6.184	0.674	6.208	0.674	6.268			0.674	250.537
	0.325	-0.5028	0.525	-0.47	0.675	0.5256	0.675	0.5112	0.675	0.5036			-0.325	0.3954	-0.525	0.2798	-0.675	-0.806	-0.675	-0.8	-0.675	-0.7996			-0.675	-5.764	0.675	4.816			0.675	6.208	0.675	6.228	0.675	6.268			0.675	250.451
	0.324	-0.5044	0.524	-0.4712	0.676	0.5256	0.676	0.5112	0.676	0.5032			-0.324	0.39612	-0.524	0.28372	-0.676	-0.8064	-0.676	-0.8064	-0.676	-0.8036			-0.676	-5.768	0.676	4.812			0.676	6.252	0.676	6.236	0.676	6.276			0.676	250.402
	0.323	-0.5048	0.523	-0.4696	0.677	0.5256	0.677	0.5112	0.677	0.5032			-0.323	0.39796	-0.523	0.282	-0.677	-0.8072	-0.677	-0.804	-0.677	-0.8028			-0.677	-5.776	0.677	4.816			0.677	6.224	0.677	6.24	0.677	6.244			0.677	250.451
	0.322	-0.504	0.522	-0.4696	0.678	0.5288	0.678	0.512	0.678	0.5044			-0.322	0.39832	-0.522	0.2858	-0.678	-0.812	-0.678	-0.8052	-0.678	-0.8032			-0.678	-5.792	0.678	4.816			0.678	6.164	0.678	6.252	0.678	6.308			0.678	250.438
	0.321	-0.5048	0.521	-0.47	0.679	0.5312	0.679	0.5136	0.679	0.5052			-0.321	0.39724	-0.521	0.28568	-0.679	-0.8132	-0.679	-0.8104	-0.679	-0.8052			-0.679	-5.792	0.679	4.808			0.679	6.248	0.679	6.26	0.679	6.308			0.679	250.438
	0.32	-0.5048	0.52	-0.4704	0.68	0.5292	0.68	0.5148	0.68	0.5044			-0.32	0.4016	-0.52	0.28772	-0.68	-0.812	-0.68	-0.8068	-0.68	-0.8056			-0.68	-5.808	0.68	4.808			0.68	6.268	0.68	6.256	0.68	6.252			0.68	250.635
	0.319	-0.5044	0.519	-0.4712	0.681	0.5304	0.681	0.5128	0.681	0.5036			-0.319	0.4024	-0.519	0.28932	-0.681	-0.8128	-0.681	-0.8088	-0.681	-0.8104			-0.681	-5.812	0.681	4.816			0.681	6.208	0.681	6.24	0.681	6.248			0.681	250.832
	0.318	-0.5028	0.518	-0.4692	0.682	0.5308	0.682	0.514	0.682	0.5032			-0.318	0.4012	-0.518	0.28528	-0.682	-0.8152	-0.682	-0.8116	-0.682	-0.8116			-0.682	-5.82	0.682	4.816			0.682	6.216	0.682	6.232	0.682	6.264			0.682	250.881
	0.317	-0.5056	0.517	-0.4692	0.683	0.5312	0.683	0.5128	0.683	0.5052			-0.317	0.4028	-0.517	0.28664	-0.683	-0.8176	-0.683	-0.8144	-0.683	-0.812			-0.683	-5.832	0.683	4.82			0.683	6.204	0.683	6.244	0.683	6.268			0.683	250.869
	0.316	-0.506	0.516	-0.4708	0.684	0.532	0.684	0.514	0.684	0.504			-0.316	0.4056	-0.516	0.29056	-0.684	-0.8236	-0.684	-0.8168	-0.684	-0.814			-0.684	-5.84	0.684	4.816			0.684	6.22	0.684	6.244	0.684	6.28			0.684	250.906
	0.315	-0.5048	0.515	-0.4712	0.685	0.53	0.685	0.5092	0.685	0.5012			-0.315	0.4052	-0.515	0.2908	-0.685	-0.822	-0.685	-0.814	-0.685	-0.812			-0.685	-5.844	0.685	4.808			0.685	6.2	0.685	6.244	0.685	6.268			0.685	250.894
	0.314	-0.5056	0.514	-0.4704	0.686	0.5332	0.686	0.5132	0.686	0.5068			-0.314	0.4048	-0.514	0.292	-0.686	-0.8236	-0.686	-0.8156	-0.686	-0.8132			-0.686	-5.856	0.686	4.812			0.686	6.22	0.686	6.224	0.686	6.22			0.686	250.881
	0.313	-0.5036	0.513	-0.4696	0.687	0.532	0.687	0.5124	0.687	0.5032			-0.313	0.404	-0.513	0.28956	-0.687	-0.8252	-0.687	-0.8172	-0.687	-0.8184			-0.687	-5.868	0.687	4.812			0.687	6.232	0.687	6.212	0.687	6.296			0.687	250.98
	0.312	-0.5024	0.512	-0.474	0.688	0.5336	0.688	0.5148	0.688	0.506			-0.312	0.404	-0.512	0.29568	-0.688	-0.8236	-0.688	-0.8204	-0.688	-0.8184			-0.688	-5.876	0.688	4.816			0.688	6.276	0.688	6.288	0.688	6.292			0.688	250.918
	0.311	-0.5064	0.511	-0.4752	0.689	0.5352	0.689	0.5156	0.689	0.506			-0.311	0.4088	-0.511	0.2986	-0.689	-0.8284	-0.689	-0.8224	-0.689	-0.8232			-0.689	-5.88	0.689	4.812			0.689	6.204	0.689	6.292	0.689	6.272			0.689	250.93
	0.31	-0.5068	0.51	-0.472	0.69	0.5344	0.69	0.514	0.69	0.5048			-0.31	0.4084	-0.51	0.29776	-0.69	-0.83	-0.69	-0.8216	-0.69	-0.8204			-0.69	-5.888	0.69	4.812			0.69	6.188	0.69	6.276	0.69	6.288			0.69	251.09
	0.309	-0.5072	0.509	-0.4708	0.691	0.5344	0.691	0.5136	0.691	0.5052			-0.309	0.4096	-0.509	0.29664	-0.691	-0.8312	-0.691	-0.8244	-0.691	-0.82			-0.691	-5.9	0.691	4.812			0.691	6.24	0.691	6.236	0.691	6.272			0.691	251.139
	0.308	-0.5076	0.508	-0.4716	0.692	0.5328	0.692	0.5128	0.692	0.5028			-0.308	0.41	-0.508	0.298	-0.692	-0.8312	-0.692	-0.826	-0.692	-0.8216			-0.692	-5.896	0.692	4.808			0.692	6.176	0.692	6.192	0.692	6.2			0.692	251.201
	0.307	-0.5096	0.507	-0.4724	0.693	0.5336	0.693	0.5136	0.693	0.502			-0.307	0.414	-0.507	0.29836	-0.693	-0.8348	-0.693	-0.8256	-0.693	-0.8264			-0.693	-5.912	0.693	4.808			0.693	6.208	0.693	6.224	0.693	6.24			0.693	251.693
	0.306	-0.512	0.506	-0.472	0.694	0.5372	0.694	0.5168	0.694	0.5052			-0.306	0.4144	-0.506	0.2986	-0.694	-0.8404	-0.694	-0.8276	-0.694	-0.8292			-0.694	-5.916	0.694	4.804			0.694	6.18	0.694	6.248	0.694	6.324			0.694	252.037
	0.305	-0.5076	0.505	-0.4716	0.695	0.5384	0.695	0.5188	0.695	0.5056			-0.305	0.412	-0.505	0.29896	-0.695	-0.8396	-0.695	-0.832	-0.695	-0.8288			-0.695	-5.928	0.695	4.808			0.695	6.208	0.695	6.2	0.695	6.252			0.695	252.074
	0.304	-0.5064	0.504	-0.472	0.696	0.5392	0.696	0.5176	0.696	0.5068			-0.304	0.4112	-0.504	0.29912	-0.696	-0.8428	-0.696	-0.8332	-0.696	-0.8272			-0.696	-5.936	0.696	4.808			0.696	6.272	0.696	6.248	0.696	6.268			0.696	252.05
	0.303	-0.508	0.503	-0.4748	0.697	0.5428	0.697	0.5176	0.697	0.5084			-0.303	0.41	-0.503	0.30216	-0.697	-0.8432	-0.697	-0.8372	-0.697	-0.8316			-0.697	-5.948	0.697	4.812			0.697	6.22	0.697	6.284	0.697	6.252			0.697	251.988
	0.302	-0.5084	0.502	-0.4728	0.698	0.5424	0.698	0.5152	0.698	0.5036			-0.302	0.4116	-0.502	0.30228	-0.698	-0.844	-0.698	-0.8332	-0.698	-0.8296			-0.698	-5.952	0.698	4.808			0.698	6.192	0.698	6.264	0.698	6.284			0.698	251.914
	0.301	-0.5088	0.501	-0.4724	0.699	0.5428	0.699	0.5176	0.699	0.506			-0.301	0.4096	-0.501	0.30424	-0.699	-0.8492	-0.699	-0.8368	-0.699	-0.8312			-0.699	-5.956	0.699	4.804			0.699	6.18	0.699	6.252	0.699	6.284			0.699	251.853
	0.3	-0.5068	0.5	-0.4732	0.7	0.4416	0.7	0.5176	0.7	0.508			-0.3	0.4112	-0.5	0.30424	-0.7	-0.7452	-0.7	-0.8388	-0.7	-0.8376			-0.7	-5.968	0.7	4.808			0.7	6.176	0.7	6.22	0.7	6.26			0.7	251.853
	0.299	-0.5068	0.499	-0.4736	0.699	0.06632	0.701	0.5168	0.701	0.506			-0.299	0.4112	-0.499	0.30572	-0.699	-0.36284	-0.701	-0.8408	-0.701	-0.8364			-0.701	-5.98	0.701	4.812			0.701	6.244	0.701	6.264	0.701	6.256			0.701	251.865
	0.298	-0.508	0.498	-0.474	0.698	-0.17332	0.702	0.52	0.702	0.5076			-0.298	0.4136	-0.498	0.30876	-0.698	-0.15268	-0.702	-0.8456	-0.702	-0.8364			-0.702	-5.996	0.702	4.804			0.702	6.256	0.702	6.256	0.702	6.34			0.702	251.914
	0.297	-0.51	0.497	-0.4732	0.697	-0.28964	0.703	0.5184	0.703	0.506			-0.297	0.4128	-0.497	0.30644	-0.697	-0.06188	-0.703	-0.8456	-0.703	-0.8436			-0.703	-6	0.703	4.808			0.703	6.208	0.703	6.256	0.703	6.256			0.703	251.976
	0.296	-0.5096	0.496	-0.4744	0.696	-0.34904	0.704	0.5188	0.704	0.5076			-0.296	0.4132	-0.496	0.30876	-0.696	-0.01275	-0.704	-0.8448	-0.704	-0.8428			-0.704	-6.012	0.704	4.812			0.704	6.208	0.704	6.244	0.704	6.292			0.704	252.013
	0.295	-0.5108	0.495	-0.4756	0.695	-0.38032	0.705	0.5208	0.705	0.5096			-0.295	0.4164	-0.495	0.30936	-0.695	0.01304	-0.705	-0.8488	-0.705	-0.8452			-0.705	-6.02	0.705	4.812			0.705	6.228	0.705	6.248	0.705	6.304			0.705	252.074
	0.294	-0.5108	0.494	-0.4736	0.694	-0.3956	0.706	0.5192	0.706	0.5076			-0.294	0.4144	-0.494	0.309	-0.694	0.02806	-0.706	-0.8488	-0.706	-0.8436			-0.706	-6.036	0.706	4.812			0.706	6.192	0.706	6.28	0.706	6.26			0.706	252.345
	0.293	-0.5104	0.493	-0.4712	0.693	-0.4056	0.707	0.5224	0.707	0.51			-0.293	0.4132	-0.493	0.31008	-0.693	0.04248	-0.707	-0.8488	-0.707	-0.844			-0.707	-6.052	0.707	4.812			0.707	6.252	0.707	6.24	0.707	6.288			0.707	252.431
	0.292	-0.51	0.492	-0.4728	0.692	-0.4128	0.708	0.522	0.708	0.5092			-0.292	0.4128	-0.492	0.30912	-0.692	0.05496	-0.708	-0.8512	-0.708	-0.8492			-0.708	-6.06	0.708	4.808			0.708	6.252	0.708	6.2	0.708	6.308			0.708	252.382
	0.291	-0.5084	0.491	-0.4732	0.691	-0.4124	0.709	0.5208	0.709	0.5088			-0.291	0.4116	-0.491	0.30876	-0.691	0.06068	-0.709	-0.8536	-0.709	-0.85			-0.709	-6.072	0.709	4.808			0.709	6.236	0.709	6.24	0.709	6.288			0.709	252.345
	0.29	-0.5116	0.49	-0.4752	0.69	-0.4156	0.71	0.5212	0.71	0.5092			-0.29	0.4136	-0.49	0.31156	-0.69	0.07512	-0.71	-0.8564	-0.71	-0.8504			-0.71	-6.072	0.71	4.812			0.71	6.208	0.71	6.26	0.71	6.276			0.71	252.32
	0.289	-0.5116	0.489	-0.476	0.689	-0.4204	0.711	0.5204	0.711	0.5088			-0.289	0.4148	-0.489	0.3128	-0.689	0.07976	-0.711	-0.8544	-0.711	-0.8488			-0.711	-6.076	0.711	4.808			0.711	6.184	0.711	6.276	0.711	6.26			0.711	252.259
	0.288	-0.5092	0.488	-0.4756	0.688	-0.424	0.712	0.5212	0.712	0.508			-0.288	0.4128	-0.488	0.31412	-0.688	0.09028	-0.712	-0.8552	-0.712	-0.8524			-0.712	-6.092	0.712	4.816			0.712	6.204	0.712	6.276	0.712	6.304			0.712	252.271
	0.287	-0.5104	0.487	-0.4768	0.687	-0.428	0.713	0.5228	0.713	0.51			-0.287	0.4124	-0.487	0.31656	-0.687	0.0982	-0.713	-0.8604	-0.713	-0.8548			-0.713	-6.104	0.713	4.812			0.713	6.216	0.713	6.264	0.713	6.284			0.713	252.308
	0.286	-0.5096	0.486	-0.47	0.686	-0.4268	0.714	0.524	0.714	0.5104			-0.286	0.4136	-0.486	0.31036	-0.686	0.10408	-0.714	-0.8612	-0.714	-0.8584			-0.714	-6.116	0.714	4.808			0.714	6.212	0.714	6.228	0.714	6.264			0.714	252.283
	0.285	-0.512	0.485	-0.474	0.685	-0.4304	0.715	0.5264	0.715	0.5112			-0.285	0.4116	-0.485	0.31524	-0.685	0.11324	-0.715	-0.8632	-0.715	-0.8608			-0.715	-6.12	0.715	4.816			0.715	6.244	0.715	6.276	0.715	6.308			0.715	252.296
	0.284	-0.5132	0.484	-0.4756	0.684	-0.432	0.716	0.526	0.716	0.5092			-0.284	0.4132	-0.484	0.31608	-0.684	0.11652	-0.716	-0.8664	-0.716	-0.86			-0.716	-6.128	0.716	4.808			0.716	6.192	0.716	6.224	0.716	6.308			0.716	252.332
	0.283	-0.5132	0.483	-0.476	0.683	-0.4312	0.717	0.526	0.717	0.5128			-0.283	0.4116	-0.483	0.31732	-0.683	0.11788	-0.717	-0.8696	-0.717	-0.8648			-0.717	-6.144	0.717	4.816			0.717	6.264	0.717	6.328	0.717	6.3			0.717	252.308
	0.282	-0.512	0.482	-0.4772	0.682	-0.434	0.718	0.5276	0.718	0.5148			-0.282	0.4116	-0.482	0.32024	-0.682	0.12764	-0.718	-0.8704	-0.718	-0.8632			-0.718	-6.16	0.718	4.824			0.718	6.272	0.718	6.344	0.718	6.312			0.718	252.591
	0.281	-0.5096	0.481	-0.4756	0.681	-0.4368	0.719	0.5272	0.719	0.5124			-0.281	0.41	-0.481	0.31828	-0.681	0.1334	-0.719	-0.8708	-0.719	-0.8628			-0.719	-6.164	0.719	4.82			0.719	6.208	0.719	6.252	0.719	6.252			0.719	253.341
	0.28	-0.5104	0.48	-0.4744	0.68	-0.4384	0.72	0.5256	0.72	0.5112			-0.28	0.4108	-0.48	0.31876	-0.68	0.1384	-0.72	-0.8728	-0.72	-0.8652			-0.72	-6.176	0.72	4.816			0.72	6.18	0.72	6.232	0.72	6.304			0.72	253.562
	0.279	-0.5128	0.479	-0.4764	0.679	-0.442	0.721	0.5268	0.721	0.5112			-0.279	0.4112	-0.479	0.31888	-0.679	0.146	-0.721	-0.8752	-0.721	-0.8664			-0.721	-6.188	0.721	4.82			0.721	6.22	0.721	6.296	0.721	6.32			0.721	253.476
	0.278	-0.5144	0.478	-0.476	0.678	-0.4432	0.722	0.5248	0.722	0.5108			-0.278	0.4108	-0.478	0.31828	-0.678	0.14964	-0.722	-0.8736	-0.722	-0.87			-0.722	-6.192	0.722	4.82			0.722	6.248	0.722	6.22	0.722	6.252			0.722	253.366
	0.277	-0.5164	0.477	-0.4768	0.677	-0.4444	0.723	0.5264	0.723	0.51			-0.277	0.4116	-0.477	0.32232	-0.677	0.15504	-0.723	-0.8708	-0.723	-0.8692			-0.723	-6.208	0.723	4.82			0.723	6.188	0.723	6.244	0.723	6.264			0.723	253.157
	0.276	-0.5152	0.476	-0.4784	0.676	-0.4436	0.724	0.5248	0.724	0.5096			-0.276	0.4116	-0.476	0.32208	-0.676	0.15736	-0.724	-0.8756	-0.724	-0.868			-0.724	-6.212	0.724	4.812			0.724	6.228	0.724	6.232	0.724	6.28			0.724	252.898
	0.275	-0.5132	0.475	-0.4788	0.675	-0.4432	0.725	0.524	0.725	0.51			-0.275	0.4092	-0.475	0.32232	-0.675	0.16176	-0.725	-0.8768	-0.725	-0.8656			-0.725	-6.216	0.725	4.808			0.725	6.184	0.725	6.268	0.725	6.28			0.725	252.824
	0.274	-0.5136	0.474	-0.4784	0.674	-0.4472	0.726	0.5284	0.726	0.512			-0.274	0.4104	-0.474	0.32428	-0.674	0.16492	-0.726	-0.8768	-0.726	-0.87			-0.726	-6.232	0.726	4.812			0.726	6.216	0.726	6.272	0.726	6.324			0.726	252.701
	0.273	-0.5136	0.473	-0.4768	0.673	-0.4464	0.727	0.528	0.727	0.5112			-0.273	0.4112	-0.473	0.32832	-0.673	0.16944	-0.727	-0.8824	-0.727	-0.8756			-0.727	-6.248	0.727	4.816			0.727	6.236	0.727	6.252	0.727	6.304			0.727	252.591
	0.272	-0.5148	0.472	-0.4776	0.672	-0.4468	0.728	0.5284	0.728	0.5108			-0.272	0.4104	-0.472	0.32624	-0.672	0.17104	-0.728	-0.8832	-0.728	-0.8764			-0.728	-6.256	0.728	4.816			0.728	6.232	0.728	6.236	0.728	6.28			0.728	252.615
	0.271	-0.5152	0.471	-0.4784	0.671	-0.4492	0.729	0.528	0.729	0.5128			-0.271	0.4108	-0.471	0.32672	-0.671	0.17616	-0.729	-0.884	-0.729	-0.878			-0.729	-6.26	0.729	4.812			0.729	6.216	0.729	6.272	0.729	6.284			0.729	252.603
	0.27	-0.5144	0.47	-0.4788	0.67	-0.4472	0.73	0.53	0.73	0.5152			-0.27	0.41	-0.47	0.32576	-0.67	0.17592	-0.73	-0.8876	-0.73	-0.8784			-0.73	-6.276	0.73	4.816			0.73	6.208	0.73	6.256	0.73	6.296			0.73	252.591
	0.269	-0.5156	0.469	-0.4788	0.669	-0.4492	0.731	0.5312	0.731	0.514			-0.269	0.412	-0.469	0.32768	-0.669	0.18132	-0.731	-0.8852	-0.731	-0.88			-0.731	-6.288	0.731	4.82			0.731	6.204	0.731	6.26	0.731	6.328			0.731	252.701
	0.268	-0.5176	0.468	-0.4796	0.668	-0.4512	0.732	0.5308	0.732	0.5128			-0.268	0.4136	-0.468	0.32988	-0.668	0.184	-0.732	-0.8868	-0.732	-0.8796			-0.732	-6.3	0.732	4.812			0.732	6.22	0.732	6.248	0.732	6.308			0.732	252.898
	0.267	-0.516	0.467	-0.4764	0.667	-0.4516	0.733	0.5316	0.733	0.5128			-0.267	0.4104	-0.467	0.32536	-0.667	0.18752	-0.733	-0.8896	-0.733	-0.8808			-0.733	-6.304	0.733	4.816			0.733	6.216	0.733	6.252	0.733	6.308			0.733	252.923
	0.266	-0.5184	0.466	-0.4784	0.666	-0.454	0.734	0.5332	0.734	0.5136			-0.266	0.4124	-0.466	0.3272	-0.666	0.19256	-0.734	-0.8932	-0.734	-0.8832			-0.734	-6.32	0.734	4.816			0.734	6.208	0.734	6.292	0.734	6.28			0.734	252.886
	0.265	-0.5176	0.465	-0.4784	0.665	-0.4544	0.735	0.5336	0.735	0.5136			-0.265	0.4132	-0.465	0.33028	-0.665	0.19708	-0.735	-0.8904	-0.735	-0.8832			-0.735	-6.32	0.735	4.812			0.735	6.208	0.735	6.26	0.735	6.284			0.735	252.911
	0.264	-0.516	0.464	-0.4792	0.664	-0.4532	0.736	0.53	0.736	0.5124			-0.264	0.4116	-0.464	0.33196	-0.664	0.19708	-0.736	-0.8932	-0.736	-0.8808			-0.736	-6.332	0.736	4.816			0.736	6.236	0.736	6.236	0.736	6.264			0.736	252.886
	0.263	-0.5192	0.463	-0.4804	0.663	-0.4548	0.737	0.5336	0.737	0.514			-0.263	0.4128	-0.463	0.33332	-0.663	0.19756	-0.737	-0.896	-0.737	-0.8832			-0.737	-6.34	0.737	4.812			0.737	6.176	0.737	6.228	0.737	6.304			0.737	252.812
	0.262	-0.5176	0.462	-0.4784	0.662	-0.4552	0.738	0.532	0.738	0.5128			-0.262	0.4108	-0.462	0.3322	-0.662	0.20136	-0.738	-0.8964	-0.738	-0.8808			-0.738	-6.356	0.738	4.808			0.738	6.208	0.738	6.232	0.738	6.316			0.738	252.898
	0.261	-0.518	0.461	-0.482	0.661	-0.4552	0.739	0.5348	0.739	0.5144			-0.261	0.4124	-0.461	0.33468	-0.661	0.20696	-0.739	-0.8956	-0.739	-0.8864			-0.739	-6.36	0.739	4.812			0.739	6.212	0.739	6.252	0.739	6.276			0.739	252.923
	0.26	-0.5172	0.46	-0.4836	0.66	-0.4548	0.74	0.536	0.74	0.514			-0.26	0.4132	-0.46	0.33672	-0.66	0.20744	-0.74	-0.8976	-0.74	-0.8864			-0.74	-6.364	0.74	4.82			0.74	6.192	0.74	6.3	0.74	6.312			0.74	252.874
	0.259	-0.5184	0.459	-0.4816	0.659	-0.452	0.741	0.534	0.741	0.5144			-0.259	0.4116	-0.459	0.3338	-0.659	0.206	-0.741	-0.8984	-0.741	-0.8852			-0.741	-6.376	0.741	4.816			0.741	6.236	0.741	6.228	0.741	6.288			0.741	252.947
	0.258	-0.52	0.458	-0.4832	0.658	-0.4552	0.742	0.5336	0.742	0.5128			-0.258	0.4128	-0.458	0.33392	-0.658	0.21208	-0.742	-0.8996	-0.742	-0.888			-0.742	-6.384	0.742	4.816			0.742	6.208	0.742	6.28	0.742	6.324			0.742	252.923
	0.257	-0.5196	0.457	-0.4824	0.657	-0.4564	0.743	0.53	0.743	0.51			-0.257	0.4136	-0.457	0.33564	-0.657	0.21392	-0.743	-0.8976	-0.743	-0.8864			-0.743	-6.392	0.743	4.812			0.743	6.156	0.743	6.216	0.743	6.244			0.743	252.96
	0.256	-0.5208	0.456	-0.4792	0.656	-0.4576	0.744	0.5324	0.744	0.5132			-0.256	0.4144	-0.456	0.33672	-0.656	0.21492	-0.744	-0.9004	-0.744	-0.8888			-0.744	-6.404	0.744	4.812			0.744	6.2	0.744	6.228	0.744	6.272			0.744	253.267
	0.255	-0.5228	0.455	-0.4824	0.655	-0.4588	0.745	0.5352	0.745	0.516			-0.255	0.416	-0.455	0.33932	-0.655	0.2192	-0.745	-0.9052	-0.745	-0.8916			-0.745	-6.408	0.745	4.808			0.745	6.212	0.745	6.236	0.745	6.288			0.745	253.624
	0.254	-0.5204	0.454	-0.4792	0.654	-0.4556	0.746	0.536	0.746	0.5148			-0.254	0.4152	-0.454	0.33428	-0.654	0.21932	-0.746	-0.904	-0.746	-0.8928			-0.746	-6.424	0.746	4.804			0.746	6.208	0.746	6.22	0.746	6.288			0.746	253.673
	0.253	-0.52	0.453	-0.4784	0.653	-0.4596	0.747	0.538	0.747	0.516			-0.253	0.4148	-0.453	0.33808	-0.653	0.22112	-0.747	-0.908	-0.747	-0.8944			-0.747	-6.432	0.747	4.82			0.747	6.224	0.747	6.248	0.747	6.288			0.747	253.661
	0.252	-0.522	0.452	-0.4808	0.652	-0.4612	0.748	0.538	0.748	0.5144			-0.252	0.4144	-0.452	0.33856	-0.652	0.22468	-0.748	-0.9056	-0.748	-0.8968			-0.748	-6.44	0.748	4.82			0.748	6.212	0.748	6.236	0.748	6.3			0.748	253.55
	0.251	-0.52	0.451	-0.4828	0.651	-0.4604	0.749	0.5356	0.749	0.5132			-0.251	0.4136	-0.451	0.3398	-0.651	0.22552	-0.749	-0.9044	-0.749	-0.8928			-0.749	-6.452	0.749	4.816			0.749	6.18	0.749	6.228	0.749	6.292			0.749	253.501
	0.25	-0.5212	0.45	-0.4824	0.65	-0.4624	0.75	0.5364	0.75	0.5184			-0.25	0.416	-0.45	0.34028	-0.65	0.22872	-0.75	-0.908	-0.75	-0.894			-0.75	-6.46	0.75	4.824			0.75	6.236	0.75	6.292	0.75	6.288			0.75	253.427
	0.249	-0.5192	0.449	-0.4832	0.649	-0.4616	0.751	0.5372	0.751	0.5184			-0.249	0.4144	-0.449	0.34128	-0.649	0.2292	-0.751	-0.9096	-0.751	-0.8952			-0.751	-6.468	0.751	4.812			0.751	6.22	0.751	6.256	0.751	6.284			0.751	253.489
	0.248	-0.5208	0.448	-0.4844	0.648	-0.4588	0.752	0.5408	0.752	0.5176			-0.248	0.4148	-0.448	0.341	-0.648	0.22992	-0.752	-0.9116	-0.752	-0.8956			-0.752	-6.48	0.752	4.816			0.752	6.208	0.752	6.216	0.752	6.312			0.752	253.452
	0.247	-0.5216	0.447	-0.4844	0.647	-0.4628	0.753	0.5432	0.753	0.5188			-0.247	0.4172	-0.447	0.3432	-0.647	0.23444	-0.753	-0.9104	-0.753	-0.8988			-0.753	-6.492	0.753	4.816			0.753	6.208	0.753	6.256	0.753	6.336			0.753	253.464
	0.246	-0.5204	0.446	-0.4832	0.646	-0.4592	0.754	0.5428	0.754	0.5168			-0.246	0.418	-0.446	0.34272	-0.646	0.23312	-0.754	-0.9116	-0.754	-0.8972			-0.754	-6.5	0.754	4.812			0.754	6.184	0.754	6.256	0.754	6.252			0.754	253.575
	0.245	-0.522	0.445	-0.4828	0.645	-0.46	0.755	0.544	0.755	0.518			-0.245	0.4184	-0.445	0.34308	-0.645	0.23728	-0.755	-0.9148	-0.755	-0.8988			-0.755	-6.512	0.755	4.816			0.755	6.26	0.755	6.28	0.755	6.256			0.755	253.624
	0.244	-0.522	0.444	-0.4848	0.644	-0.4608	0.756	0.5444	0.756	0.5204			-0.244	0.4172	-0.444	0.34564	-0.644	0.23972	-0.756	-0.916	-0.756	-0.9012			-0.756	-6.52	0.756	4.816			0.756	6.252	0.756	6.236	0.756	6.308			0.756	253.575
	0.243	-0.5236	0.443	-0.4832	0.643	-0.4608	0.757	0.5444	0.757	0.5192			-0.243	0.4176	-0.443	0.34516	-0.643	0.24116	-0.757	-0.9128	-0.757	-0.898			-0.757	-6.528	0.757	4.82			0.757	6.192	0.757	6.252	0.757	6.316			0.757	253.833
	0.242	-0.5252	0.442	-0.4852	0.642	-0.4616	0.758	0.5456	0.758	0.518			-0.242	0.4192	-0.442	0.34372	-0.642	0.24336	-0.758	-0.9152	-0.758	-0.8996			-0.758	-6.54	0.758	4.824			0.758	6.168	0.758	6.28	0.758	6.288			0.758	254.005
	0.241	-0.5236	0.441	-0.4824	0.641	-0.4604	0.759	0.546	0.759	0.5188			-0.241	0.4188	-0.441	0.3458	-0.641	0.24228	-0.759	-0.9172	-0.759	-0.9028			-0.759	-6.54	0.759	4.828			0.759	6.22	0.759	6.252	0.759	6.332			0.759	254.042
	0.24	-0.5228	0.44	-0.4804	0.64	-0.4592	0.76	0.5476	0.76	0.5204			-0.24	0.418	-0.44	0.34812	-0.64	0.24336	-0.76	-0.9176	-0.76	-0.8988			-0.76	-6.556	0.76	4.824			0.76	6.232	0.76	6.236	0.76	6.308			0.76	254.067
	0.239	-0.5248	0.439	-0.484	0.639	-0.462	0.761	0.5472	0.761	0.5204			-0.239	0.42	-0.439	0.34956	-0.639	0.24496	-0.761	-0.9156	-0.761	-0.9012			-0.761	-6.564	0.761	4.82			0.761	6.224	0.761	6.272	0.761	6.308			0.761	254.104
	0.238	-0.524	0.438	-0.4856	0.638	-0.462	0.762	0.5448	0.762	0.5156			-0.238	0.418	-0.438	0.34836	-0.638	0.24572	-0.762	-0.918	-0.762	-0.9			-0.762	-6.568	0.762	4.82			0.762	6.2	0.762	6.236	0.762	6.28			0.762	254.128
	0.237	-0.524	0.437	-0.4856	0.637	-0.464	0.763	0.5464	0.763	0.5176			-0.237	0.4172	-0.437	0.34836	-0.637	0.24996	-0.763	-0.9196	-0.763	-0.9004			-0.763	-6.58	0.763	4.824			0.763	6.236	0.763	6.204	0.763	6.252			0.763	254.079
	0.236	-0.5244	0.436	-0.4852	0.636	-0.4656	0.764	0.5464	0.764	0.5212			-0.236	0.4188	-0.436	0.34992	-0.636	0.24984	-0.764	-0.92	-0.764	-0.9012			-0.764	-6.588	0.764	4.82			0.764	6.176	0.764	6.248	0.764	6.272			0.764	254.128
	0.235	-0.5232	0.435	-0.4796	0.635	-0.4612	0.765	0.5484	0.765	0.5196			-0.235	0.4188	-0.435	0.34676	-0.635	0.25256	-0.765	-0.92	-0.765	-0.8988			-0.765	-6.596	0.765	4.82			0.765	6.188	0.765	6.264	0.765	6.312			0.765	254.14
	0.234	-0.5256	0.434	-0.4804	0.634	-0.462	0.766	0.5528	0.766	0.5228			-0.234	0.4216	-0.434	0.3502	-0.634	0.25388	-0.766	-0.92	-0.766	-0.9012			-0.766	-6.604	0.766	4.828			0.766	6.216	0.766	6.248	0.766	6.292			0.766	254.091
	0.233	-0.5248	0.433	-0.4824	0.633	-0.4616	0.767	0.5492	0.767	0.5192			-0.233	0.4224	-0.433	0.3508	-0.633	0.25268	-0.767	-0.9216	-0.767	-0.9008			-0.767	-6.608	0.767	4.824			0.767	6.208	0.767	6.228	0.767	6.296			0.767	254.177
	0.232	-0.5244	0.432	-0.4844	0.632	-0.4648	0.768	0.5528	0.768	0.5216			-0.232	0.4196	-0.432	0.35312	-0.632	0.25536	-0.768	-0.9276	-0.768	-0.9036			-0.768	-6.624	0.768	4.828			0.768	6.228	0.768	6.224	0.768	6.272			0.768	254.165
	0.231	-0.5256	0.431	-0.4872	0.631	-0.4668	0.769	0.5548	0.769	0.5228			-0.231	0.4212	-0.431	0.35336	-0.631	0.25864	-0.769	-0.9268	-0.769	-0.9072			-0.769	-6.636	0.769	4.824			0.769	6.248	0.769	6.268	0.769	6.364			0.769	254.3
	0.23	-0.5232	0.43	-0.4856	0.63	-0.4664	0.77	0.5528	0.77	0.5236			-0.23	0.418	-0.43	0.35116	-0.63	0.25916	-0.77	-0.9244	-0.77	-0.9024			-0.77	-6.636	0.77	4.828			0.77	6.216	0.77	6.28	0.77	6.288			0.77	254.915
	0.229	-0.5228	0.429	-0.4844	0.629	-0.4668	0.771	0.5552	0.771	0.5244			-0.229	0.4208	-0.429	0.35324	-0.629	0.26024	-0.771	-0.9244	-0.771	-0.9056			-0.771	-6.636	0.771	4.832			0.771	6.204	0.771	6.248	0.771	6.304			0.771	255.173
	0.228	-0.5248	0.428	-0.4844	0.628	-0.4664	0.772	0.5564	0.772	0.5244			-0.228	0.4224	-0.428	0.35472	-0.628	0.26172	-0.772	-0.926	-0.772	-0.9048			-0.772	-6.648	0.772	4.832			0.772	6.22	0.772	6.224	0.772	6.34			0.772	255.1
	0.227	-0.5244	0.427	-0.4836	0.627	-0.4652	0.773	0.5564	0.773	0.5248			-0.227	0.4224	-0.427	0.35508	-0.627	0.26404	-0.773	-0.9236	-0.773	-0.9032			-0.773	-6.656	0.773	4.824			0.773	6.2	0.773	6.252	0.773	6.296			0.773	255.026
	0.226	-0.5244	0.426	-0.4864	0.626	-0.468	0.774	0.5568	0.774	0.524			-0.226	0.4228	-0.426	0.35704	-0.626	0.26612	-0.774	-0.9244	-0.774	-0.9056			-0.774	-6.66	0.774	4.828			0.774	6.248	0.774	6.252	0.774	6.296			0.774	254.817
	0.225	-0.526	0.425	-0.4876	0.625	-0.4668	0.775	0.5548	0.775	0.5228			-0.225	0.4216	-0.425	0.35848	-0.625	0.266	-0.775	-0.9264	-0.775	-0.9036			-0.775	-6.668	0.775	4.828			0.775	6.216	0.775	6.208	0.775	6.272			0.775	254.632
	0.224	-0.528	0.424	-0.4864	0.624	-0.4656	0.776	0.5576	0.776	0.522			-0.224	0.422	-0.424	0.35704	-0.624	0.26832	-0.776	-0.928	-0.776	-0.904			-0.776	-6.672	0.776	4.824			0.776	6.188	0.776	6.268	0.776	6.292			0.776	254.497
	0.223	-0.5288	0.423	-0.4884	0.623	-0.4664	0.777	0.5584	0.777	0.5248			-0.223	0.4252	-0.423	0.35996	-0.623	0.271	-0.777	-0.9292	-0.777	-0.9064			-0.777	-6.676	0.777	4.832			0.777	6.2	0.777	6.252	0.777	6.316			0.777	254.46
	0.222	-0.528	0.422	-0.4908	0.622	-0.4644	0.778	0.5592	0.778	0.5248			-0.222	0.422	-0.422	0.3602	-0.622	0.26916	-0.778	-0.93	-0.778	-0.9036			-0.778	-6.688	0.778	4.828			0.778	6.236	0.778	6.248	0.778	6.276			0.778	254.374
	0.221	-0.53	0.421	-0.4884	0.621	-0.4644	0.779	0.5608	0.779	0.5268			-0.221	0.4248	-0.421	0.36156	-0.621	0.27016	-0.779	-0.9308	-0.779	-0.9028			-0.779	-6.7	0.779	4.824			0.779	6.188	0.779	6.296	0.779	6.26			0.779	254.337
	0.22	-0.5304	0.42	-0.4888	0.62	-0.466	0.78	0.5628	0.78	0.5244			-0.22	0.4256	-0.42	0.36056	-0.62	0.2694	-0.78	-0.9304	-0.78	-0.904			-0.78	-6.696	0.78	4.828			0.78	6.224	0.78	6.196	0.78	6.296			0.78	254.349
	0.219	-0.5304	0.419	-0.4876	0.619	-0.4656	0.781	0.5644	0.781	0.5252			-0.219	0.422	-0.419	0.36276	-0.619	0.27052	-0.781	-0.9304	-0.781	-0.9056			-0.781	-6.712	0.781	4.832			0.781	6.224	0.781	6.256	0.781	6.316			0.781	254.374
	0.218	-0.5308	0.418	-0.49	0.618	-0.4668	0.782	0.5652	0.782	0.5256			-0.218	0.4248	-0.418	0.36544	-0.618	0.27356	-0.782	-0.9288	-0.782	-0.9052			-0.782	-6.716	0.782	4.836			0.782	6.244	0.782	6.28	0.782	6.276			0.782	254.423
	0.217	-0.5316	0.417	-0.4872	0.617	-0.4676	0.783	0.564	0.783	0.5252			-0.217	0.426	-0.417	0.36056	-0.617	0.27648	-0.783	-0.93	-0.783	-0.904			-0.783	-6.724	0.783	4.832			0.783	6.228	0.783	6.264	0.783	6.296			0.783	254.669
	0.216	-0.528	0.416	-0.4864	0.616	-0.4676	0.784	0.566	0.784	0.5288			-0.216	0.4244	-0.416	0.36288	-0.616	0.27736	-0.784	-0.9312	-0.784	-0.9048			-0.784	-6.728	0.784	4.836			0.784	6.26	0.784	6.208	0.784	6.344			0.784	254.731
	0.215	-0.5308	0.415	-0.4876	0.615	-0.468	0.785	0.568	0.785	0.5308			-0.215	0.4252	-0.415	0.36584	-0.615	0.2776	-0.785	-0.9324	-0.785	-0.906			-0.785	-6.74	0.785	4.836			0.785	6.216	0.785	6.252	0.785	6.272			0.785	254.62
	0.214	-0.5312	0.414	-0.4872	0.614	-0.4688	0.786	0.5672	0.786	0.5284			-0.214	0.426	-0.414	0.36556	-0.614	0.28112	-0.786	-0.9332	-0.786	-0.9036			-0.786	-6.74	0.786	4.832			0.786	6.22	0.786	6.272	0.786	6.292			0.786	254.682
	0.213	-0.5296	0.413	-0.4872	0.613	-0.4692	0.787	0.5664	0.787	0.5284			-0.213	0.4252	-0.413	0.36728	-0.613	0.28052	-0.787	-0.9352	-0.787	-0.9			-0.787	-6.748	0.787	4.836			0.787	6.2	0.787	6.224	0.787	6.276			0.787	254.595
	0.212	-0.5308	0.412	-0.4884	0.612	-0.47	0.788	0.5704	0.788	0.528			-0.212	0.426	-0.412	0.36984	-0.612	0.28188	-0.788	-0.932	-0.788	-0.9024			-0.788	-6.748	0.788	4.832			0.788	6.2	0.788	6.22	0.788	6.252			0.788	254.509
	0.211	-0.5288	0.411	-0.4888	0.611	-0.47	0.789	0.5684	0.789	0.5284			-0.211	0.4236	-0.411	0.36776	-0.611	0.2798	-0.789	-0.9328	-0.789	-0.9004			-0.789	-6.756	0.789	4.832			0.789	6.248	0.789	6.252	0.789	6.32			0.789	254.546
	0.21	-0.53	0.41	-0.486	0.61	-0.47	0.79	0.572	0.79	0.5308			-0.21	0.4252	-0.41	0.36596	-0.61	0.28332	-0.79	-0.9328	-0.79	-0.9028			-0.79	-6.76	0.79	4.84			0.79	6.256	0.79	6.22	0.79	6.28			0.79	254.595
	0.209	-0.5308	0.409	-0.4764	0.609	-0.4672	0.791	0.5736	0.791	0.5316			-0.209	0.4256	-0.409	0.35872	-0.609	0.28212	-0.791	-0.9328	-0.791	-0.9052			-0.791	-6.764	0.791	4.832			0.791	6.212	0.791	6.196	0.791	6.288			0.791	254.546
	0.208	-0.532	0.408	-0.4796	0.608	-0.466	0.792	0.5748	0.792	0.532			-0.208	0.4264	-0.408	0.36556	-0.608	0.28272	-0.792	-0.9352	-0.792	-0.9012			-0.792	-6.772	0.792	4.832			0.792	6.212	0.792	6.264	0.792	6.292			0.792	254.62
	0.207	-0.5316	0.407	-0.4868	0.607	-0.4692	0.793	0.5764	0.793	0.53			-0.207	0.428	-0.407	0.36948	-0.607	0.28332	-0.793	-0.938	-0.793	-0.9024			-0.793	-6.776	0.793	4.836			0.793	6.268	0.793	6.272	0.793	6.296			0.793	254.632
	0.206	-0.5308	0.406	-0.4864	0.606	-0.468	0.794	0.5724	0.794	0.5256			-0.206	0.4264	-0.406	0.37464	-0.606	0.28432	-0.794	-0.93	-0.794	-0.8984			-0.794	-6.768	0.794	4.832			0.794	6.204	0.794	6.224	0.794	6.284			0.794	254.669
	0.205	-0.534	0.405	-0.4896	0.605	-0.4676	0.795	0.5764	0.795	0.5296			-0.205	0.4276	-0.405	0.37376	-0.605	0.28748	-0.795	-0.934	-0.795	-0.8996			-0.795	-6.776	0.795	4.824			0.795	6.192	0.795	6.232	0.795	6.28			0.795	254.891
	0.204	-0.5364	0.404	-0.4916	0.604	-0.4704	0.796	0.5792	0.796	0.5332			-0.204	0.43	-0.404	0.37156	-0.604	0.28836	-0.796	-0.9356	-0.796	-0.9024			-0.796	-6.78	0.796	4.828			0.796	6.184	0.796	6.184	0.796	6.272			0.796	255.247
	0.203	-0.5352	0.403	-0.49	0.603	-0.468	0.797	0.5796	0.797	0.534			-0.203	0.4264	-0.403	0.37096	-0.603	0.28604	-0.797	-0.9356	-0.797	-0.9012			-0.797	-6.796	0.797	4.836			0.797	6.216	0.797	6.276	0.797	6.296			0.797	255.321
	0.202	-0.5356	0.402	-0.49	0.602	-0.4692	0.798	0.5816	0.798	0.5352			-0.202	0.4276	-0.402	0.37596	-0.602	0.2902	-0.798	-0.9376	-0.798	-0.9004			-0.798	-6.8	0.798	4.832			0.798	6.268	0.798	6.248	0.798	6.268			0.798	255.272
	0.201	-0.5368	0.401	-0.4892	0.601	-0.4696	0.799	0.5844	0.799	0.5324			-0.201	0.4284	-0.401	0.37644	-0.601	0.29212	-0.799	-0.9388	-0.799	-0.8972			-0.799	-6.804	0.799	4.836			0.799	6.232	0.799	6.204	0.799	6.28			0.799	255.186
	0.2	-0.5352	0.4	-0.49	0.6	-0.4704	0.8	0.4868	0.8	0.5324			-0.2	0.4272	-0.4	0.37792	-0.6	0.29212	-0.8	-0.8324	-0.8	-0.8972			-0.8	-6.8	0.8	4.84			0.8	6.216	0.8	6.236	0.8	6.236			0.8	255.124
	0.199	-0.5344	0.399	-0.4908	0.599	-0.4708	0.799	0.10516	0.801	0.5336			-0.199	0.4284	-0.399	0.3794	-0.599	0.29372	-0.799	-0.4212	-0.801	-0.8988			-0.801	-6.804	0.801	4.832			0.801	6.232	0.801	6.28	0.801	6.276			0.801	255.001
	0.198	-0.5316	0.398	-0.4916	0.598	-0.4692	0.798	-0.13348	0.802	0.5332			-0.198	0.428	-0.398	0.38024	-0.598	0.29336	-0.798	-0.19212	-0.802	-0.8996			-0.802	-6.804	0.802	4.832			0.802	6.22	0.802	6.22	0.802	6.288			0.802	255.026
	0.197	-0.5332	0.397	-0.4928	0.597	-0.4696	0.797	-0.25384	0.803	0.5352			-0.197	0.4272	-0.397	0.38024	-0.597	0.2942	-0.797	-0.08572	-0.803	-0.9			-0.803	-6.812	0.803	4.836			0.803	6.236	0.803	6.2	0.803	6.272			0.803	255.001
	0.196	-0.536	0.396	-0.494	0.596	-0.4712	0.796	-0.31372	0.804	0.538			-0.196	0.4276	-0.396	0.38172	-0.596	0.29544	-0.796	-0.03963	-0.804	-0.8996			-0.804	-6.82	0.804	4.84			0.804	6.22	0.804	6.26	0.804	6.288			0.804	254.928
	0.195	-0.5356	0.395	-0.4912	0.595	-0.468	0.795	-0.34048	0.805	0.5352			-0.195	0.4264	-0.395	0.37988	-0.595	0.29336	-0.795	-0.01238	-0.805	-0.8964			-0.805	-6.816	0.805	4.836			0.805	6.2	0.805	6.252	0.805	6.3			0.805	254.915
	0.194	-0.5376	0.394	-0.4916	0.594	-0.468	0.794	-0.35612	0.806	0.538			-0.194	0.4264	-0.394	0.38232	-0.594	0.29568	-0.794	0.00839	-0.806	-0.8968			-0.806	-6.82	0.806	4.832			0.806	6.224	0.806	6.28	0.806	6.344			0.806	255.001
	0.193	-0.5352	0.393	-0.4924	0.593	-0.4688	0.793	-0.3632	0.807	0.5384			-0.193	0.4268	-0.393	0.385	-0.593	0.29664	-0.793	0.02134	-0.807	-0.8968			-0.807	-6.828	0.807	4.84			0.807	6.216	0.807	6.236	0.807	6.256			0.807	254.977
	0.192	-0.5368	0.392	-0.4916	0.592	-0.4712	0.792	-0.3724	0.808	0.5384			-0.192	0.4288	-0.392	0.38268	-0.592	0.29788	-0.792	0.03528	-0.808	-0.8948			-0.808	-6.832	0.808	4.84			0.808	6.244	0.808	6.284	0.808	6.28			0.808	255.186
	0.191	-0.538	0.391	-0.4924	0.591	-0.4728	0.791	-0.37884	0.809	0.5392			-0.191	0.43	-0.391	0.385	-0.591	0.30192	-0.791	0.04788	-0.809	-0.8984			-0.809	-6.84	0.809	4.844			0.809	6.284	0.809	6.228	0.809	6.272			0.809	255.383
	0.19	-0.5372	0.39	-0.49	0.59	-0.47	0.79	-0.38364	0.81	0.54			-0.19	0.4272	-0.39	0.38184	-0.59	0.29836	-0.79	0.05984	-0.81	-0.8952			-0.81	-6.844	0.81	4.84			0.81	6.256	0.81	6.22	0.81	6.3			0.81	255.395
	0.189	-0.5364	0.389	-0.4908	0.589	-0.4672	0.789	-0.38728	0.811	0.542			-0.189	0.43	-0.389	0.38636	-0.589	0.29568	-0.789	0.06984	-0.811	-0.8948			-0.811	-6.84	0.811	4.848			0.811	6.2	0.811	6.316	0.811	6.28			0.811	255.395
	0.188	-0.5396	0.388	-0.4932	0.588	-0.4684	0.788	-0.39144	0.812	0.542			-0.188	0.43	-0.388	0.38548	-0.588	0.29812	-0.788	0.07828	-0.812	-0.8968			-0.812	-6.848	0.812	4.848			0.812	6.228	0.812	6.264	0.812	6.312			0.812	255.407
	0.187	-0.536	0.387	-0.492	0.587	-0.4696	0.787	-0.39036	0.813	0.5404			-0.187	0.4268	-0.387	0.38732	-0.587	0.29788	-0.787	0.08464	-0.813	-0.8924			-0.813	-6.848	0.813	4.852			0.813	6.236	0.813	6.24	0.813	6.276			0.813	255.383
	0.186	-0.5384	0.386	-0.4936	0.586	-0.472	0.786	-0.395	0.814	0.542			-0.186	0.4276	-0.386	0.38808	-0.586	0.30264	-0.786	0.0922	-0.814	-0.8916			-0.814	-6.852	0.814	4.852			0.814	6.208	0.814	6.236	0.814	6.284			0.814	255.358
	0.185	-0.5372	0.385	-0.4944	0.585	-0.472	0.785	-0.39744	0.815	0.5404			-0.185	0.4276	-0.385	0.38744	-0.585	0.30728	-0.785	0.09796	-0.815	-0.8948			-0.815	-6.848	0.815	4.848			0.815	6.236	0.815	6.236	0.815	6.288			0.815	255.383
	0.184	-0.5384	0.384	-0.4896	0.584	-0.4696	0.784	-0.4008	0.816	0.5444			-0.184	0.4264	-0.384	0.38512	-0.584	0.30252	-0.784	0.10552	-0.816	-0.8924			-0.816	-6.856	0.816	4.856			0.816	6.252	0.816	6.24	0.816	6.256			0.816	255.358
	0.183	-0.5388	0.383	-0.4916	0.583	-0.4708	0.783	-0.4036	0.817	0.5468			-0.183	0.4296	-0.383	0.3888	-0.583	0.30448	-0.783	0.11288	-0.817	-0.892			-0.817	-6.86	0.817	4.852			0.817	6.232	0.817	6.22	0.817	6.312			0.817	255.333
	0.182	-0.5392	0.382	-0.4936	0.582	-0.468	0.782	-0.4044	0.818	0.5432			-0.182	0.4284	-0.382	0.38964	-0.582	0.30352	-0.782	0.11788	-0.818	-0.8896			-0.818	-6.852	0.818	4.86			0.818	6.216	0.818	6.264	0.818	6.276			0.818	255.407
	0.181	-0.54	0.381	-0.4948	0.581	-0.4684	0.781	-0.4068	0.819	0.5348			-0.181	0.4284	-0.381	0.3916	-0.581	0.30448	-0.781	0.12572	-0.819	-0.8848			-0.819	-6.852	0.819	4.856			0.819	6.248	0.819	6.232	0.819	6.248			0.819	255.432
	0.18	-0.5404	0.38	-0.4952	0.58	-0.4684	0.78	-0.4092	0.82	0.5228			-0.18	0.4288	-0.38	0.39492	-0.58	0.30764	-0.78	0.12996	-0.82	-0.882			-0.82	-6.836	0.82	4.808			0.82	6.012	0.82	5.996	0.82	6.072			0.82	255.419
	0.179	-0.534	0.379	-0.4936	0.579	-0.4708	0.779	-0.4104	0.821	0.5336			-0.179	0.4236	-0.379	0.39308	-0.579	0.309	-0.779	0.1334	-0.821	-0.8836			-0.821	-6.836	0.821	4.808			0.821	6.148	0.821	6.172	0.821	6.16			0.821	255.481
	0.178	-0.536	0.378	-0.4944	0.578	-0.4724	0.778	-0.4132	0.822	0.5408			-0.178	0.4272	-0.378	0.39416	-0.578	0.30852	-0.778	0.13816	-0.822	-0.8888			-0.822	-6.844	0.822	4.816			0.822	6.196	0.822	6.244	0.822	6.268			0.822	255.506
	0.177	-0.5384	0.377	-0.492	0.577	-0.4708	0.777	-0.4152	0.823	0.5448			-0.177	0.4284	-0.377	0.3932	-0.577	0.31072	-0.777	0.14416	-0.823	-0.8904			-0.823	-6.848	0.823	4.82			0.823	6.2	0.823	6.216	0.823	6.264			0.823	255.481
	0.176	-0.5412	0.376	-0.492	0.576	-0.4728	0.776	-0.416	0.824	0.55			-0.176	0.4268	-0.376	0.3948	-0.576	0.31008	-0.776	0.1438	-0.824	-0.8888			-0.824	-6.856	0.824	4.824			0.824	6.268	0.824	6.228	0.824	6.288			0.824	255.518
	0.175	-0.5428	0.375	-0.4952	0.575	-0.4732	0.775	-0.4192	0.825	0.5508			-0.175	0.4296	-0.375	0.39672	-0.575	0.31108	-0.775	0.1538	-0.825	-0.8888			-0.825	-6.848	0.825	4.828			0.825	6.232	0.825	6.308	0.825	6.292			0.825	255.542
	0.174	-0.5408	0.374	-0.4928	0.574	-0.4716	0.774	-0.4176	0.826	0.5476			-0.174	0.4268	-0.374	0.39636	-0.574	0.30888	-0.774	0.15492	-0.826	-0.8852			-0.826	-6.852	0.826	4.824			0.826	6.204	0.826	6.224	0.826	6.264			0.826	255.542
	0.173	-0.5392	0.373	-0.4956	0.573	-0.4748	0.773	-0.4196	0.827	0.5496			-0.173	0.4276	-0.373	0.39748	-0.573	0.3128	-0.773	0.16224	-0.827	-0.8876			-0.827	-6.852	0.827	4.832			0.827	6.2	0.827	6.252	0.827	6.264			0.827	255.678
	0.172	-0.5392	0.372	-0.4952	0.572	-0.474	0.772	-0.4216	0.828	0.5496			-0.172	0.4288	-0.372	0.397	-0.572	0.31476	-0.772	0.1642	-0.828	-0.8852			-0.828	-6.852	0.828	4.84			0.828	6.24	0.828	6.196	0.828	6.256			0.828	255.752
	0.171	-0.5388	0.371	-0.4972	0.571	-0.472	0.771	-0.4228	0.829	0.5512			-0.171	0.4276	-0.371	0.39868	-0.571	0.31156	-0.771	0.1676	-0.829	-0.886			-0.829	-6.848	0.829	4.84			0.829	6.208	0.829	6.252	0.829	6.28			0.829	255.801
	0.17	-0.5432	0.37	-0.4968	0.57	-0.4708	0.77	-0.4256	0.83	0.5536			-0.17	0.4276	-0.37	0.4012	-0.57	0.3128	-0.77	0.17384	-0.83	-0.886			-0.83	-6.852	0.83	4.844			0.83	6.264	0.83	6.268	0.83	6.276			0.83	255.776
	0.169	-0.5444	0.369	-0.4956	0.569	-0.47	0.769	-0.4252	0.831	0.5548			-0.169	0.4304	-0.369	0.39868	-0.569	0.31072	-0.769	0.17484	-0.831	-0.8864			-0.831	-6.86	0.831	4.848			0.831	6.2	0.831	6.272	0.831	6.304			0.831	255.887
	0.168	-0.5428	0.368	-0.496	0.568	-0.4724	0.768	-0.4308	0.832	0.5564			-0.168	0.4296	-0.368	0.3992	-0.568	0.31424	-0.768	0.17996	-0.832	-0.886			-0.832	-6.864	0.832	4.844			0.832	6.228	0.832	6.236	0.832	6.252			0.832	255.911
	0.167	-0.5428	0.367	-0.4968	0.567	-0.474	0.767	-0.4292	0.833	0.5576			-0.167	0.4316	-0.367	0.4024	-0.567	0.31548	-0.767	0.18668	-0.833	-0.8876			-0.833	-6.86	0.833	4.856			0.833	6.244	0.833	6.264	0.833	6.28			0.833	255.961
	0.166	-0.544	0.366	-0.4952	0.566	-0.4712	0.766	-0.4292	0.834	0.5564			-0.166	0.43	-0.366	0.4	-0.566	0.31412	-0.766	0.18644	-0.834	-0.884			-0.834	-6.852	0.834	4.86			0.834	6.304	0.834	6.288	0.834	6.296			0.834	256.207
	0.165	-0.5444	0.365	-0.496	0.565	-0.4744	0.765	-0.4296	0.835	0.5568			-0.165	0.4288	-0.365	0.3998	-0.565	0.32108	-0.765	0.18792	-0.835	-0.884			-0.835	-6.86	0.835	4.856			0.835	6.252	0.835	6.268	0.835	6.304			0.835	256.33
	0.164	-0.5448	0.364	-0.496	0.564	-0.4748	0.764	-0.4336	0.836	0.5592			-0.164	0.4288	-0.364	0.4016	-0.564	0.31864	-0.764	0.19096	-0.836	-0.8852			-0.836	-6.856	0.836	4.852			0.836	6.236	0.836	6.26	0.836	6.3			0.836	256.293
	0.163	-0.546	0.363	-0.4964	0.563	-0.4732	0.763	-0.4296	0.837	0.5592			-0.163	0.4288	-0.363	0.4012	-0.563	0.3184	-0.763	0.19012	-0.837	-0.882			-0.837	-6.852	0.837	4.864			0.837	6.28	0.837	6.264	0.837	6.264			0.837	256.342
	0.162	-0.5456	0.362	-0.498	0.562	-0.4748	0.762	-0.436	0.838	0.5608			-0.162	0.4292	-0.362	0.402	-0.562	0.31928	-0.762	0.19536	-0.838	-0.8844			-0.838	-6.852	0.838	4.86			0.838	6.256	0.838	6.272	0.838	6.316			0.838	256.305
	0.161	-0.5472	0.361	-0.4992	0.561	-0.474	0.761	-0.4332	0.839	0.558			-0.161	0.4316	-0.361	0.4048	-0.561	0.31876	-0.761	0.19708	-0.839	-0.8816			-0.839	-6.852	0.839	4.86			0.839	6.184	0.839	6.232	0.839	6.232			0.839	256.219
	0.16	-0.5428	0.36	-0.4976	0.56	-0.4744	0.76	-0.4332	0.84	0.56			-0.16	0.4272	-0.36	0.404	-0.56	0.31952	-0.76	0.2016	-0.84	-0.882			-0.84	-6.844	0.84	4.864			0.84	6.24	0.84	6.22	0.84	6.248			0.84	256.182
	0.159	-0.5444	0.359	-0.4996	0.559	-0.4736	0.759	-0.436	0.841	0.5632			-0.159	0.428	-0.359	0.404	-0.559	0.32368	-0.759	0.2038	-0.841	-0.8852			-0.841	-6.84	0.841	4.864			0.841	6.236	0.841	6.268	0.841	6.34			0.841	256.219
	0.158	-0.544	0.358	-0.5012	0.558	-0.4724	0.758	-0.4376	0.842	0.5636			-0.158	0.426	-0.358	0.4048	-0.558	0.31952	-0.758	0.20696	-0.842	-0.8836			-0.842	-6.848	0.842	4.864			0.842	6.236	0.842	6.272	0.842	6.288			0.842	256.157
	0.157	-0.546	0.357	-0.5008	0.557	-0.472	0.757	-0.4384	0.843	0.5652			-0.157	0.4292	-0.357	0.4068	-0.557	0.31864	-0.757	0.21076	-0.843	-0.8832			-0.843	-6.848	0.843	4.868			0.843	6.216	0.843	6.284	0.843	6.312			0.843	256.145
	0.156	-0.5484	0.356	-0.4996	0.556	-0.4728	0.756	-0.44	0.844	0.5676			-0.156	0.4304	-0.356	0.4076	-0.556	0.3206	-0.756	0.21148	-0.844	-0.8848			-0.844	-6.84	0.844	4.868			0.844	6.28	0.844	6.236	0.844	6.312			0.844	256.133
	0.155	-0.5472	0.355	-0.4996	0.555	-0.4704	0.755	-0.4404	0.845	0.5624			-0.155	0.428	-0.355	0.4072	-0.555	0.3206	-0.755	0.21428	-0.845	-0.88			-0.845	-6.84	0.845	4.868			0.845	6.232	0.845	6.208	0.845	6.256			0.845	256.108
	0.154	-0.5484	0.354	-0.5004	0.554	-0.4724	0.754	-0.442	0.846	0.5648			-0.154	0.4288	-0.354	0.4084	-0.554	0.3222	-0.754	0.2188	-0.846	-0.8832			-0.846	-6.828	0.846	4.872			0.846	6.212	0.846	6.252	0.846	6.212			0.846	256.268
	0.153	-0.55	0.353	-0.4976	0.553	-0.4744	0.753	-0.4412	0.847	0.5668			-0.153	0.4312	-0.353	0.4056	-0.553	0.32304	-0.753	0.22016	-0.847	-0.8816			-0.847	-6.824	0.847	4.864			0.847	6.208	0.847	6.28	0.847	6.276			0.847	256.649
	0.152	-0.55	0.352	-0.4968	0.552	-0.4752	0.752	-0.4444	0.848	0.5696			-0.152	0.4276	-0.352	0.4048	-0.552	0.32588	-0.752	0.22272	-0.848	-0.884			-0.848	-6.824	0.848	4.872			0.848	6.248	0.848	6.236	0.848	6.256			0.848	256.834
	0.151	-0.5504	0.351	-0.4992	0.551	-0.476	0.751	-0.446	0.849	0.5712			-0.151	0.4296	-0.351	0.4064	-0.551	0.3272	-0.751	0.2242	-0.849	-0.8856			-0.849	-6.828	0.849	4.876			0.849	6.256	0.849	6.288	0.849	6.296			0.849	256.748
	0.15	-0.5496	0.35	-0.4988	0.55	-0.4752	0.75	-0.4448	0.85	0.5704			-0.15	0.4284	-0.35	0.4072	-0.55	0.32392	-0.75	0.22408	-0.85	-0.8852			-0.85	-6.824	0.85	4.88			0.85	6.284	0.85	6.216	0.85	6.34			0.85	256.723
	0.149	-0.5484	0.349	-0.4996	0.549	-0.4748	0.749	-0.444	0.851	0.574			-0.149	0.4272	-0.349	0.4096	-0.549	0.32684	-0.749	0.2276	-0.851	-0.8828			-0.851	-6.824	0.851	4.876			0.851	6.248	0.851	6.248	0.851	6.308			0.851	256.588
	0.148	-0.5472	0.348	-0.5008	0.548	-0.4752	0.748	-0.4444	0.852	0.5728			-0.148	0.4304	-0.348	0.4096	-0.548	0.32476	-0.748	0.22884	-0.852	-0.8844			-0.852	-6.82	0.852	4.876			0.852	6.204	0.852	6.264	0.852	6.288			0.852	256.416
	0.147	-0.5468	0.347	-0.5	0.547	-0.4748	0.747	-0.442	0.853	0.5728			-0.147	0.426	-0.347	0.4076	-0.547	0.326	-0.747	0.22896	-0.853	-0.8832			-0.853	-6.824	0.853	4.884			0.853	6.236	0.853	6.304	0.853	6.256			0.853	256.416
	0.146	-0.5472	0.346	-0.5016	0.546	-0.4768	0.746	-0.4444	0.854	0.5768			-0.146	0.4288	-0.346	0.412	-0.546	0.32868	-0.746	0.23508	-0.854	-0.8844			-0.854	-6.82	0.854	4.888			0.854	6.244	0.854	6.232	0.854	6.276			0.854	256.379
	0.145	-0.5492	0.345	-0.5024	0.545	-0.476	0.745	-0.446	0.855	0.5788			-0.145	0.4268	-0.345	0.4104	-0.545	0.325	-0.745	0.23532	-0.855	-0.8872			-0.855	-6.812	0.855	4.884			0.855	6.22	0.855	6.276	0.855	6.264			0.855	256.293
	0.144	-0.55	0.344	-0.5024	0.544	-0.4728	0.744	-0.4488	0.856	0.5784			-0.144	0.4272	-0.344	0.4108	-0.544	0.32612	-0.744	0.23704	-0.856	-0.8864			-0.856	-6.816	0.856	4.888			0.856	6.264	0.856	6.296	0.856	6.276			0.856	256.342
	0.143	-0.5512	0.343	-0.502	0.543	-0.4724	0.743	-0.4504	0.857	0.58			-0.143	0.4296	-0.343	0.4116	-0.543	0.32624	-0.743	0.23836	-0.857	-0.888			-0.857	-6.812	0.857	4.888			0.857	6.276	0.857	6.284	0.857	6.348			0.857	256.379
	0.142	-0.552	0.342	-0.5036	0.542	-0.4708	0.742	-0.4464	0.858	0.5824			-0.142	0.4272	-0.342	0.4112	-0.542	0.32636	-0.742	0.2364	-0.858	-0.8852			-0.858	-6.812	0.858	4.888			0.858	6.216	0.858	6.264	0.858	6.288			0.858	256.403
	0.141	-0.5524	0.341	-0.5016	0.541	-0.4748	0.741	-0.4472	0.859	0.5844			-0.141	0.4288	-0.341	0.4136	-0.541	0.33088	-0.741	0.239	-0.859	-0.8864			-0.859	-6.816	0.859	4.896			0.859	6.26	0.859	6.264	0.859	6.296			0.859	256.563
	0.14	-0.5536	0.34	-0.5016	0.54	-0.4748	0.74	-0.4496	0.86	0.5852			-0.14	0.4296	-0.34	0.4124	-0.54	0.3322	-0.74	0.24484	-0.86	-0.888			-0.86	-6.812	0.86	4.888			0.86	6.248	0.86	6.276	0.86	6.336			0.86	256.735
	0.139	-0.5528	0.339	-0.5	0.539	-0.476	0.739	-0.4512	0.861	0.584			-0.139	0.4272	-0.339	0.4108	-0.539	0.3316	-0.739	0.2446	-0.861	-0.8884			-0.861	-6.812	0.861	4.9			0.861	6.272	0.861	6.272	0.861	6.324			0.861	256.797
	0.138	-0.5536	0.338	-0.5024	0.538	-0.474	0.738	-0.4496	0.862	0.5856			-0.138	0.426	-0.338	0.4152	-0.538	0.331	-0.738	0.24544	-0.862	-0.89			-0.862	-6.812	0.862	4.904			0.862	6.276	0.862	6.284	0.862	6.28			0.862	256.711
	0.137	-0.5548	0.337	-0.5024	0.537	-0.4716	0.737	-0.4512	0.863	0.588			-0.137	0.4292	-0.337	0.4136	-0.537	0.32768	-0.737	0.2468	-0.863	-0.8896			-0.863	-6.808	0.863	4.9			0.863	6.252	0.863	6.256	0.863	6.292			0.863	256.711
	0.136	-0.552	0.336	-0.5028	0.536	-0.4728	0.736	-0.45	0.864	0.5876			-0.136	0.4272	-0.336	0.4136	-0.536	0.33	-0.736	0.24876	-0.864	-0.884			-0.864	-6.804	0.864	4.9			0.864	6.256	0.864	6.256	0.864	6.252			0.864	256.625
	0.135	-0.5528	0.335	-0.5032	0.535	-0.4756	0.735	-0.4532	0.865	0.5896			-0.135	0.4264	-0.335	0.4168	-0.535	0.33248	-0.735	0.25412	-0.865	-0.8896			-0.865	-6.804	0.865	4.908			0.865	6.24	0.865	6.236	0.865	6.28			0.865	256.637
	0.134	-0.55	0.334	-0.5028	0.534	-0.4764	0.734	-0.4524	0.866	0.5892			-0.134	0.4228	-0.334	0.4144	-0.534	0.3322	-0.734	0.2534	-0.866	-0.892			-0.866	-6.796	0.866	4.904			0.866	6.244	0.866	6.224	0.866	6.308			0.866	256.735
	0.133	-0.5516	0.333	-0.5004	0.533	-0.4752	0.733	-0.4556	0.867	0.5928			-0.133	0.4244	-0.333	0.416	-0.533	0.33296	-0.733	0.25524	-0.867	-0.8932			-0.867	-6.804	0.867	4.908			0.867	6.228	0.867	6.248	0.867	6.296			0.867	256.748
	0.132	-0.5532	0.332	-0.5008	0.532	-0.476	0.732	-0.456	0.868	0.5928			-0.132	0.4264	-0.332	0.414	-0.532	0.33492	-0.732	0.2594	-0.868	-0.894			-0.868	-6.812	0.868	4.904			0.868	6.252	0.868	6.296	0.868	6.312			0.868	256.662
	0.131	-0.556	0.331	-0.4992	0.531	-0.474	0.731	-0.456	0.869	0.5956			-0.131	0.4256	-0.331	0.4176	-0.531	0.33076	-0.731	0.2578	-0.869	-0.8928			-0.869	-6.804	0.869	4.916			0.869	6.204	0.869	6.284	0.869	6.308			0.869	256.797
	0.13	-0.5552	0.33	-0.5032	0.53	-0.476	0.73	-0.4568	0.87	0.5996			-0.13	0.4268	-0.33	0.4184	-0.53	0.33648	-0.73	0.26196	-0.87	-0.8956			-0.87	-6.804	0.87	4.912			0.87	6.268	0.87	6.308	0.87	6.28			0.87	256.797
	0.129	-0.5536	0.329	-0.504	0.529	-0.4752	0.729	-0.4572	0.871	0.6032			-0.129	0.4252	-0.329	0.4192	-0.529	0.33516	-0.729	0.26196	-0.871	-0.8944			-0.871	-6.808	0.871	4.92			0.871	6.32	0.871	6.296	0.871	6.34			0.871	256.846
	0.128	-0.5508	0.328	-0.502	0.528	-0.4752	0.728	-0.4572	0.872	0.6028			-0.128	0.4244	-0.328	0.4188	-0.528	0.33452	-0.728	0.26244	-0.872	-0.8944			-0.872	-6.812	0.872	4.928			0.872	6.288	0.872	6.28	0.872	6.324			0.872	257.252
	0.127	-0.5516	0.327	-0.5044	0.527	-0.4772	0.727	-0.4588	0.873	0.6032			-0.127	0.424	-0.327	0.4212	-0.527	0.33712	-0.727	0.26268	-0.873	-0.8984			-0.873	-6.812	0.873	4.92			0.873	6.204	0.873	6.304	0.873	6.28			0.873	257.707
	0.126	-0.5528	0.326	-0.5004	0.526	-0.4768	0.726	-0.4576	0.874	0.6048			-0.126	0.4236	-0.326	0.42	-0.526	0.33468	-0.726	0.26548	-0.874	-0.8968			-0.874	-6.808	0.874	4.92			0.874	6.252	0.874	6.272	0.874	6.28			0.874	257.744
	0.125	-0.554	0.325	-0.5028	0.525	-0.4784	0.725	-0.458	0.875	0.608			-0.125	0.4248	-0.325	0.4216	-0.525	0.33868	-0.725	0.26796	-0.875	-0.8996			-0.875	-6.816	0.875	4.932			0.875	6.248	0.875	6.252	0.875	6.36			0.875	257.67
	0.124	-0.5576	0.324	-0.5056	0.524	-0.4792	0.724	-0.4588	0.876	0.608			-0.124	0.4256	-0.324	0.4224	-0.524	0.33968	-0.724	0.26744	-0.876	-0.8996			-0.876	-6.808	0.876	4.932			0.876	6.22	0.876	6.272	0.876	6.312			0.876	257.523
	0.123	-0.5552	0.323	-0.5072	0.523	-0.474	0.723	-0.456	0.877	0.6052			-0.123	0.4248	-0.323	0.4236	-0.523	0.3366	-0.723	0.26524	-0.877	-0.8972			-0.877	-6.812	0.877	4.932			0.877	6.244	0.877	6.3	0.877	6.308			0.877	257.387
	0.122	-0.5564	0.322	-0.508	0.522	-0.4756	0.722	-0.4592	0.878	0.6096			-0.122	0.426	-0.322	0.4256	-0.522	0.33968	-0.722	0.27028	-0.878	-0.8984			-0.878	-6.812	0.878	4.928			0.878	6.268	0.878	6.296	0.878	6.316			0.878	257.264
	0.121	-0.5568	0.321	-0.5064	0.521	-0.4756	0.721	-0.458	0.879	0.6116			-0.121	0.4228	-0.321	0.4232	-0.521	0.33968	-0.721	0.27136	-0.879	-0.9008			-0.879	-6.812	0.879	4.936			0.879	6.2	0.879	6.26	0.879	6.292			0.879	257.19
	0.12	-0.5564	0.32	-0.5056	0.52	-0.478	0.72	-0.4588	0.88	0.614			-0.12	0.422	-0.32	0.4264	-0.52	0.33956	-0.72	0.27	-0.88	-0.9028			-0.88	-6.816	0.88	4.936			0.88	6.26	0.88	6.284	0.88	6.288			0.88	257.117
	0.119	-0.5588	0.319	-0.5064	0.519	-0.478	0.719	-0.4616	0.881	0.6172			-0.119	0.4244	-0.319	0.4288	-0.519	0.3404	-0.719	0.2726	-0.881	-0.9052			-0.881	-6.816	0.881	4.944			0.881	6.28	0.881	6.288	0.881	6.328			0.881	257.031
	0.118	-0.56	0.318	-0.5064	0.518	-0.4752	0.718	-0.4604	0.882	0.6152			-0.118	0.422	-0.318	0.4264	-0.518	0.3398	-0.718	0.27296	-0.882	-0.9036			-0.882	-6.82	0.882	4.944			0.882	6.232	0.882	6.308	0.882	6.248			0.882	257.055
	0.117	-0.5604	0.317	-0.5064	0.517	-0.476	0.717	-0.4632	0.883	0.6192			-0.117	0.424	-0.317	0.4288	-0.517	0.3432	-0.717	0.28052	-0.883	-0.902			-0.883	-6.824	0.883	4.944			0.883	6.28	0.883	6.244	0.883	6.336			0.883	257.031
	0.116	-0.5596	0.316	-0.508	0.516	-0.4784	0.716	-0.4676	0.884	0.6244			-0.116	0.4232	-0.316	0.4296	-0.516	0.34076	-0.716	0.28128	-0.884	-0.9076			-0.884	-6.824	0.884	4.948			0.884	6.252	0.884	6.252	0.884	6.264			0.884	257.006
	0.115	-0.5588	0.315	-0.506	0.515	-0.4756	0.715	-0.4644	0.885	0.6236			-0.115	0.4248	-0.315	0.4292	-0.515	0.3404	-0.715	0.28016	-0.885	-0.9056			-0.885	-6.836	0.885	4.948			0.885	6.248	0.885	6.276	0.885	6.308			0.885	257.277
	0.114	-0.5612	0.314	-0.5068	0.514	-0.4772	0.714	-0.4632	0.886	0.626			-0.114	0.4232	-0.314	0.4324	-0.514	0.3426	-0.714	0.28224	-0.886	-0.9076			-0.886	-6.832	0.886	4.948			0.886	6.216	0.886	6.324	0.886	6.348			0.886	257.473
	0.113	-0.5604	0.313	-0.5056	0.513	-0.4792	0.713	-0.464	0.887	0.628			-0.113	0.4224	-0.313	0.4304	-0.513	0.34248	-0.713	0.28052	-0.887	-0.908			-0.887	-6.836	0.887	4.96			0.887	6.292	0.887	6.296	0.887	6.336			0.887	257.473
	0.112	-0.5596	0.312	-0.508	0.512	-0.482	0.712	-0.4632	0.888	0.6288			-0.112	0.4208	-0.312	0.4304	-0.512	0.34848	-0.712	0.27944	-0.888	-0.9104			-0.888	-6.848	0.888	4.96			0.888	6.272	0.888	6.26	0.888	6.288			0.888	257.424
	0.111	-0.5604	0.311	-0.508	0.511	-0.4828	0.711	-0.464	0.889	0.6308			-0.111	0.4252	-0.311	0.4336	-0.511	0.3476	-0.711	0.2804	-0.889	-0.9144			-0.889	-6.848	0.889	4.952			0.889	6.272	0.889	6.28	0.889	6.292			0.889	257.387
	0.11	-0.5608	0.31	-0.5076	0.51	-0.4784	0.71	-0.4616	0.89	0.6324			-0.11	0.4192	-0.31	0.4344	-0.51	0.3442	-0.71	0.28052	-0.89	-0.9116			-0.89	-6.844	0.89	4.956			0.89	6.192	0.89	6.248	0.89	6.296			0.89	257.338
	0.109	-0.5628	0.309	-0.5072	0.509	-0.48	0.709	-0.4624	0.891	0.6372			-0.109	0.42	-0.309	0.4348	-0.509	0.3448	-0.709	0.28432	-0.891	-0.9116			-0.891	-6.848	0.891	4.956			0.891	6.224	0.891	6.26	0.891	6.296			0.891	257.301
	0.108	-0.562	0.308	-0.5092	0.508	-0.48	0.708	-0.4648	0.892	0.6384			-0.108	0.4204	-0.308	0.4336	-0.508	0.34616	-0.708	0.28628	-0.892	-0.9164			-0.892	-6.852	0.892	4.952			0.892	6.236	0.892	6.272	0.892	6.332			0.892	257.252
	0.107	-0.5604	0.307	-0.5132	0.507	-0.4772	0.707	-0.464	0.893	0.6408			-0.107	0.42	-0.307	0.4376	-0.507	0.34408	-0.707	0.28628	-0.893	-0.9172			-0.893	-6.856	0.893	4.964			0.893	6.256	0.893	6.312	0.893	6.324			0.893	257.166
	0.106	-0.5612	0.306	-0.5128	0.506	-0.4804	0.706	-0.4652	0.894	0.6436			-0.106	0.4216	-0.306	0.4376	-0.506	0.34652	-0.706	0.28724	-0.894	-0.9196			-0.894	-6.868	0.894	4.968			0.894	6.288	0.894	6.3	0.894	6.312			0.894	257.129
	0.105	-0.562	0.305	-0.5112	0.505	-0.4784	0.705	-0.4652	0.895	0.6456			-0.105	0.4204	-0.305	0.4372	-0.505	0.34456	-0.705	0.28664	-0.895	-0.9184			-0.895	-6.872	0.895	4.964			0.895	6.232	0.895	6.252	0.895	6.248			0.895	257.19
	0.104	-0.5624	0.304	-0.512	0.504	-0.478	0.704	-0.4664	0.896	0.6444			-0.104	0.42	-0.304	0.4376	-0.504	0.34724	-0.704	0.28812	-0.896	-0.9152			-0.896	-6.876	0.896	4.964			0.896	6.24	0.896	6.252	0.896	6.308			0.896	257.227
	0.103	-0.5648	0.303	-0.5112	0.503	-0.4792	0.703	-0.4668	0.897	0.6468			-0.103	0.42	-0.303	0.438	-0.503	0.34712	-0.703	0.29276	-0.897	-0.9172			-0.897	-6.872	0.897	4.964			0.897	6.224	0.897	6.212	0.897	6.336			0.897	257.277
	0.102	-0.5668	0.302	-0.5084	0.502	-0.4784	0.702	-0.4656	0.898	0.6492			-0.102	0.4216	-0.302	0.4352	-0.502	0.34824	-0.702	0.28968	-0.898	-0.9188			-0.898	-6.884	0.898	4.964			0.898	6.216	0.898	6.264	0.898	6.284			0.898	257.769
	0.101	-0.5656	0.301	-0.5096	0.501	-0.478	0.701	-0.466	0.899	0.6532			-0.101	0.4208	-0.301	0.4364	-0.501	0.35004	-0.701	0.292	-0.899	-0.9184			-0.899	-6.892	0.899	4.976			0.899	6.256	0.899	6.276	0.899	6.356			0.899	257.978
	0.1	-0.5676	0.3	-0.508	0.5	-0.4804	0.7	-0.468	0.9	0.5556			-0.1	0.4188	-0.3	0.4376	-0.5	0.3502	-0.7	0.29164	-0.9	-0.8152			-0.9	-6.852	0.9	4.928			0.9	6.268	0.9	6.308	0.9	6.308			0.9	257.904
	0.099	-0.5664	0.299	-0.5088	0.499	-0.4808	0.699	-0.466	0.899	0.17508			-0.099	0.4188	-0.299	0.4364	-0.499	0.35224	-0.699	0.29164	-0.899	-0.4052			-0.899	-6.276	0.899	4.336			0.901	6.2	0.901	6.276	0.901	6.252			0.901	257.83
	0.098	-0.5684	0.298	-0.5124	0.498	-0.4816	0.698	-0.4664	0.898	-0.06736			-0.098	0.4176	-0.298	0.4376	-0.498	0.35276	-0.698	0.29252	-0.898	-0.17172			-0.898	-5.452	0.898	3.5704			0.902	6.256	0.902	6.256	0.902	6.288			0.902	257.756
	0.097	-0.5664	0.297	-0.512	0.497	-0.4784	0.697	-0.466	0.897	-0.18824			-0.097	0.4176	-0.297	0.4376	-0.497	0.35152	-0.697	0.29312	-0.897	-0.0698			-0.897	-4.68	0.897	2.908			0.903	6.272	0.903	6.276	0.903	6.292			0.903	257.621
	0.096	-0.5632	0.296	-0.512	0.496	-0.4792	0.696	-0.4664	0.896	-0.24152			-0.096	0.4164	-0.296	0.438	-0.496	0.35472	-0.696	0.29264	-0.896	-0.02387			-0.896	-4.004	0.896	2.3224			0.904	6.26	0.904	6.268	0.904	6.328			0.904	257.547
	0.095	-0.566	0.295	-0.5128	0.495	-0.4804	0.695	-0.4692	0.895	-0.27632			-0.095	0.416	-0.295	0.4376	-0.495	0.35444	-0.695	0.29716	-0.895	0.00644			-0.895	-3.406	0.895	1.7972			0.905	6.236	0.905	6.268	0.905	6.316			0.905	257.523
	0.094	-0.5668	0.294	-0.5108	0.494	-0.4792	0.694	-0.4688	0.894	-0.29332			-0.094	0.416	-0.294	0.438	-0.494	0.35164	-0.694	0.29704	-0.894	0.02403			-0.894	-2.8648	0.894	1.3192			0.906	6.224	0.906	6.284	0.906	6.344			0.906	257.461
	0.093	-0.568	0.293	-0.5112	0.493	-0.48	0.693	-0.468	0.893	-0.30896			-0.093	0.4164	-0.293	0.4396	-0.493	0.35288	-0.693	0.29824	-0.893	0.03833			-0.893	-2.366	0.893	0.8808			0.907	6.296	0.907	6.32	0.907	6.304			0.907	257.449
	0.092	-0.5676	0.292	-0.512	0.492	-0.4784	0.692	-0.4696	0.892	-0.31872			-0.092	0.418	-0.292	0.4392	-0.492	0.35276	-0.692	0.29896	-0.892	0.05056			-0.892	-1.9116	0.892	0.4748			0.908	6.28	0.908	6.264	0.908	6.344			0.908	257.486
	0.091	-0.5664	0.291	-0.512	0.491	-0.4788	0.691	-0.4656	0.891	-0.323			-0.091	0.4156	-0.291	0.4352	-0.491	0.35116	-0.691	0.29484	-0.891	0.05984			-0.891	-1.5084	0.891	0.10468			0.909	6.26	0.909	6.256	0.909	6.308			0.909	257.498
	0.09	-0.5676	0.29	-0.5144	0.49	-0.4792	0.69	-0.4664	0.89	-0.32888			-0.09	0.416	-0.29	0.4384	-0.49	0.3558	-0.69	0.2968	-0.89	0.07108			-0.89	-1.1416	0.89	-0.2326			0.91	6.228	0.91	6.292	0.91	6.316			0.91	257.609
	0.089	-0.5672	0.289	-0.5128	0.489	-0.4812	0.689	-0.4672	0.889	-0.3328			-0.089	0.4164	-0.289	0.4392	-0.489	0.35472	-0.689	0.30104	-0.889	0.07596			-0.889	-0.8044	0.889	-0.5428			0.911	6.264	0.911	6.3	0.911	6.312			0.911	257.83
	0.088	-0.5688	0.288	-0.5116	0.488	-0.4816	0.688	-0.4676	0.888	-0.33696			-0.088	0.4144	-0.288	0.4364	-0.488	0.35652	-0.688	0.30092	-0.888	0.08404			-0.888	-0.4976	0.888	-0.834			0.912	6.272	0.912	6.316	0.912	6.32			0.912	257.879
	0.087	-0.5692	0.287	-0.5116	0.487	-0.4828	0.687	-0.4704	0.887	-0.34232			-0.087	0.4156	-0.287	0.4376	-0.487	0.3542	-0.687	0.30336	-0.887	0.09296			-0.887	-0.2106	0.887	-1.0964			0.913	6.276	0.913	6.276	0.913	6.352			0.913	257.805
	0.086	-0.5716	0.286	-0.5116	0.486	-0.478	0.686	-0.4688	0.886	-0.34796			-0.086	0.4144	-0.286	0.4368	-0.486	0.35044	-0.686	0.30156	-0.886	0.09932			-0.886	0.0448	0.886	-1.3396			0.914	6.268	0.914	6.204	0.914	6.32			0.914	257.879
	0.085	-0.572	0.285	-0.5148	0.485	-0.4788	0.685	-0.4676	0.885	-0.35208			-0.085	0.4152	-0.285	0.4368	-0.485	0.3536	-0.685	0.30264	-0.885	0.10468			-0.885	0.28308	0.885	-1.5684			0.915	6.2	0.915	6.296	0.915	6.284			0.915	257.867
	0.084	-0.5728	0.284	-0.5168	0.484	-0.4796	0.684	-0.4692	0.884	-0.35456			-0.084	0.414	-0.284	0.4376	-0.484	0.35692	-0.684	0.30168	-0.884	0.1108			-0.884	0.4968	0.884	-1.7808			0.916	6.244	0.916	6.228	0.916	6.32			0.916	257.793
	0.083	-0.5676	0.283	-0.5132	0.483	-0.48	0.683	-0.468	0.883	-0.35736			-0.083	0.4112	-0.283	0.4372	-0.483	0.35604	-0.683	0.30336	-0.883	0.1186			-0.883	0.706	0.883	-1.9716			0.917	6.308	0.917	6.256	0.917	6.324			0.917	257.916
	0.082	-0.5708	0.282	-0.5132	0.482	-0.4796	0.682	-0.472	0.882	-0.35956			-0.082	0.412	-0.282	0.4364	-0.482	0.35824	-0.682	0.3084	-0.882	0.12508			-0.882	0.8952	0.882	-2.1476			0.918	6.268	0.918	6.292	0.918	6.332			0.918	258.014
	0.081	-0.572	0.281	-0.5092	0.481	-0.4796	0.681	-0.4724	0.881	-0.36444			-0.081	0.4132	-0.281	0.4328	-0.481	0.358	-0.681	0.31036	-0.881	0.12804			-0.881	1.07	0.881	-2.322			0.919	6.228	0.919	6.308	0.919	6.272			0.919	257.99
	0.08	-0.5704	0.28	-0.5124	0.48	-0.4804	0.68	-0.468	0.88	-0.36712			-0.08	0.4136	-0.28	0.4344	-0.48	0.35936	-0.68	0.30608	-0.88	0.1334			-0.88	1.2288	0.88	-2.4788			0.92	6.288	0.92	6.3	0.92	6.292			0.92	258.076
	0.079	-0.5736	0.279	-0.5156	0.479	-0.482	0.679	-0.4708	0.879	-0.37176			-0.079	0.4112	-0.279	0.4368	-0.479	0.35872	-0.679	0.30984	-0.879	0.13708			-0.879	1.3708	0.879	-2.6204			0.921	6.256	0.921	6.3	0.921	6.292			0.921	258.064
	0.078	-0.5716	0.278	-0.5172	0.478	-0.4796	0.678	-0.4712	0.878	-0.37212			-0.078	0.4084	-0.278	0.4372	-0.478	0.35824	-0.678	0.3112	-0.878	0.14			-0.878	1.5052	0.878	-2.7464			0.922	6.312	0.922	6.3	0.922	6.32			0.922	258.088
	0.077	-0.572	0.277	-0.516	0.477	-0.4816	0.677	-0.4724	0.877	-0.37496			-0.077	0.4096	-0.277	0.4364	-0.477	0.3608	-0.677	0.31084	-0.877	0.14344			-0.877	1.6272	0.877	-2.8732			0.923	6.296	0.923	6.316	0.923	6.388			0.923	258.482
	0.076	-0.572	0.276	-0.5148	0.476	-0.4828	0.676	-0.4736	0.876	-0.37568			-0.076	0.4092	-0.276	0.4364	-0.476	0.36168	-0.676	0.3096	-0.876	0.14576			-0.876	1.7408	0.876	-2.9856			0.924	6.252	0.924	6.264	0.924	6.308			0.924	259.121
	0.075	-0.5712	0.275	-0.5128	0.475	-0.482	0.675	-0.472	0.875	-0.3774			-0.075	0.4084	-0.275	0.4332	-0.475	0.3596	-0.675	0.3118	-0.875	0.1526			-0.875	1.8424	0.875	-3.0812			0.925	6.268	0.925	6.232	0.925	6.364			0.925	259.343
	0.074	-0.572	0.274	-0.5144	0.474	-0.4852	0.674	-0.474	0.874	-0.3818			-0.074	0.41	-0.274	0.4364	-0.474	0.36264	-0.674	0.314	-0.874	0.15688			-0.874	1.9424	0.874	-3.1812			0.926	6.316	0.926	6.324	0.926	6.356			0.926	259.232
	0.073	-0.5736	0.273	-0.5144	0.473	-0.4856	0.673	-0.4712	0.873	-0.38472			-0.073	0.4108	-0.273	0.434	-0.473	0.36364	-0.673	0.3128	-0.873	0.16052			-0.873	2.05	0.873	-3.2764			0.927	6.252	0.927	6.284	0.927	6.264			0.927	259.134
	0.072	-0.5732	0.272	-0.5156	0.472	-0.4828	0.672	-0.4684	0.872	-0.38704			-0.072	0.41	-0.272	0.4344	-0.472	0.36204	-0.672	0.31228	-0.872	0.16272			-0.872	2.1392	0.872	-3.3684			0.928	6.312	0.928	6.264	0.928	6.316			0.928	258.925
	0.071	-0.5752	0.271	-0.5184	0.471	-0.4856	0.671	-0.4704	0.871	-0.39012			-0.071	0.4096	-0.271	0.4364	-0.471	0.36252	-0.671	0.31436	-0.871	0.16772			-0.871	2.2224	0.871	-3.4428			0.929	6.28	0.929	6.292	0.929	6.34			0.929	258.777
	0.07	-0.5736	0.27	-0.516	0.47	-0.4828	0.67	-0.4696	0.87	-0.39132			-0.07	0.408	-0.27	0.434	-0.47	0.36412	-0.67	0.31464	-0.87	0.17252			-0.87	2.2992	0.87	-3.5172			0.93	6.236	0.93	6.284	0.93	6.3			0.93	258.765
	0.069	-0.576	0.269	-0.518	0.469	-0.4836	0.669	-0.4732	0.869	-0.3928			-0.069	0.408	-0.269	0.436	-0.469	0.36264	-0.669	0.31632	-0.869	0.1758			-0.869	2.38	0.869	-3.5932			0.931	6.236	0.931	6.284	0.931	6.364			0.931	258.666
	0.068	-0.5748	0.268	-0.518	0.468	-0.4848	0.668	-0.4724	0.868	-0.39536			-0.068	0.4096	-0.268	0.436	-0.468	0.364	-0.668	0.31732	-0.868	0.17728			-0.868	2.4424	0.868	-3.6468			0.932	6.292	0.932	6.252	0.932	6.32			0.932	258.543
	0.067	-0.5756	0.267	-0.5168	0.467	-0.482	0.667	-0.4712	0.867	-0.39488			-0.067	0.4076	-0.267	0.434	-0.467	0.36276	-0.667	0.31632	-0.867	0.1808			-0.867	2.5024	0.867	-3.7044			0.933	6.276	0.933	6.264	0.933	6.32			0.933	258.506
	0.066	-0.578	0.266	-0.5192	0.466	-0.482	0.666	-0.4708	0.866	-0.3984			-0.066	0.4088	-0.266	0.436	-0.466	0.36496	-0.666	0.31864	-0.866	0.18608			-0.866	2.5696	0.866	-3.7604			0.934	6.3	0.934	6.324	0.934	6.352			0.934	258.506
	0.065	-0.5768	0.265	-0.52	0.465	-0.4816	0.665	-0.4744	0.865	-0.3984			-0.065	0.4084	-0.265	0.4352	-0.465	0.3646	-0.665	0.32084	-0.865	0.18608			-0.865	2.628	0.865	-3.8092			0.935	6.272	0.935	6.292	0.935	6.312			0.935	258.506
	0.064	-0.5776	0.264	-0.5196	0.464	-0.4836	0.664	-0.474	0.864	-0.39804			-0.064	0.4076	-0.264	0.4352	-0.464	0.36584	-0.664	0.32024	-0.864	0.18572			-0.864	2.6808	0.864	-3.8572			0.936	6.28	0.936	6.268	0.936	6.288			0.936	258.691
	0.063	-0.5796	0.263	-0.5204	0.463	-0.484	0.663	-0.4748	0.863	-0.4004			-0.063	0.4076	-0.263	0.4364	-0.463	0.36608	-0.663	0.31976	-0.863	0.19084			-0.863	2.7308	0.863	-3.9024			0.937	6.312	0.937	6.28	0.937	6.296			0.937	258.851
	0.062	-0.58	0.262	-0.5184	0.462	-0.4836	0.662	-0.4724	0.862	-0.4012			-0.062	0.4076	-0.262	0.4336	-0.462	0.36544	-0.662	0.32108	-0.862	0.19256			-0.862	2.7712	0.862	-3.9436			0.938	6.28	0.938	6.272	0.938	6.332			0.938	258.863
	0.061	-0.5804	0.261	-0.5192	0.461	-0.4864	0.661	-0.4716	0.861	-0.4052			-0.061	0.4068	-0.261	0.436	-0.461	0.36752	-0.661	0.32208	-0.861	0.1978			-0.861	2.8164	0.861	-3.9768			0.939	6.264	0.939	6.288	0.939	6.328			0.939	258.814
	0.06	-0.5804	0.26	-0.5208	0.46	-0.4888	0.66	-0.4736	0.86	-0.4088			-0.06	0.4064	-0.26	0.434	-0.46	0.37156	-0.66	0.32036	-0.86	0.1972			-0.86	2.8592	0.86	-4.02			0.94	6.276	0.94	6.248	0.94	6.28			0.94	258.752
	0.059	-0.5792	0.259	-0.5188	0.459	-0.4868	0.659	-0.4696	0.859	-0.408			-0.059	0.4044	-0.259	0.4364	-0.459	0.36644	-0.659	0.32	-0.859	0.19852			-0.859	2.8944	0.859	-4.048			0.941	6.216	0.941	6.296	0.941	6.308			0.941	258.716
	0.058	-0.5796	0.258	-0.5208	0.458	-0.486	0.658	-0.4708	0.858	-0.412			-0.058	0.4056	-0.258	0.4364	-0.458	0.37072	-0.658	0.32136	-0.858	0.2038			-0.858	2.93	0.858	-4.076			0.942	6.28	0.942	6.284	0.942	6.328			0.942	258.666
	0.057	-0.58	0.257	-0.52	0.457	-0.4856	0.657	-0.4716	0.857	-0.4132			-0.057	0.4036	-0.257	0.4348	-0.457	0.3684	-0.657	0.32184	-0.857	0.20464			-0.857	2.9776	0.857	-4.116			0.943	6.304	0.943	6.256	0.943	6.304			0.943	258.703
	0.056	-0.58	0.256	-0.5236	0.456	-0.4844	0.656	-0.4732	0.856	-0.4116			-0.056	0.4048	-0.256	0.4368	-0.456	0.36936	-0.656	0.3228	-0.856	0.20536			-0.856	3.008	0.856	-4.14			0.944	6.356	0.944	6.3	0.944	6.3			0.944	258.654
	0.055	-0.5816	0.255	-0.5224	0.455	-0.486	0.655	-0.4756	0.855	-0.4156			-0.055	0.4052	-0.255	0.4392	-0.455	0.3712	-0.655	0.32832	-0.855	0.20952			-0.855	3.0388	0.855	-4.152			0.945	6.264	0.945	6.32	0.945	6.332			0.945	258.629
	0.054	-0.582	0.254	-0.5204	0.454	-0.4832	0.654	-0.4712	0.854	-0.4148			-0.054	0.4048	-0.254	0.4376	-0.454	0.36972	-0.654	0.32648	-0.854	0.21064			-0.854	3.0692	0.854	-4.184			0.946	6.256	0.946	6.296	0.946	6.3			0.946	258.703
	0.053	-0.5808	0.253	-0.5208	0.453	-0.4848	0.653	-0.474	0.853	-0.4168			-0.053	0.404	-0.253	0.4384	-0.453	0.37084	-0.653	0.3282	-0.853	0.21392			-0.853	3.1036	0.853	-4.212			0.947	6.28	0.947	6.296	0.947	6.34			0.947	258.716
	0.052	-0.5832	0.252	-0.5208	0.452	-0.4856	0.652	-0.4764	0.852	-0.4192			-0.052	0.4048	-0.252	0.438	-0.452	0.37292	-0.652	0.32768	-0.852	0.21552			-0.852	3.134	0.852	-4.228			0.948	6.288	0.948	6.204	0.948	6.236			0.948	258.666
	0.051	-0.5848	0.251	-0.5224	0.451	-0.4856	0.651	-0.474	0.851	-0.4176			-0.051	0.4064	-0.251	0.4376	-0.451	0.37144	-0.651	0.32536	-0.851	0.21344			-0.851	3.1572	0.851	-4.252			0.949	6.296	0.949	6.268	0.949	6.324			0.949	259.035
	0.05	-0.5848	0.25	-0.5236	0.45	-0.486	0.65	-0.476	0.85	-0.4196			-0.05	0.4076	-0.25	0.4384	-0.45	0.3718	-0.65	0.3288	-0.85	0.22004			-0.85	3.184	0.85	-4.264			0.95	6.272	0.95	6.3	0.95	6.308			0.95	259.294
	0.049	-0.5848	0.249	-0.5212	0.449	-0.4856	0.649	-0.4744	0.849	-0.4184			-0.049	0.4032	-0.249	0.4364	-0.449	0.37144	-0.649	0.3288	-0.849	0.2198			-0.849	3.2148	0.849	-4.28			0.951	6.284	0.951	6.272	0.951	6.328			0.951	259.294
	0.048	-0.5852	0.248	-0.52	0.448	-0.4876	0.648	-0.4728	0.848	-0.4192			-0.048	0.4028	-0.248	0.4368	-0.448	0.37536	-0.648	0.3278	-0.848	0.21968			-0.848	3.2404	0.848	-4.3			0.952	6.296	0.952	6.296	0.952	6.324			0.952	259.183
	0.047	-0.5856	0.247	-0.5216	0.447	-0.4896	0.647	-0.4728	0.847	-0.4228			-0.047	0.4056	-0.247	0.4396	-0.447	0.37744	-0.647	0.33148	-0.847	0.22676			-0.847	3.2636	0.847	-4.32			0.953	6.288	0.953	6.296	0.953	6.324			0.953	259.072
	0.046	-0.584	0.246	-0.5216	0.446	-0.4868	0.646	-0.4708	0.846	-0.4232			-0.046	0.4032	-0.246	0.4404	-0.446	0.37316	-0.646	0.32756	-0.846	0.22384			-0.846	3.2892	0.846	-4.328			0.954	6.276	0.954	6.284	0.954	6.276			0.954	258.9
	0.045	-0.584	0.245	-0.5236	0.445	-0.4884	0.645	-0.4712	0.845	-0.4224			-0.045	0.402	-0.245	0.4392	-0.445	0.37548	-0.645	0.33028	-0.845	0.22444			-0.845	3.31	0.845	-4.344			0.955	6.288	0.955	6.272	0.955	6.348			0.955	258.814
	0.044	-0.5856	0.244	-0.524	0.444	-0.4884	0.644	-0.4736	0.844	-0.4216			-0.044	0.4008	-0.244	0.4408	-0.444	0.37436	-0.644	0.33136	-0.844	0.22504			-0.844	3.3184	0.844	-4.348			0.956	6.26	0.956	6.292	0.956	6.328			0.956	258.74
	0.043	-0.5856	0.243	-0.526	0.443	-0.486	0.643	-0.4744	0.843	-0.424			-0.043	0.4008	-0.243	0.4408	-0.443	0.37536	-0.643	0.32988	-0.843	0.22724			-0.843	3.338	0.843	-4.364			0.957	6.316	0.957	6.296	0.957	6.324			0.957	258.666
	0.042	-0.5892	0.242	-0.5252	0.442	-0.486	0.642	-0.4748	0.842	-0.4256			-0.042	0.4024	-0.242	0.4396	-0.442	0.37708	-0.642	0.33356	-0.842	0.23652			-0.842	3.3552	0.842	-4.372			0.958	6.32	0.958	6.296	0.958	6.304			0.958	258.617
	0.041	-0.5896	0.241	-0.5264	0.441	-0.486	0.641	-0.474	0.841	-0.43			-0.041	0.4032	-0.241	0.4408	-0.441	0.3762	-0.641	0.3348	-0.841	0.2352			-0.841	3.3736	0.841	-4.38			0.959	6.3	0.959	6.268	0.959	6.32			0.959	258.679
	0.04	-0.5856	0.24	-0.5236	0.44	-0.4868	0.64	-0.4688	0.84	-0.4292			-0.04	0.402	-0.24	0.4408	-0.44	0.37632	-0.64	0.32796	-0.84	0.23704			-0.84	3.3908	0.84	-4.388			0.96	6.296	0.96	6.32	0.96	6.32			0.96	258.654
	0.039	-0.5904	0.239	-0.5256	0.439	-0.4884	0.639	-0.4708	0.839	-0.4296			-0.039	0.4024	-0.239	0.4424	-0.439	0.37804	-0.639	0.32892	-0.839	0.2408			-0.839	3.4076	0.839	-4.4			0.961	6.3	0.961	6.376	0.961	6.332			0.961	258.679
	0.038	-0.5896	0.238	-0.5252	0.438	-0.4896	0.638	-0.472	0.838	-0.4296			-0.038	0.4032	-0.238	0.4392	-0.438	0.37852	-0.638	0.33196	-0.838	0.23592			-0.838	3.4188	0.838	-4.404			0.962	6.296	0.962	6.288	0.962	6.34			0.962	258.9
	0.037	-0.5912	0.237	-0.5252	0.437	-0.4868	0.637	-0.4748	0.837	-0.432			-0.037	0.4024	-0.237	0.4408	-0.437	0.3806	-0.637	0.33564	-0.837	0.23824			-0.837	3.4396	0.837	-4.424			0.963	6.332	0.963	6.252	0.963	6.316			0.963	259.011
	0.036	-0.5904	0.236	-0.5236	0.436	-0.4884	0.636	-0.4752	0.836	-0.4316			-0.036	0.402	-0.236	0.44	-0.436	0.37852	-0.636	0.33624	-0.836	0.24252			-0.836	3.4552	0.836	-4.428			0.964	6.38	0.964	6.308	0.964	6.336			0.964	258.937
	0.035	-0.5916	0.235	-0.5236	0.435	-0.4824	0.635	-0.4748	0.835	-0.4328			-0.035	0.4036	-0.235	0.4408	-0.435	0.37488	-0.635	0.33588	-0.835	0.2446			-0.835	3.4784	0.835	-4.432			0.965	6.292	0.965	6.308	0.965	6.276			0.965	258.962
	0.034	-0.5904	0.234	-0.5264	0.434	-0.4852	0.634	-0.474	0.834	-0.4336			-0.034	0.4028	-0.234	0.4436	-0.434	0.37916	-0.634	0.33712	-0.834	0.24608			-0.834	3.4956	0.834	-4.44			0.966	6.324	0.966	6.292	0.966	6.324			0.966	258.937
	0.033	-0.5896	0.233	-0.526	0.433	-0.488	0.633	-0.4736	0.833	-0.4348			-0.033	0.402	-0.233	0.4432	-0.433	0.37964	-0.633	0.33736	-0.833	0.24804			-0.833	3.5056	0.833	-4.444			0.967	6.284	0.967	6.304	0.967	6.28			0.967	258.863
	0.032	-0.5868	0.232	-0.5264	0.432	-0.4896	0.632	-0.472	0.832	-0.4352			-0.032	0.4012	-0.232	0.4416	-0.432	0.3822	-0.632	0.33856	-0.832	0.24572			-0.832	3.5188	0.832	-4.452			0.968	6.292	0.968	6.264	0.968	6.312			0.968	258.826
	0.031	-0.5896	0.231	-0.5264	0.431	-0.492	0.631	-0.4748	0.831	-0.4368			-0.031	0.4016	-0.231	0.444	-0.431	0.3838	-0.631	0.33624	-0.831	0.25156			-0.831	3.536	0.831	-4.464			0.969	6.296	0.969	6.316	0.969	6.344			0.969	258.863
	0.03	-0.5908	0.23	-0.5232	0.43	-0.4896	0.63	-0.4748	0.83	-0.4364			-0.03	0.3988	-0.23	0.438	-0.43	0.38292	-0.63	0.33944	-0.83	0.24876			-0.83	3.5556	0.83	-4.464			0.97	6.304	0.97	6.296	0.97	6.312			0.97	258.826
	0.029	-0.5916	0.229	-0.5248	0.429	-0.4872	0.629	-0.474	0.829	-0.4388			-0.029	0.4016	-0.229	0.4428	-0.429	0.38316	-0.629	0.34112	-0.829	0.2512			-0.829	3.5652	0.829	-4.464			0.971	6.36	0.971	6.324	0.971	6.376			0.971	258.888
	0.028	-0.594	0.228	-0.5244	0.428	-0.49	0.628	-0.4756	0.828	-0.4384			-0.028	0.4016	-0.228	0.4424	-0.428	0.3838	-0.628	0.33908	-0.828	0.25536			-0.828	3.5776	0.828	-4.48			0.972	6.3	0.972	6.312	0.972	6.34			0.972	258.962
	0.027	-0.5908	0.227	-0.5256	0.427	-0.4904	0.627	-0.4736	0.827	-0.4372			-0.027	0.4012	-0.227	0.446	-0.427	0.38328	-0.627	0.34272	-0.827	0.25448			-0.827	3.586	0.827	-4.48			0.973	6.36	0.973	6.296	0.973	6.324			0.973	258.986
	0.026	-0.5912	0.226	-0.5284	0.426	-0.4904	0.626	-0.4764	0.826	-0.4376			-0.026	0.4024	-0.226	0.4456	-0.426	0.3866	-0.626	0.34248	-0.826	0.25644			-0.826	3.6068	0.826	-4.484			0.974	6.36	0.974	6.304	0.974	6.332			0.974	259.22
	0.025	-0.5888	0.225	-0.5264	0.425	-0.49	0.625	-0.4764	0.825	-0.4368			-0.025	0.39808	-0.225	0.442	-0.425	0.38476	-0.625	0.3404	-0.825	0.2556			-0.825	3.6144	0.825	-4.48			0.975	6.308	0.975	6.284	0.975	6.344			0.975	259.798
	0.024	-0.5908	0.224	-0.5292	0.424	-0.4884	0.624	-0.4768	0.824	-0.4396			-0.024	0.3988	-0.224	0.444	-0.424	0.38576	-0.624	0.34248	-0.824	0.25756			-0.824	3.6252	0.824	-4.496			0.976	6.268	0.976	6.336	0.976	6.316			0.976	259.97
	0.023	-0.5956	0.223	-0.5296	0.423	-0.4896	0.623	-0.4764	0.823	-0.4384			-0.023	0.4004	-0.223	0.442	-0.423	0.3872	-0.623	0.34212	-0.823	0.25988			-0.823	3.6312	0.823	-4.492			0.977	6.332	0.977	6.344	0.977	6.352			0.977	259.933
	0.022	-0.5968	0.222	-0.528	0.422	-0.4912	0.622	-0.4744	0.822	-0.4404			-0.022	0.4016	-0.222	0.4448	-0.422	0.38756	-0.622	0.34248	-0.822	0.26136			-0.822	3.6436	0.822	-4.496			0.978	6.308	0.978	6.296	0.978	6.296			0.978	259.847
	0.021	-0.5984	0.221	-0.5292	0.421	-0.4924	0.621	-0.4748	0.821	-0.4412			-0.021	0.4036	-0.221	0.4452	-0.421	0.3904	-0.621	0.34348	-0.821	0.26256			-0.821	3.6544	0.821	-4.5			0.979	6.332	0.979	6.328	0.979	6.356			0.979	259.736
	0.02	-0.5972	0.22	-0.5308	0.42	-0.4924	0.62	-0.4752	0.82	-0.4416			-0.02	0.4024	-0.22	0.448	-0.42	0.38904	-0.62	0.3436	-0.82	0.26328			-0.82	3.6596	0.82	-4.512			0.98	6.324	0.98	6.28	0.98	6.332			0.98	259.527
	0.019	-0.5948	0.219	-0.5272	0.419	-0.4904	0.619	-0.472	0.819	-0.4188			-0.019	0.3998	-0.219	0.4444	-0.419	0.38976	-0.619	0.34284	-0.819	0.25156			-0.819	3.6644	0.819	-4.476			0.981	6.332	0.981	6.324	0.981	6.284			0.981	259.564
	0.018	-0.5952	0.218	-0.5316	0.418	-0.4916	0.618	-0.4744	0.818	-0.4272			-0.018	0.4024	-0.218	0.446	-0.418	0.39112	-0.618	0.34552	-0.818	0.2606			-0.818	3.662	0.818	-4.46			0.982	6.32	0.982	6.336	0.982	6.344			0.982	259.527
	0.017	-0.5964	0.217	-0.5316	0.417	-0.49	0.617	-0.4764	0.817	-0.436			-0.017	0.402	-0.217	0.4484	-0.417	0.3904	-0.617	0.34676	-0.817	0.26244			-0.817	3.6692	0.817	-4.472			0.983	6.332	0.983	6.308	0.983	6.34			0.983	259.466
	0.016	-0.5988	0.216	-0.53	0.416	-0.4904	0.616	-0.474	0.816	-0.44			-0.016	0.4024	-0.216	0.4468	-0.416	0.38988	-0.616	0.34604	-0.816	0.2688			-0.816	3.6828	0.816	-4.48			0.984	6.344	0.984	6.292	0.984	6.34			0.984	259.527
	0.015	-0.5996	0.215	-0.5312	0.415	-0.4908	0.615	-0.4772	0.815	-0.4436			-0.015	0.4024	-0.215	0.4464	-0.415	0.39428	-0.615	0.34724	-0.815	0.27208			-0.815	3.6972	0.815	-4.488			0.985	6.356	0.985	6.316	0.985	6.3			0.985	259.576
	0.014	-0.5984	0.214	-0.5308	0.414	-0.4908	0.614	-0.478	0.814	-0.4432			-0.014	0.4028	-0.214	0.446	-0.414	0.39368	-0.614	0.34824	-0.814	0.27208			-0.814	3.7156	0.814	-4.488			0.986	6.352	0.986	6.308	0.986	6.348			0.986	259.65
	0.013	-0.6	0.213	-0.53	0.413	-0.4932	0.613	-0.4756	0.813	-0.4444			-0.013	0.404	-0.213	0.4468	-0.413	0.39688	-0.613	0.34944	-0.813	0.27112			-0.813	3.7204	0.813	-4.492			0.987	6.316	0.987	6.36	0.987	6.352			0.987	259.835
	0.012	-0.602	0.212	-0.5316	0.412	-0.4956	0.612	-0.4752	0.812	-0.4444			-0.012	0.4052	-0.212	0.4476	-0.412	0.39772	-0.612	0.34772	-0.812	0.27124			-0.812	3.734	0.812	-4.496			0.988	6.348	0.988	6.316	0.988	6.336			0.988	260.031
	0.011	-0.5996	0.211	-0.5312	0.411	-0.4916	0.611	-0.4764	0.811	-0.4436			-0.011	0.4028	-0.211	0.4436	-0.411	0.3966	-0.611	0.3476	-0.811	0.27208			-0.811	3.7476	0.811	-4.5			0.989	6.312	0.989	6.344	0.989	6.308			0.989	260.056
	0.01	-0.6	0.21	-0.5336	0.41	-0.4888	0.61	-0.4772	0.81	-0.446			-0.01	0.4048	-0.21	0.4464	-0.41	0.3932	-0.61	0.353	-0.81	0.27672			-0.81	3.7524	0.81	-4.512			0.99	6.34	0.99	6.324	0.99	6.316			0.99	260.105
	0.009	-0.6	0.209	-0.53	0.409	-0.4804	0.609	-0.4764	0.809	-0.446			-0.009	0.4032	-0.209	0.4472	-0.409	0.38328	-0.609	0.34992	-0.809	0.27552			-0.809	3.762	0.809	-4.52			0.991	6.328	0.991	6.364	0.991	6.344			0.991	260.118
	0.008	-0.6024	0.208	-0.5308	0.408	-0.484	0.608	-0.4744	0.808	-0.4476			-0.008	0.4048	-0.208	0.4476	-0.408	0.39184	-0.608	0.34824	-0.808	0.27636			-0.808	3.7828	0.808	-4.516			0.992	6.348	0.992	6.32	0.992	6.34			0.992	260.056
	0.007	-0.6024	0.207	-0.534	0.407	-0.4912	0.607	-0.4736	0.807	-0.4484			-0.007	0.4056	-0.207	0.4488	-0.407	0.39784	-0.607	0.35188	-0.807	0.27748			-0.807	3.7816	0.807	-4.528			0.993	6.304	0.993	6.316	0.993	6.308			0.993	260.068
	0.006	-0.6008	0.206	-0.5312	0.406	-0.492	0.606	-0.4712	0.806	-0.4504			-0.006	0.4044	-0.206	0.4464	-0.406	0.39648	-0.606	0.3502	-0.806	0.27956			-0.806	3.7876	0.806	-4.528			0.994	6.332	0.994	6.324	0.994	6.344			0.994	260.118
	0.005	-0.6032	0.205	-0.5324	0.405	-0.4932	0.605	-0.4744	0.805	-0.45			-0.005	0.4052	-0.205	0.4476	-0.405	0.4012	-0.605	0.352	-0.805	0.28212			-0.805	3.8	0.805	-4.532			0.995	6.376	0.995	6.292	0.995	6.336			0.995	260.154
	0.004	-0.6028	0.204	-0.538	0.404	-0.4936	0.604	-0.4772	0.804	-0.4492			-0.004	0.406	-0.204	0.4492	-0.404	0.3998	-0.604	0.35068	-0.804	0.28236			-0.804	3.806	0.804	-4.536			0.996	6.328	0.996	6.344	0.996	6.388			0.996	260.081
	0.003	-0.604	0.203	-0.5356	0.403	-0.4904	0.603	-0.4752	0.803	-0.4484			-0.003	0.404	-0.203	0.4476	-0.403	0.39956	-0.603	0.35044	-0.803	0.28456			-0.803	3.8172	0.803	-4.532			0.997	6.324	0.997	6.332	0.997	6.352			0.997	260.142
	0.002	-0.608	0.202	-0.5356	0.402	-0.4912	0.602	-0.4752	0.802	-0.4496			-0.002	0.4072	-0.202	0.4492	-0.402	0.4028	-0.602	0.3524	-0.802	0.2848			-0.802	3.8256	0.802	-4.536			0.998	6.372	0.998	6.356	0.998	6.384			0.998	260.154
	0.001	-0.6052	0.201	-0.5344	0.401	-0.4916	0.601	-0.4768	0.801	-0.4488			-0.001	0.4064	-0.201	0.4492	-0.401	0.4016	-0.601	0.35336	-0.801	0.2842			-0.801	3.8328	0.801	-4.536			0.999	6.36	0.999	6.308	0.999	6.296			0.999	260.13
			0.2	-0.5344	0.4	-0.4944	0.6	-0.4768	0.8	-0.4496					-0.2	0.45	-0.4	0.4016	-0.6	0.3508	-0.8	0.28688			-0.8	3.8392	0.8	-4.54			1	6.284	1	6.3	1	6.332			1	260.413
			0.199	-0.5336	0.399	-0.496	0.599	-0.4776	0.799	-0.4524					-0.199	0.4496	-0.399	0.4048	-0.599	0.35568	-0.799	0.28896			-0.799	3.8548	0.799	-4.548			1.001	6.336	1.001	6.36	1.001	6.324			1.001	260.733
			0.198	-0.5336	0.398	-0.4944	0.598	-0.4772	0.798	-0.4512					-0.198	0.446	-0.398	0.4048	-0.598	0.35444	-0.798	0.287			-0.798	3.8576	0.798	-4.54			1.002	6.352	1.002	6.328	1.002	6.28			1.002	260.782
			0.197	-0.5352	0.397	-0.496	0.597	-0.4752	0.797	-0.45					-0.197	0.4472	-0.397	0.4072	-0.597	0.3542	-0.797	0.29056			-0.797	3.8612	0.797	-4.544			1.003	6.356	1.003	6.32	1.003	6.32			1.003	260.696
			0.196	-0.5356	0.396	-0.4972	0.596	-0.4772	0.796	-0.4524					-0.196	0.4468	-0.396	0.4088	-0.596	0.35544	-0.796	0.29212			-0.796	3.8684	0.796	-4.54			1.004	6.324	1.004	6.36	1.004	6.388			1.004	260.597
			0.195	-0.5356	0.395	-0.4932	0.595	-0.4756	0.795	-0.4524					-0.195	0.448	-0.395	0.4072	-0.595	0.35324	-0.795	0.29176			-0.795	3.8844	0.795	-4.548			1.005	6.34	1.005	6.356	1.005	6.392			1.005	260.437
			0.194	-0.536	0.394	-0.496	0.594	-0.474	0.794	-0.4536					-0.194	0.4488	-0.394	0.4084	-0.594	0.35872	-0.794	0.29324			-0.794	3.8904	0.794	-4.544			1.006	6.34	1.006	6.292	1.006	6.372			1.006	260.388
			0.193	-0.5368	0.393	-0.4956	0.593	-0.4752	0.793	-0.4504					-0.193	0.4464	-0.393	0.4092	-0.593	0.35704	-0.793	0.2892			-0.793	3.8916	0.793	-4.544			1.007	6.352	1.007	6.332	1.007	6.284			1.007	260.314
			0.192	-0.5392	0.392	-0.4944	0.592	-0.4768	0.792	-0.4512					-0.192	0.4504	-0.392	0.4092	-0.592	0.35676	-0.792	0.29212			-0.792	3.8976	0.792	-4.548			1.008	6.388	1.008	6.368	1.008	6.38			1.008	260.253
			0.191	-0.5388	0.391	-0.4964	0.591	-0.4768	0.791	-0.4528					-0.191	0.4516	-0.391	0.4104	-0.591	0.35788	-0.791	0.29408			-0.791	3.9	0.791	-4.548			1.009	6.372	1.009	6.356	1.009	6.38			1.009	260.142
			0.19	-0.5388	0.39	-0.4928	0.59	-0.4756	0.79	-0.4528					-0.19	0.4476	-0.39	0.4064	-0.59	0.3552	-0.79	0.2958			-0.79	3.91	0.79	-4.544			1.01	6.296	1.01	6.348	1.01	6.336			1.01	260.154
			0.189	-0.5392	0.389	-0.4936	0.589	-0.476	0.789	-0.4516					-0.189	0.4484	-0.389	0.4116	-0.589	0.3564	-0.789	0.298			-0.789	3.9184	0.789	-4.56			1.011	6.412	1.011	6.32	1.011	6.348			1.011	260.142
			0.188	-0.5376	0.388	-0.496	0.588	-0.4736	0.788	-0.454					-0.188	0.4488	-0.388	0.4136	-0.588	0.35496	-0.788	0.30008			-0.788	3.9248	0.788	-4.56			1.012	6.34	1.012	6.396	1.012	6.368			1.012	260.056
			0.187	-0.5356	0.387	-0.4972	0.587	-0.4736	0.787	-0.452					-0.187	0.4484	-0.387	0.412	-0.587	0.35836	-0.787	0.29652			-0.787	3.9296	0.787	-4.556			1.013	6.392	1.013	6.356	1.013	6.372			1.013	260.253
			0.186	-0.5384	0.386	-0.4972	0.586	-0.474	0.786	-0.4544					-0.186	0.4492	-0.386	0.4156	-0.586	0.36168	-0.786	0.3002			-0.786	3.926	0.786	-4.556			1.014	6.388	1.014	6.356	1.014	6.372			1.014	260.425
			0.185	-0.5364	0.385	-0.4968	0.585	-0.4748	0.785	-0.454					-0.185	0.4464	-0.385	0.414	-0.585	0.3596	-0.785	0.30192			-0.785	3.944	0.785	-4.556			1.015	6.324	1.015	6.332	1.015	6.304			1.015	260.376
			0.184	-0.5364	0.384	-0.4924	0.584	-0.4768	0.784	-0.4548					-0.184	0.4472	-0.384	0.4124	-0.584	0.3586	-0.784	0.30324			-0.784	3.9428	0.784	-4.552			1.016	6.328	1.016	6.38	1.016	6.352			1.016	260.413
			0.183	-0.538	0.383	-0.4944	0.583	-0.4776	0.783	-0.4576					-0.183	0.4496	-0.383	0.4148	-0.583	0.36132	-0.783	0.30792			-0.783	3.9588	0.783	-4.556			1.017	6.384	1.017	6.372	1.017	6.392			1.017	260.351
			0.182	-0.5404	0.382	-0.4944	0.582	-0.4732	0.782	-0.454					-0.182	0.4492	-0.382	0.416	-0.582	0.35812	-0.782	0.30572			-0.782	3.9624	0.782	-4.56			1.018	6.372	1.018	6.304	1.018	6.412			1.018	260.314
			0.181	-0.5396	0.381	-0.4964	0.581	-0.4748	0.781	-0.4568					-0.181	0.4504	-0.381	0.4168	-0.581	0.35924	-0.781	0.30668			-0.781	3.9688	0.781	-4.564			1.019	6.368	1.019	6.348	1.019	6.36			1.019	260.228
			0.18	-0.54	0.38	-0.498	0.58	-0.4768	0.78	-0.4584					-0.18	0.45	-0.38	0.4164	-0.58	0.35728	-0.78	0.31048			-0.78	3.9844	0.78	-4.564			1.02	6.344	1.02	6.36	1.02	6.32			1.02	260.142
			0.179	-0.5348	0.379	-0.4956	0.579	-0.4764	0.779	-0.4576					-0.179	0.4448	-0.379	0.4176	-0.579	0.36216	-0.779	0.309			-0.779	3.9832	0.779	-4.564			1.021	6.408	1.021	6.384	1.021	6.36			1.021	260.154
			0.178	-0.5384	0.378	-0.496	0.578	-0.4776	0.778	-0.4592					-0.178	0.4488	-0.378	0.4192	-0.578	0.36276	-0.778	0.3112			-0.778	3.992	0.778	-4.564			1.022	6.384	1.022	6.352	1.022	6.404			1.022	260.118
			0.177	-0.54	0.377	-0.496	0.577	-0.4788	0.777	-0.4588					-0.177	0.448	-0.377	0.418	-0.577	0.36168	-0.777	0.31096			-0.777	4	0.777	-4.576			1.023	6.336	1.023	6.372	1.023	6.392			1.023	260.216
			0.176	-0.542	0.376	-0.4952	0.576	-0.4796	0.776	-0.4556					-0.176	0.4464	-0.376	0.4196	-0.576	0.36728	-0.776	0.30828			-0.776	4.004	0.776	-4.576			1.024	6.396	1.024	6.404	1.024	6.356			1.024	260.253
			0.175	-0.5416	0.375	-0.4964	0.575	-0.4792	0.775	-0.458					-0.175	0.4512	-0.375	0.42	-0.575	0.36728	-0.775	0.31572			-0.775	4.008	0.775	-4.572			1.025	6.396	1.025	6.44	1.025	6.364			1.025	260.364
			0.174	-0.5396	0.374	-0.4976	0.574	-0.4768	0.774	-0.4564					-0.174	0.4496	-0.374	0.4208	-0.574	0.36276	-0.774	0.30996			-0.774	4.012	0.774	-4.568			1.026	6.376	1.026	6.34	1.026	6.38			1.026	260.868
			0.173	-0.5392	0.373	-0.4996	0.573	-0.4776	0.773	-0.4572					-0.173	0.4488	-0.373	0.4216	-0.573	0.36632	-0.773	0.3118			-0.773	4.02	0.773	-4.572			1.027	6.4	1.027	6.324	1.027	6.38			1.027	261.04
			0.172	-0.5416	0.372	-0.5004	0.572	-0.4776	0.772	-0.4592					-0.172	0.4468	-0.372	0.4216	-0.572	0.36632	-0.772	0.31424			-0.772	4.032	0.772	-4.564			1.028	6.356	1.028	6.304	1.028	6.38			1.028	260.954
			0.171	-0.5404	0.371	-0.5012	0.571	-0.4764	0.771	-0.4596					-0.171	0.4468	-0.371	0.4232	-0.571	0.364	-0.771	0.31548			-0.771	4.032	0.771	-4.572			1.029	6.412	1.029	6.352	1.029	6.4			1.029	260.88
			0.17	-0.542	0.37	-0.5008	0.57	-0.4776	0.77	-0.4592					-0.17	0.4484	-0.37	0.4248	-0.57	0.36556	-0.77	0.31804			-0.77	4.036	0.77	-4.576			1.03	6.356	1.03	6.384	1.03	6.396			1.03	260.757
			0.169	-0.5424	0.369	-0.4984	0.569	-0.4768	0.769	-0.4592					-0.169	0.45	-0.369	0.4232	-0.569	0.364	-0.769	0.3172			-0.769	4.048	0.769	-4.572			1.031	6.396	1.031	6.356	1.031	6.348			1.031	260.61
			0.168	-0.5424	0.368	-0.4992	0.568	-0.474	0.768	-0.4604					-0.168	0.4492	-0.368	0.4236	-0.568	0.36484	-0.768	0.32024			-0.768	4.056	0.768	-4.576			1.032	6.38	1.032	6.384	1.032	6.368			1.032	260.597
			0.167	-0.544	0.367	-0.5012	0.567	-0.4764	0.767	-0.4612					-0.167	0.4504	-0.367	0.4256	-0.567	0.36852	-0.767	0.31964			-0.767	4.048	0.767	-4.58			1.033	6.364	1.033	6.424	1.033	6.392			1.033	260.634
			0.166	-0.5448	0.366	-0.4992	0.566	-0.4756	0.766	-0.4612					-0.166	0.4504	-0.366	0.4248	-0.566	0.36704	-0.766	0.31928			-0.766	4.056	0.766	-4.572			1.034	6.392	1.034	6.372	1.034	6.412			1.034	260.548
			0.165	-0.5456	0.365	-0.4996	0.565	-0.4768	0.765	-0.4616					-0.165	0.4508	-0.365	0.426	-0.565	0.36804	-0.765	0.32292			-0.765	4.06	0.765	-4.576			1.035	6.412	1.035	6.392	1.035	6.344			1.035	260.61
			0.164	-0.5456	0.364	-0.4996	0.564	-0.4788	0.764	-0.4624					-0.164	0.4496	-0.364	0.4256	-0.564	0.36596	-0.764	0.32232			-0.764	4.068	0.764	-4.58			1.036	6.392	1.036	6.384	1.036	6.352			1.036	260.646
			0.163	-0.546	0.363	-0.4992	0.563	-0.4788	0.763	-0.458					-0.163	0.45	-0.363	0.426	-0.563	0.36852	-0.763	0.32172			-0.763	4.072	0.763	-4.588			1.037	6.384	1.037	6.352	1.037	6.412			1.037	260.671
			0.162	-0.5452	0.362	-0.4996	0.562	-0.4812	0.762	-0.46					-0.162	0.45	-0.362	0.4256	-0.562	0.37008	-0.762	0.32316			-0.762	4.08	0.762	-4.584			1.038	6.436	1.038	6.392	1.038	6.432			1.038	260.782
			0.161	-0.544	0.361	-0.5016	0.561	-0.4792	0.761	-0.458					-0.161	0.4496	-0.361	0.4284	-0.561	0.36816	-0.761	0.32328			-0.761	4.076	0.761	-4.584			1.039	6.38	1.039	6.396	1.039	6.384			1.039	261.065
			0.16	-0.544	0.36	-0.502	0.56	-0.4784	0.76	-0.4592					-0.16	0.4476	-0.36	0.4268	-0.56	0.3684	-0.76	0.32452			-0.76	4.088	0.76	-4.584			1.04	6.376	1.04	6.416	1.04	6.392			1.04	261.126
			0.159	-0.5448	0.359	-0.5016	0.559	-0.4812	0.759	-0.4624					-0.159	0.4492	-0.359	0.4288	-0.559	0.36924	-0.759	0.32416			-0.759	4.088	0.759	-4.584			1.041	6.42	1.041	6.376	1.041	6.392			1.041	261.138
			0.158	-0.5468	0.358	-0.5036	0.558	-0.4796	0.758	-0.464					-0.158	0.4488	-0.358	0.4308	-0.558	0.36776	-0.758	0.32512			-0.758	4.096	0.758	-4.584			1.042	6.4	1.042	6.316	1.042	6.348			1.042	261.175
			0.157	-0.5472	0.357	-0.5032	0.557	-0.478	0.757	-0.462					-0.157	0.4504	-0.357	0.43	-0.557	0.36996	-0.757	0.32624			-0.757	4.096	0.757	-4.588			1.043	6.408	1.043	6.392	1.043	6.38			1.043	261.163
			0.156	-0.548	0.356	-0.5036	0.556	-0.4768	0.756	-0.4628					-0.156	0.4516	-0.356	0.4292	-0.556	0.37036	-0.756	0.32732			-0.756	4.092	0.756	-4.584			1.044	6.376	1.044	6.388	1.044	6.404			1.044	261.089
			0.155	-0.5456	0.355	-0.5028	0.555	-0.476	0.755	-0.4632					-0.155	0.4488	-0.355	0.4304	-0.555	0.37096	-0.755	0.32916			-0.755	4.108	0.755	-4.576			1.045	6.44	1.045	6.428	1.045	6.42			1.045	261.2
			0.154	-0.5476	0.354	-0.5028	0.554	-0.4776	0.754	-0.4628					-0.154	0.4496	-0.354	0.4304	-0.554	0.36936	-0.754	0.33064			-0.754	4.104	0.754	-4.588			1.046	6.452	1.046	6.412	1.046	6.404			1.046	261.274
			0.153	-0.5488	0.353	-0.502	0.553	-0.4784	0.753	-0.4632					-0.153	0.4496	-0.353	0.4296	-0.553	0.37132	-0.753	0.32916			-0.753	4.104	0.753	-4.58			1.047	6.392	1.047	6.392	1.047	6.348			1.047	261.274
			0.152	-0.5484	0.352	-0.5016	0.552	-0.4784	0.752	-0.4632					-0.152	0.4488	-0.352	0.4292	-0.552	0.36984	-0.752	0.32916			-0.752	4.108	0.752	-4.584			1.048	6.364	1.048	6.368	1.048	6.404			1.048	261.298
			0.151	-0.5492	0.351	-0.5024	0.551	-0.4796	0.751	-0.4668					-0.151	0.4512	-0.351	0.43	-0.551	0.36972	-0.751	0.33184			-0.751	4.124	0.751	-4.588			1.049	6.404	1.049	6.364	1.049	6.356			1.049	261.384
			0.15	-0.5492	0.35	-0.5012	0.55	-0.48	0.75	-0.462					-0.15	0.45	-0.35	0.4308	-0.55	0.37168	-0.75	0.33172			-0.75	4.132	0.75	-4.588			1.05	6.36	1.05	6.332	1.05	6.372			1.05	261.446
			0.149	-0.5492	0.349	-0.5016	0.549	-0.4792	0.749	-0.4612					-0.149	0.4488	-0.349	0.4304	-0.549	0.37364	-0.749	0.33248			-0.749	4.128	0.749	-4.584			1.051	6.416	1.051	6.364	1.051	6.432			1.051	261.766
			0.148	-0.5476	0.348	-0.5024	0.548	-0.4788	0.748	-0.4612					-0.148	0.4468	-0.348	0.4324	-0.548	0.37316	-0.748	0.33272			-0.748	4.124	0.748	-4.584			1.052	6.432	1.052	6.412	1.052	6.368			1.052	262.147
			0.147	-0.5448	0.347	-0.5024	0.547	-0.4776	0.747	-0.4604					-0.147	0.4452	-0.347	0.43	-0.547	0.37376	-0.747	0.33124			-0.747	4.128	0.747	-4.588			1.053	6.444	1.053	6.372	1.053	6.388			1.053	262.258
			0.146	-0.5476	0.346	-0.506	0.546	-0.4788	0.746	-0.4624					-0.146	0.4488	-0.346	0.4344	-0.546	0.37292	-0.746	0.33344			-0.746	4.136	0.746	-4.584			1.054	6.436	1.054	6.428	1.054	6.444			1.054	262.221
			0.145	-0.5496	0.345	-0.504	0.545	-0.4788	0.745	-0.464					-0.145	0.448	-0.345	0.4332	-0.545	0.37488	-0.745	0.3348			-0.745	4.136	0.745	-4.588			1.055	6.324	1.055	6.388	1.055	6.376			1.055	262.196
			0.144	-0.5512	0.344	-0.5044	0.544	-0.4784	0.744	-0.4648					-0.144	0.4468	-0.344	0.4348	-0.544	0.37096	-0.744	0.33552			-0.744	4.128	0.744	-4.596			1.056	6.408	1.056	6.456	1.056	6.38			1.056	262.135
			0.143	-0.552	0.343	-0.504	0.543	-0.4788	0.743	-0.4648					-0.143	0.4508	-0.343	0.4348	-0.543	0.374	-0.743	0.33808			-0.743	4.136	0.743	-4.592			1.057	6.444	1.057	6.348	1.057	6.408			1.057	262.012
			0.142	-0.5508	0.342	-0.504	0.542	-0.478	0.742	-0.4592					-0.142	0.4476	-0.342	0.4364	-0.542	0.375	-0.742	0.33052			-0.742	4.144	0.742	-4.584			1.058	6.384	1.058	6.364	1.058	6.396			1.058	262.012
			0.141	-0.5512	0.341	-0.5052	0.541	-0.4788	0.741	-0.4628					-0.141	0.4476	-0.341	0.4352	-0.541	0.3762	-0.741	0.33344			-0.741	4.148	0.741	-4.588			1.059	6.42	1.059	6.432	1.059	6.352			1.059	262.036
			0.14	-0.552	0.34	-0.5064	0.54	-0.4792	0.74	-0.464					-0.14	0.4488	-0.34	0.4352	-0.54	0.37512	-0.74	0.33624			-0.74	4.148	0.74	-4.58			1.06	6.452	1.06	6.4	1.06	6.456			1.06	261.938
			0.139	-0.5508	0.339	-0.5028	0.539	-0.4776	0.739	-0.4652					-0.139	0.4472	-0.339	0.432	-0.539	0.37292	-0.739	0.342			-0.739	4.148	0.739	-4.588			1.061	6.44	1.061	6.416	1.061	6.444			1.061	261.962
			0.138	-0.5532	0.338	-0.5044	0.538	-0.4776	0.738	-0.4672					-0.138	0.4484	-0.338	0.4344	-0.538	0.37536	-0.738	0.34248			-0.738	4.156	0.738	-4.576			1.062	6.444	1.062	6.376	1.062	6.392			1.062	261.962
			0.137	-0.5528	0.337	-0.504	0.537	-0.4768	0.737	-0.4664					-0.137	0.4476	-0.337	0.4376	-0.537	0.36888	-0.737	0.3388			-0.737	4.156	0.737	-4.576			1.063	6.496	1.063	6.4	1.063	6.388			1.063	261.962
			0.136	-0.5508	0.336	-0.506	0.536	-0.4784	0.736	-0.4636					-0.136	0.4468	-0.336	0.4388	-0.536	0.3734	-0.736	0.3392			-0.736	4.156	0.736	-4.584			1.064	6.4	1.064	6.432	1.064	6.472			1.064	262.147
			0.135	-0.5524	0.335	-0.5064	0.535	-0.4784	0.735	-0.4636					-0.135	0.4476	-0.335	0.4392	-0.535	0.37448	-0.735	0.34176			-0.735	4.16	0.735	-4.58			1.065	6.404	1.065	6.412	1.065	6.408			1.065	262.319
			0.134	-0.5512	0.334	-0.5064	0.534	-0.4784	0.734	-0.464					-0.134	0.4452	-0.334	0.4364	-0.534	0.37744	-0.734	0.33832			-0.734	4.168	0.734	-4.576			1.066	6.468	1.066	6.44	1.066	6.396			1.066	262.319
			0.133	-0.5516	0.333	-0.5048	0.533	-0.4792	0.733	-0.468					-0.133	0.4464	-0.333	0.436	-0.533	0.37792	-0.733	0.34088			-0.733	4.164	0.733	-4.584			1.067	6.448	1.067	6.416	1.067	6.452			1.067	262.196
			0.132	-0.5532	0.332	-0.5072	0.532	-0.48	0.732	-0.4696					-0.132	0.4448	-0.332	0.4376	-0.532	0.37864	-0.732	0.342			-0.732	4.168	0.732	-4.588			1.068	6.408	1.068	6.404	1.068	6.408			1.068	262.171
			0.131	-0.5536	0.331	-0.5052	0.531	-0.4788	0.731	-0.4668					-0.131	0.4452	-0.331	0.438	-0.531	0.37476	-0.731	0.34272			-0.731	4.172	0.731	-4.584			1.069	6.456	1.069	6.396	1.069	6.4			1.069	262.073
			0.13	-0.5524	0.33	-0.504	0.53	-0.4804	0.73	-0.466					-0.13	0.4468	-0.33	0.4396	-0.53	0.37768	-0.73	0.34492			-0.73	4.18	0.73	-4.584			1.07	6.464	1.07	6.424	1.07	6.42			1.07	262.012
			0.129	-0.554	0.329	-0.5068	0.529	-0.4816	0.729	-0.4664					-0.129	0.4464	-0.329	0.44	-0.529	0.37756	-0.729	0.34384			-0.729	4.188	0.729	-4.588			1.071	6.428	1.071	6.452	1.071	6.38			1.071	262.061
			0.128	-0.5492	0.328	-0.5048	0.528	-0.4816	0.728	-0.4668					-0.128	0.4408	-0.328	0.4396	-0.528	0.37852	-0.728	0.34492			-0.728	4.188	0.728	-4.588			1.072	6.412	1.072	6.432	1.072	6.44			1.072	261.999
			0.127	-0.5508	0.327	-0.5088	0.527	-0.482	0.727	-0.468					-0.127	0.4432	-0.327	0.4424	-0.527	0.38036	-0.727	0.34812			-0.727	4.192	0.727	-4.596			1.073	6.464	1.073	6.436	1.073	6.5			1.073	261.962
			0.126	-0.5516	0.326	-0.5072	0.526	-0.48	0.726	-0.468					-0.126	0.4432	-0.326	0.4404	-0.526	0.37816	-0.726	0.3458			-0.726	4.192	0.726	-4.592			1.074	6.412	1.074	6.432	1.074	6.42			1.074	262.036
			0.125	-0.5548	0.325	-0.508	0.525	-0.4804	0.725	-0.4684					-0.125	0.4464	-0.325	0.4416	-0.525	0.3806	-0.725	0.34564			-0.725	4.204	0.725	-4.592			1.075	6.468	1.075	6.376	1.075	6.396			1.075	262.048
			0.124	-0.5576	0.324	-0.5092	0.524	-0.482	0.724	-0.4664					-0.124	0.4464	-0.324	0.4436	-0.524	0.38012	-0.724	0.34724			-0.724	4.196	0.724	-4.592			1.076	6.5	1.076	6.444	1.076	6.492			1.076	262.012
			0.123	-0.5552	0.323	-0.506	0.523	-0.4796	0.723	-0.4652					-0.123	0.4452	-0.323	0.4452	-0.523	0.37928	-0.723	0.3442			-0.723	4.196	0.723	-4.592			1.077	6.448	1.077	6.436	1.077	6.472			1.077	262.528
			0.122	-0.5568	0.322	-0.5064	0.522	-0.482	0.722	-0.4664					-0.122	0.4436	-0.322	0.4464	-0.522	0.38084	-0.722	0.3498			-0.722	4.192	0.722	-4.588			1.078	6.492	1.078	6.444	1.078	6.352			1.078	262.823
			0.121	-0.5556	0.321	-0.5056	0.521	-0.4812	0.721	-0.4672					-0.121	0.4428	-0.321	0.4444	-0.521	0.38184	-0.721	0.34736			-0.721	4.196	0.721	-4.588			1.079	6.448	1.079	6.432	1.079	6.436			1.079	262.811
			0.12	-0.5544	0.32	-0.5076	0.52	-0.48	0.72	-0.4676					-0.12	0.4436	-0.32	0.4492	-0.52	0.37916	-0.72	0.34968			-0.72	4.204	0.72	-4.6			1.08	6.484	1.08	6.464	1.08	6.464			1.08	262.688
			0.119	-0.556	0.319	-0.5104	0.519	-0.4812	0.719	-0.4696					-0.119	0.4444	-0.319	0.4504	-0.519	0.38244	-0.719	0.35092			-0.719	4.208	0.719	-4.596			1.081	6.476	1.081	6.476	1.081	6.472			1.081	262.565
			0.118	-0.5584	0.318	-0.5096	0.518	-0.4784	0.718	-0.4696					-0.118	0.4428	-0.318	0.4488	-0.518	0.38	-0.718	0.34824			-0.718	4.208	0.718	-4.592			1.082	6.436	1.082	6.388	1.082	6.432			1.082	262.405
			0.117	-0.5596	0.317	-0.51	0.517	-0.48	0.717	-0.4712					-0.117	0.4432	-0.317	0.4504	-0.517	0.38072	-0.717	0.3546			-0.717	4.216	0.717	-4.6			1.083	6.472	1.083	6.4	1.083	6.424			1.083	262.282
			0.116	-0.5596	0.316	-0.512	0.516	-0.4816	0.716	-0.4724					-0.116	0.4436	-0.316	0.4488	-0.516	0.38172	-0.716	0.35544			-0.716	4.22	0.716	-4.6			1.084	6.456	1.084	6.432	1.084	6.436			1.084	262.245
			0.115	-0.5584	0.315	-0.5104	0.515	-0.4816	0.715	-0.4708					-0.115	0.444	-0.315	0.45	-0.515	0.38392	-0.715	0.35372			-0.715	4.228	0.715	-4.6			1.085	6.44	1.085	6.476	1.085	6.46			1.085	262.159
			0.114	-0.558	0.314	-0.5104	0.514	-0.4812	0.714	-0.4712					-0.114	0.4432	-0.314	0.4516	-0.514	0.38512	-0.714	0.35472			-0.714	4.228	0.714	-4.6			1.086	6.436	1.086	6.412	1.086	6.48			1.086	262.122
			0.113	-0.5584	0.313	-0.5096	0.513	-0.4808	0.713	-0.4704					-0.113	0.442	-0.313	0.4492	-0.513	0.3828	-0.713	0.35176			-0.713	4.224	0.713	-4.6			1.087	6.504	1.087	6.44	1.087	6.396			1.087	262.11
			0.112	-0.5592	0.312	-0.5104	0.512	-0.4848	0.712	-0.4708					-0.112	0.4424	-0.312	0.4492	-0.512	0.3878	-0.712	0.3536			-0.712	4.228	0.712	-4.6			1.088	6.492	1.088	6.44	1.088	6.452			1.088	262.11
			0.111	-0.5608	0.311	-0.5112	0.511	-0.486	0.711	-0.4708					-0.111	0.4428	-0.311	0.4536	-0.511	0.38928	-0.711	0.35396			-0.711	4.232	0.711	-4.608			1.089	6.44	1.089	6.496	1.089	6.444			1.089	262.073
			0.11	-0.5592	0.31	-0.51	0.51	-0.484	0.71	-0.468					-0.11	0.4408	-0.31	0.4536	-0.51	0.3844	-0.71	0.34968			-0.71	4.224	0.71	-4.6			1.09	6.456	1.09	6.444	1.09	6.452			1.09	262.368
			0.109	-0.558	0.309	-0.512	0.509	-0.4856	0.709	-0.4696					-0.109	0.4404	-0.309	0.454	-0.509	0.386	-0.709	0.3524			-0.709	4.228	0.709	-4.596			1.091	6.52	1.091	6.4	1.091	6.436			1.091	262.491
			0.108	-0.5584	0.308	-0.5132	0.508	-0.4836	0.708	-0.468					-0.108	0.4388	-0.308	0.4524	-0.508	0.3872	-0.708	0.35484			-0.708	4.232	0.708	-4.6			1.092	6.488	1.092	6.484	1.092	6.424			1.092	262.504
			0.107	-0.5588	0.307	-0.5156	0.507	-0.4808	0.707	-0.47					-0.107	0.44	-0.307	0.4572	-0.507	0.38684	-0.707	0.35372			-0.707	4.232	0.707	-4.6			1.093	6.464	1.093	6.484	1.093	6.448			1.093	262.577
			0.106	-0.562	0.306	-0.5148	0.506	-0.4808	0.706	-0.4708					-0.106	0.442	-0.306	0.4568	-0.506	0.38648	-0.706	0.35532			-0.706	4.236	0.706	-4.596			1.094	6.436	1.094	6.44	1.094	6.508			1.094	262.627
			0.105	-0.5624	0.305	-0.5136	0.505	-0.4792	0.705	-0.4708					-0.105	0.4404	-0.305	0.4552	-0.505	0.38368	-0.705	0.35408			-0.705	4.236	0.705	-4.6			1.095	6.5	1.095	6.428	1.095	6.432			1.095	262.602
			0.104	-0.5616	0.304	-0.5136	0.504	-0.4812	0.704	-0.472					-0.104	0.4404	-0.304	0.4568	-0.504	0.38304	-0.704	0.35704			-0.704	4.232	0.704	-4.608			1.096	6.52	1.096	6.436	1.096	6.452			1.096	262.639
			0.103	-0.5632	0.303	-0.5136	0.503	-0.4816	0.703	-0.4724					-0.103	0.4404	-0.303	0.4588	-0.503	0.38732	-0.703	0.358			-0.703	4.24	0.703	-4.608			1.097	6.484	1.097	6.48	1.097	6.46			1.097	262.676
			0.102	-0.568	0.302	-0.5112	0.502	-0.4824	0.702	-0.4704					-0.102	0.4436	-0.302	0.4568	-0.502	0.38708	-0.702	0.35604			-0.702	4.236	0.702	-4.608			1.098	6.444	1.098	6.412	1.098	6.48			1.098	262.663
			0.101	-0.5656	0.301	-0.5116	0.501	-0.4836	0.701	-0.47					-0.101	0.4396	-0.301	0.4552	-0.501	0.3878	-0.701	0.35604			-0.701	4.232	0.701	-4.608			1.099	6.448	1.099	6.484	1.099	6.476			1.099	262.688
			0.1	-0.5628	0.3	-0.5132	0.5	-0.4836	0.7	-0.4724					-0.1	0.442	-0.3	0.4552	-0.5	0.38636	-0.7	0.35972			-0.7	4.236	0.7	-4.608			1.1	6.496	1.1	6.484	1.1	6.448			1.1	262.737
			0.099	-0.5632	0.299	-0.5116	0.499	-0.4836	0.699	-0.4724					-0.099	0.4384	-0.299	0.458	-0.499	0.38904	-0.699	0.35676			-0.699	4.236	0.699	-4.604			1.101	6.512	1.101	6.42	1.101	6.428			1.101	262.774
			0.098	-0.5648	0.298	-0.5144	0.498	-0.4848	0.698	-0.4728					-0.098	0.44	-0.298	0.458	-0.498	0.39088	-0.698	0.35872			-0.698	4.248	0.698	-4.604			1.102	6.48	1.102	6.432	1.102	6.456			1.102	262.995
			0.097	-0.564	0.297	-0.5156	0.497	-0.4832	0.697	-0.4704					-0.097	0.4388	-0.297	0.4584	-0.497	0.38844	-0.697	0.35508			-0.697	4.244	0.697	-4.6			1.103	6.444	1.103	6.468	1.103	6.46			1.103	263.475
			0.096	-0.5612	0.296	-0.5132	0.496	-0.4844	0.696	-0.4708					-0.096	0.438	-0.296	0.4592	-0.496	0.39028	-0.696	0.35704			-0.696	4.244	0.696	-4.604			1.104	6.476	1.104	6.428	1.104	6.448			1.104	263.66
			0.095	-0.5612	0.295	-0.514	0.495	-0.4868	0.695	-0.4712					-0.095	0.4372	-0.295	0.4588	-0.495	0.38988	-0.695	0.36056			-0.695	4.236	0.695	-4.596			1.105	6.532	1.105	6.484	1.105	6.456			1.105	263.61
			0.094	-0.5616	0.294	-0.5152	0.494	-0.482	0.694	-0.4704					-0.094	0.436	-0.294	0.4584	-0.494	0.38892	-0.694	0.35948			-0.694	4.244	0.694	-4.6			1.106	6.516	1.106	6.472	1.106	6.428			1.106	263.61
			0.093	-0.5632	0.293	-0.5168	0.493	-0.4812	0.693	-0.4724					-0.093	0.4372	-0.293	0.4572	-0.493	0.391	-0.693	0.36032			-0.693	4.248	0.693	-4.612			1.107	6.476	1.107	6.46	1.107	6.432			1.107	263.512
			0.092	-0.5664	0.292	-0.5168	0.492	-0.4828	0.692	-0.4736					-0.092	0.4368	-0.292	0.4588	-0.492	0.391	-0.692	0.36336			-0.692	4.248	0.692	-4.608			1.108	6.484	1.108	6.496	1.108	6.484			1.108	263.352
			0.091	-0.5632	0.291	-0.5164	0.491	-0.4828	0.691	-0.468					-0.091	0.4352	-0.291	0.4564	-0.491	0.3904	-0.691	0.35592			-0.691	4.236	0.691	-4.604			1.109	6.472	1.109	6.432	1.109	6.552			1.109	263.352
			0.09	-0.5676	0.29	-0.5152	0.49	-0.4852	0.69	-0.4696					-0.09	0.4356	-0.29	0.458	-0.49	0.39124	-0.69	0.35996			-0.69	4.236	0.69	-4.604			1.11	6.504	1.11	6.42	1.11	6.492			1.11	263.414
			0.089	-0.5684	0.289	-0.516	0.489	-0.484	0.689	-0.4684					-0.089	0.4352	-0.289	0.4576	-0.489	0.38916	-0.689	0.3608			-0.689	4.244	0.689	-4.6			1.111	6.528	1.111	6.476	1.111	6.42			1.111	263.364
			0.088	-0.5652	0.288	-0.514	0.488	-0.4824	0.688	-0.472					-0.088	0.4352	-0.288	0.456	-0.488	0.39148	-0.688	0.36264			-0.688	4.252	0.688	-4.6			1.112	6.504	1.112	6.5	1.112	6.476			1.112	263.414
			0.087	-0.5672	0.287	-0.5172	0.487	-0.4844	0.687	-0.4736					-0.087	0.4364	-0.287	0.4564	-0.487	0.39296	-0.687	0.3646			-0.687	4.248	0.687	-4.608			1.113	6.516	1.113	6.488	1.113	6.516			1.113	263.5
			0.086	-0.5672	0.286	-0.5148	0.486	-0.4796	0.686	-0.4716					-0.086	0.4312	-0.286	0.4548	-0.486	0.38648	-0.686	0.35924			-0.686	4.248	0.686	-4.6			1.114	6.528	1.114	6.548	1.114	6.48			1.114	263.524
			0.085	-0.568	0.285	-0.5164	0.485	-0.48	0.685	-0.4704					-0.085	0.4336	-0.285	0.4572	-0.485	0.39076	-0.685	0.36448			-0.685	4.252	0.685	-4.604			1.115	6.544	1.115	6.484	1.115	6.456			1.115	263.697
			0.084	-0.5696	0.284	-0.5164	0.484	-0.4852	0.684	-0.4716					-0.084	0.4348	-0.284	0.4576	-0.484	0.3916	-0.684	0.36276			-0.684	4.248	0.684	-4.6			1.116	6.52	1.116	6.464	1.116	6.5			1.116	263.992
			0.083	-0.5672	0.283	-0.5148	0.483	-0.4844	0.683	-0.4696					-0.083	0.4308	-0.283	0.4564	-0.483	0.39344	-0.683	0.36364			-0.683	4.248	0.683	-4.604			1.117	6.468	1.117	6.508	1.117	6.496			1.117	264.004
			0.082	-0.5684	0.282	-0.5168	0.482	-0.4848	0.682	-0.4724					-0.082	0.4324	-0.282	0.456	-0.482	0.39404	-0.682	0.36508			-0.682	4.252	0.682	-4.608			1.118	6.552	1.118	6.512	1.118	6.46			1.118	263.979
			0.081	-0.566	0.281	-0.5144	0.481	-0.4836	0.681	-0.474					-0.081	0.4316	-0.281	0.4524	-0.481	0.3938	-0.681	0.36716			-0.681	4.256	0.681	-4.608			1.119	6.516	1.119	6.52	1.119	6.496			1.119	263.992
			0.08	-0.568	0.28	-0.5144	0.48	-0.4824	0.68	-0.4736					-0.08	0.4336	-0.28	0.4548	-0.48	0.3922	-0.68	0.364			-0.68	4.264	0.68	-4.612			1.12	6.492	1.12	6.484	1.12	6.532			1.12	263.918
			0.079	-0.5704	0.279	-0.5176	0.479	-0.4844	0.679	-0.476					-0.079	0.4336	-0.279	0.4564	-0.479	0.3948	-0.679	0.3684			-0.679	4.26	0.679	-4.612			1.121	6.484	1.121	6.436	1.121	6.464			1.121	263.844
			0.078	-0.5704	0.278	-0.5192	0.478	-0.4832	0.678	-0.4756					-0.078	0.4324	-0.278	0.4556	-0.478	0.39284	-0.678	0.36788			-0.678	4.26	0.678	-4.612			1.122	6.532	1.122	6.516	1.122	6.48			1.122	263.906
			0.077	-0.5672	0.277	-0.5212	0.477	-0.4864	0.677	-0.4728					-0.077	0.4296	-0.277	0.4584	-0.477	0.39588	-0.677	0.369			-0.677	4.264	0.677	-4.616			1.123	6.528	1.123	6.5	1.123	6.516			1.123	263.881
			0.076	-0.5672	0.276	-0.5188	0.476	-0.4872	0.676	-0.4712					-0.076	0.4276	-0.276	0.456	-0.476	0.39416	-0.676	0.36828			-0.676	4.272	0.676	-4.612			1.124	6.516	1.124	6.448	1.124	6.476			1.124	263.869
			0.075	-0.5672	0.275	-0.5172	0.475	-0.4856	0.675	-0.4748					-0.075	0.43	-0.275	0.4548	-0.475	0.39576	-0.675	0.36716			-0.675	4.264	0.675	-4.608			1.125	6.52	1.125	6.52	1.125	6.54			1.125	263.893
			0.074	-0.5692	0.274	-0.5176	0.474	-0.4852	0.674	-0.4756					-0.074	0.4304	-0.274	0.4556	-0.474	0.3982	-0.674	0.36804			-0.674	4.272	0.674	-4.612			1.126	6.508	1.126	6.484	1.126	6.524			1.126	263.942
			0.073	-0.5708	0.273	-0.5188	0.473	-0.4856	0.673	-0.4756					-0.073	0.4308	-0.273	0.4556	-0.473	0.3982	-0.673	0.36716			-0.673	4.268	0.673	-4.608			1.127	6.552	1.127	6.548	1.127	6.496			1.127	263.906
			0.072	-0.5712	0.272	-0.5224	0.472	-0.486	0.672	-0.472					-0.072	0.428	-0.272	0.4568	-0.472	0.39724	-0.672	0.36752			-0.672	4.272	0.672	-4.604			1.128	6.644	1.128	6.528	1.128	6.484			1.128	264.41
			0.071	-0.5724	0.271	-0.522	0.471	-0.4884	0.671	-0.472					-0.071	0.4304	-0.271	0.458	-0.471	0.3976	-0.671	0.36924			-0.671	4.268	0.671	-4.612			1.129	6.56	1.129	6.544	1.129	6.524			1.129	264.976
			0.07	-0.57	0.27	-0.518	0.47	-0.4868	0.67	-0.4732					-0.07	0.4272	-0.27	0.4548	-0.47	0.39796	-0.67	0.3668			-0.67	4.272	0.67	-4.604			1.13	6.56	1.13	6.528	1.13	6.52			1.13	265.062
			0.069	-0.5712	0.269	-0.5208	0.469	-0.4872	0.669	-0.4724					-0.069	0.4304	-0.269	0.4544	-0.469	0.39748	-0.669	0.36864			-0.669	4.276	0.669	-4.608			1.131	6.5	1.131	6.524	1.131	6.492			1.131	264.902
			0.068	-0.5704	0.268	-0.5212	0.468	-0.4872	0.668	-0.474					-0.068	0.4296	-0.268	0.4572	-0.468	0.39748	-0.668	0.37084			-0.668	4.272	0.668	-4.608			1.132	6.524	1.132	6.5	1.132	6.488			1.132	264.705
			0.067	-0.5712	0.267	-0.5204	0.467	-0.4836	0.667	-0.4736					-0.067	0.4276	-0.267	0.456	-0.467	0.39576	-0.667	0.37048			-0.667	4.272	0.667	-4.612			1.133	6.504	1.133	6.512	1.133	6.536			1.133	264.447
			0.066	-0.5724	0.266	-0.5224	0.466	-0.4852	0.666	-0.4756					-0.066	0.4272	-0.266	0.4588	-0.466	0.3976	-0.666	0.3718			-0.666	4.28	0.666	-4.616			1.134	6.56	1.134	6.508	1.134	6.572			1.134	264.299
			0.065	-0.5732	0.265	-0.5224	0.465	-0.4856	0.665	-0.476					-0.065	0.428	-0.265	0.4564	-0.465	0.39796	-0.665	0.37228			-0.665	4.284	0.665	-4.616			1.135	6.564	1.135	6.508	1.135	6.432			1.135	264.201
			0.064	-0.576	0.264	-0.522	0.464	-0.4872	0.664	-0.4748					-0.064	0.4268	-0.264	0.4568	-0.464	0.4	-0.664	0.37328			-0.664	4.284	0.664	-4.62			1.136	6.556	1.136	6.548	1.136	6.488			1.136	264.053
			0.063	-0.5776	0.263	-0.5192	0.463	-0.4872	0.663	-0.4756					-0.063	0.4296	-0.263	0.4568	-0.463	0.4012	-0.663	0.37328			-0.663	4.28	0.663	-4.616			1.137	6.56	1.137	6.496	1.137	6.508			1.137	263.942
			0.062	-0.5748	0.262	-0.5192	0.462	-0.4884	0.662	-0.4768					-0.062	0.426	-0.262	0.4524	-0.462	0.4008	-0.662	0.3734			-0.662	4.284	0.662	-4.62			1.138	6.588	1.138	6.5	1.138	6.544			1.138	263.967
			0.061	-0.574	0.261	-0.5196	0.461	-0.4896	0.661	-0.4748					-0.061	0.4284	-0.261	0.456	-0.461	0.4024	-0.661	0.37412			-0.661	4.288	0.661	-4.624			1.139	6.556	1.139	6.536	1.139	6.564			1.139	263.942
			0.06	-0.5764	0.26	-0.5232	0.46	-0.4908	0.66	-0.4748					-0.06	0.4284	-0.26	0.456	-0.46	0.4024	-0.66	0.37488			-0.66	4.284	0.66	-4.62			1.14	6.524	1.14	6.528	1.14	6.564			1.14	263.906
			0.059	-0.5756	0.259	-0.522	0.459	-0.4868	0.659	-0.4728					-0.059	0.4256	-0.259	0.4572	-0.459	0.4024	-0.659	0.37168			-0.659	4.284	0.659	-4.612			1.141	6.616	1.141	6.536	1.141	6.552			1.141	264.139
			0.058	-0.5768	0.258	-0.524	0.458	-0.4876	0.658	-0.4752					-0.058	0.4256	-0.258	0.4568	-0.458	0.4016	-0.658	0.37488			-0.658	4.288	0.658	-4.62			1.142	6.576	1.142	6.524	1.142	6.512			1.142	264.299
			0.057	-0.576	0.257	-0.5228	0.457	-0.4904	0.657	-0.4744					-0.057	0.4236	-0.257	0.4564	-0.457	0.404	-0.657	0.3728			-0.657	4.28	0.657	-4.616			1.143	6.564	1.143	6.572	1.143	6.492			1.143	264.348
			0.056	-0.5744	0.256	-0.5252	0.456	-0.4888	0.656	-0.4736					-0.056	0.424	-0.256	0.4596	-0.456	0.4032	-0.656	0.37572			-0.656	4.284	0.656	-4.616			1.144	6.532	1.144	6.552	1.144	6.516			1.144	264.311
			0.055	-0.5788	0.255	-0.5272	0.455	-0.4912	0.655	-0.4752					-0.055	0.424	-0.255	0.4604	-0.455	0.4032	-0.655	0.37732			-0.655	4.292	0.655	-4.62			1.145	6.552	1.145	6.476	1.145	6.544			1.145	264.262
			0.054	-0.5768	0.254	-0.5252	0.454	-0.4864	0.654	-0.4736					-0.054	0.4252	-0.254	0.4568	-0.454	0.4008	-0.654	0.37476			-0.654	4.284	0.654	-4.62			1.146	6.536	1.146	6.46	1.146	6.528			1.146	264.164
			0.053	-0.5756	0.253	-0.526	0.453	-0.4884	0.653	-0.4772					-0.053	0.4256	-0.253	0.4568	-0.453	0.4036	-0.653	0.37632			-0.653	4.292	0.653	-4.62			1.147	6.572	1.147	6.548	1.147	6.548			1.147	264.201
			0.052	-0.578	0.252	-0.5268	0.452	-0.4884	0.652	-0.4792					-0.052	0.424	-0.252	0.458	-0.452	0.4032	-0.652	0.37744			-0.652	4.292	0.652	-4.62			1.148	6.56	1.148	6.524	1.148	6.568			1.148	264.225
			0.051	-0.582	0.251	-0.5248	0.451	-0.4892	0.651	-0.4756					-0.051	0.4264	-0.251	0.4576	-0.451	0.4032	-0.651	0.37708			-0.651	4.296	0.651	-4.624			1.149	6.624	1.149	6.536	1.149	6.472			1.149	264.225
			0.05	-0.5832	0.25	-0.5244	0.45	-0.4896	0.65	-0.476					-0.05	0.426	-0.25	0.4592	-0.45	0.4064	-0.65	0.37584			-0.65	4.296	0.65	-4.628			1.15	6.584	1.15	6.588	1.15	6.504			1.15	264.213
			0.049	-0.5804	0.249	-0.5236	0.449	-0.4892	0.649	-0.4744					-0.049	0.4244	-0.249	0.4564	-0.449	0.4056	-0.649	0.37632			-0.649	4.3	0.649	-4.62			1.151	6.588	1.151	6.496	1.151	6.56			1.151	264.385
			0.048	-0.5812	0.248	-0.524	0.448	-0.4908	0.648	-0.474					-0.048	0.4256	-0.248	0.4564	-0.448	0.4064	-0.648	0.37952			-0.648	4.3	0.648	-4.628			1.152	6.528	1.152	6.564	1.152	6.524			1.152	264.422
			0.047	-0.5804	0.247	-0.5268	0.447	-0.49	0.647	-0.4748					-0.047	0.4248	-0.247	0.4604	-0.447	0.4072	-0.647	0.37904			-0.647	4.3	0.647	-4.62			1.153	6.5	1.153	6.52	1.153	6.524			1.153	264.521
			0.046	-0.5792	0.246	-0.5276	0.446	-0.4904	0.646	-0.4732					-0.046	0.4224	-0.246	0.4592	-0.446	0.4052	-0.646	0.37744			-0.646	4.296	0.646	-4.62			1.154	6.56	1.154	6.504	1.154	6.516			1.154	265.049
			0.045	-0.58	0.245	-0.526	0.445	-0.49	0.645	-0.4736					-0.045	0.422	-0.245	0.4584	-0.445	0.4064	-0.645	0.37608			-0.645	4.292	0.645	-4.628			1.155	6.568	1.155	6.56	1.155	6.52			1.155	265.308
			0.044	-0.5816	0.244	-0.5256	0.444	-0.4924	0.644	-0.4764					-0.044	0.4216	-0.244	0.46	-0.444	0.4072	-0.644	0.37816			-0.644	4.292	0.644	-4.62			1.156	6.576	1.156	6.528	1.156	6.56			1.156	265.271
			0.043	-0.5816	0.243	-0.5256	0.443	-0.4884	0.643	-0.474					-0.043	0.4204	-0.243	0.4616	-0.443	0.4068	-0.643	0.38024			-0.643	4.3	0.643	-4.628			1.157	6.588	1.157	6.58	1.157	6.548			1.157	265.283
			0.042	-0.5844	0.242	-0.528	0.442	-0.4904	0.642	-0.4764					-0.042	0.4244	-0.242	0.4612	-0.442	0.4076	-0.642	0.37952			-0.642	4.3	0.642	-4.62			1.158	6.624	1.158	6.516	1.158	6.524			1.158	265.258
			0.041	-0.5844	0.241	-0.5264	0.441	-0.4904	0.641	-0.476					-0.041	0.4232	-0.241	0.4596	-0.441	0.4068	-0.641	0.38084			-0.641	4.304	0.641	-4.62			1.159	6.572	1.159	6.544	1.159	6.512			1.159	265.172
			0.04	-0.5836	0.24	-0.5272	0.44	-0.4884	0.64	-0.472					-0.04	0.4212	-0.24	0.4604	-0.44	0.4076	-0.64	0.37916			-0.64	4.3	0.64	-4.624			1.16	6.572	1.16	6.556	1.16	6.584			1.16	265.172
			0.039	-0.5836	0.239	-0.5292	0.439	-0.4904	0.639	-0.4748					-0.039	0.4228	-0.239	0.4628	-0.439	0.4084	-0.639	0.37864			-0.639	4.3	0.639	-4.616			1.161	6.592	1.161	6.596	1.161	6.544			1.161	265.246
			0.038	-0.5852	0.238	-0.528	0.438	-0.4916	0.638	-0.4748					-0.038	0.4232	-0.238	0.4612	-0.438	0.4096	-0.638	0.37976			-0.638	4.296	0.638	-4.612			1.162	6.572	1.162	6.544	1.162	6.612			1.162	265.209
			0.037	-0.5844	0.237	-0.5256	0.437	-0.4924	0.637	-0.4768					-0.037	0.4228	-0.237	0.4612	-0.437	0.41	-0.637	0.3816			-0.637	4.296	0.637	-4.62			1.163	6.62	1.163	6.56	1.163	6.52			1.163	265.258
			0.036	-0.586	0.236	-0.5276	0.436	-0.4932	0.636	-0.4768					-0.036	0.422	-0.236	0.462	-0.436	0.4088	-0.636	0.38256			-0.636	4.296	0.636	-4.624			1.164	6.608	1.164	6.568	1.164	6.564			1.164	265.283
			0.035	-0.586	0.235	-0.5264	0.435	-0.4884	0.635	-0.4764					-0.035	0.422	-0.235	0.4608	-0.435	0.408	-0.635	0.38196			-0.635	4.304	0.635	-4.616			1.165	6.6	1.165	6.572	1.165	6.632			1.165	265.345
			0.034	-0.5836	0.234	-0.528	0.434	-0.4876	0.634	-0.4768					-0.034	0.4232	-0.234	0.4628	-0.434	0.41	-0.634	0.38196			-0.634	4.304	0.634	-4.628			1.166	6.608	1.166	6.544	1.166	6.588			1.166	265.455
			0.033	-0.5836	0.233	-0.53	0.433	-0.4904	0.633	-0.4756					-0.033	0.4216	-0.233	0.4632	-0.433	0.4108	-0.633	0.38196			-0.633	4.296	0.633	-4.624			1.167	6.588	1.167	6.592	1.167	6.54			1.167	265.738
			0.032	-0.5808	0.232	-0.53	0.432	-0.4912	0.632	-0.4744					-0.032	0.42	-0.232	0.4628	-0.432	0.4104	-0.632	0.3822			-0.632	4.3	0.632	-4.62			1.168	6.612	1.168	6.532	1.168	6.572			1.168	265.849
			0.031	-0.5852	0.231	-0.532	0.431	-0.4924	0.631	-0.4772					-0.031	0.4204	-0.231	0.4656	-0.431	0.4144	-0.631	0.38316			-0.631	4.3	0.631	-4.62			1.169	6.572	1.169	6.548	1.169	6.572			1.169	265.91
			0.03	-0.5832	0.23	-0.5256	0.43	-0.4916	0.63	-0.4764					-0.03	0.4204	-0.23	0.4604	-0.43	0.412	-0.63	0.38428			-0.63	4.304	0.63	-4.624			1.17	6.652	1.17	6.616	1.17	6.56			1.17	265.996
			0.029	-0.5864	0.229	-0.5272	0.429	-0.492	0.629	-0.4764					-0.029	0.422	-0.229	0.4612	-0.429	0.4128	-0.629	0.38292			-0.629	4.308	0.629	-4.62			1.171	6.64	1.171	6.6	1.171	6.544			1.171	266.009
			0.028	-0.5868	0.228	-0.5292	0.428	-0.494	0.628	-0.4772					-0.028	0.422	-0.228	0.464	-0.428	0.4108	-0.628	0.38464			-0.628	4.312	0.628	-4.628			1.172	6.608	1.172	6.54	1.172	6.572			1.172	265.91
			0.027	-0.5872	0.227	-0.5308	0.427	-0.4884	0.627	-0.4764					-0.027	0.4228	-0.227	0.4624	-0.427	0.412	-0.627	0.38744			-0.627	4.312	0.627	-4.632			1.173	6.616	1.173	6.6	1.173	6.524			1.173	265.972
			0.026	-0.5884	0.226	-0.532	0.426	-0.492	0.626	-0.4792					-0.026	0.422	-0.226	0.464	-0.426	0.4152	-0.626	0.38636			-0.626	4.308	0.626	-4.628			1.174	6.616	1.174	6.576	1.174	6.596			1.174	265.972
			0.025	-0.5864	0.225	-0.5312	0.425	-0.492	0.625	-0.4768					-0.025	0.418	-0.225	0.4644	-0.425	0.4156	-0.625	0.3856			-0.625	4.308	0.625	-4.632			1.175	6.612	1.175	6.568	1.175	6.616			1.175	265.947
			0.024	-0.5876	0.224	-0.5296	0.424	-0.4948	0.624	-0.476					-0.024	0.4192	-0.224	0.4628	-0.424	0.418	-0.624	0.38416			-0.624	4.316	0.624	-4.636			1.176	6.64	1.176	6.644	1.176	6.592			1.176	265.935
			0.023	-0.5884	0.223	-0.53	0.423	-0.496	0.623	-0.4776					-0.023	0.4224	-0.223	0.4656	-0.423	0.4208	-0.623	0.3866			-0.623	4.32	0.623	-4.632			1.177	6.624	1.177	6.616	1.177	6.592			1.177	265.972
			0.022	-0.5896	0.222	-0.5296	0.422	-0.4936	0.622	-0.4764					-0.022	0.4228	-0.222	0.4648	-0.422	0.4188	-0.622	0.3878			-0.622	4.316	0.622	-4.628			1.178	6.628	1.178	6.608	1.178	6.552			1.178	265.984
			0.021	-0.59	0.221	-0.5296	0.421	-0.492	0.621	-0.476					-0.021	0.4224	-0.221	0.4656	-0.421	0.4176	-0.621	0.39			-0.621	4.316	0.621	-4.636			1.179	6.652	1.179	6.644	1.179	6.608			1.179	266.341
			0.02	-0.5908	0.22	-0.5336	0.42	-0.4936	0.62	-0.4764					-0.02	0.4224	-0.22	0.4672	-0.42	0.4176	-0.62	0.3866			-0.62	4.316	0.62	-4.632			1.18	6.616	1.18	6.568	1.18	6.636			1.18	266.87
			0.019	-0.5908	0.219	-0.5324	0.419	-0.4944	0.619	-0.476					-0.019	0.42	-0.219	0.4652	-0.419	0.4196	-0.619	0.38684			-0.619	4.316	0.619	-4.628			1.181	6.624	1.181	6.572	1.181	6.624			1.181	266.968
			0.018	-0.5916	0.218	-0.5332	0.418	-0.496	0.618	-0.4772					-0.018	0.422	-0.218	0.4668	-0.418	0.4216	-0.618	0.38916			-0.618	4.312	0.618	-4.636			1.182	6.664	1.182	6.636	1.182	6.564			1.182	266.833
			0.017	-0.5916	0.217	-0.536	0.417	-0.4968	0.617	-0.4772					-0.017	0.4216	-0.217	0.4656	-0.417	0.4188	-0.617	0.38796			-0.617	4.316	0.617	-4.632			1.183	6.644	1.183	6.544	1.183	6.584			1.183	266.71
			0.016	-0.5924	0.216	-0.5332	0.416	-0.4956	0.616	-0.4772					-0.016	0.422	-0.216	0.4656	-0.416	0.42	-0.616	0.38868			-0.616	4.328	0.616	-4.632			1.184	6.652	1.184	6.576	1.184	6.608			1.184	266.525
			0.015	-0.5936	0.215	-0.5332	0.415	-0.4952	0.615	-0.478					-0.015	0.4236	-0.215	0.4676	-0.415	0.4224	-0.615	0.39064			-0.615	4.324	0.615	-4.632			1.185	6.668	1.185	6.588	1.185	6.564			1.185	266.279
			0.014	-0.5936	0.214	-0.5336	0.414	-0.4924	0.614	-0.4796					-0.014	0.4208	-0.214	0.4664	-0.414	0.4192	-0.614	0.3888			-0.614	4.328	0.614	-4.644			1.186	6.624	1.186	6.608	1.186	6.592			1.186	266.205
			0.013	-0.594	0.213	-0.5352	0.413	-0.4928	0.613	-0.4808					-0.013	0.4232	-0.213	0.4676	-0.413	0.4224	-0.613	0.39016			-0.613	4.336	0.613	-4.64			1.187	6.588	1.187	6.596	1.187	6.624			1.187	266.107
			0.012	-0.594	0.212	-0.536	0.412	-0.4952	0.612	-0.4784					-0.012	0.4256	-0.212	0.4664	-0.412	0.4248	-0.612	0.38988			-0.612	4.328	0.612	-4.64			1.188	6.656	1.188	6.604	1.188	6.596			1.188	265.947
			0.011	-0.5928	0.211	-0.5328	0.411	-0.4968	0.611	-0.4776					-0.011	0.4232	-0.211	0.4628	-0.411	0.4228	-0.611	0.39088			-0.611	4.332	0.611	-4.636			1.189	6.668	1.189	6.536	1.189	6.596			1.189	265.984
			0.01	-0.596	0.21	-0.5328	0.41	-0.4932	0.61	-0.4784					-0.01	0.4244	-0.21	0.4664	-0.41	0.4228	-0.61	0.39124			-0.61	4.332	0.61	-4.644			1.19	6.64	1.19	6.62	1.19	6.624			1.19	266.033
			0.009	-0.596	0.209	-0.5344	0.409	-0.4828	0.609	-0.4772					-0.009	0.4256	-0.209	0.4672	-0.409	0.4132	-0.609	0.39296			-0.609	4.328	0.609	-4.644			1.191	6.664	1.191	6.664	1.191	6.628			1.191	266.009
			0.008	-0.5944	0.208	-0.5364	0.408	-0.4884	0.608	-0.4756					-0.008	0.4252	-0.208	0.4672	-0.408	0.4196	-0.608	0.38844			-0.608	4.332	0.608	-4.64			1.192	6.692	1.192	6.616	1.192	6.632			1.192	266.218
			0.007	-0.5956	0.207	-0.5384	0.407	-0.4916	0.607	-0.476					-0.007	0.424	-0.207	0.47	-0.407	0.4252	-0.607	0.39148			-0.607	4.332	0.607	-4.64			1.193	6.66	1.193	6.616	1.193	6.636			1.193	266.402
			0.006	-0.5928	0.206	-0.5372	0.406	-0.4928	0.606	-0.4768					-0.006	0.4228	-0.206	0.4664	-0.406	0.4272	-0.606	0.38976			-0.606	4.328	0.606	-4.636			1.194	6.644	1.194	6.604	1.194	6.576			1.194	266.365
			0.005	-0.5944	0.205	-0.5396	0.405	-0.4944	0.605	-0.4772					-0.005	0.4248	-0.205	0.4684	-0.405	0.4284	-0.605	0.39248			-0.605	4.332	0.605	-4.644			1.195	6.684	1.195	6.676	1.195	6.596			1.195	266.255
			0.004	-0.598	0.204	-0.5388	0.404	-0.4964	0.604	-0.4792					-0.004	0.426	-0.204	0.4692	-0.404	0.4276	-0.604	0.3944			-0.604	4.332	0.604	-4.648			1.196	6.684	1.196	6.58	1.196	6.644			1.196	266.144
			0.003	-0.6	0.203	-0.5372	0.403	-0.4928	0.603	-0.476					-0.003	0.4256	-0.203	0.4692	-0.403	0.4244	-0.603	0.39248			-0.603	4.332	0.603	-4.636			1.197	6.624	1.197	6.592	1.197	6.596			1.197	266.058
			0.002	-0.5992	0.202	-0.5368	0.402	-0.4968	0.602	-0.4776					-0.002	0.4272	-0.202	0.4704	-0.402	0.4296	-0.602	0.39576			-0.602	4.332	0.602	-4.64			1.198	6.632	1.198	6.644	1.198	6.648			1.198	266.009
			0.001	-0.598	0.201	-0.536	0.401	-0.4944	0.601	-0.4796					-0.001	0.4272	-0.201	0.4688	-0.401	0.432	-0.601	0.39504			-0.601	4.332	0.601	-4.648			1.199	6.616	1.199	6.596	1.199	6.612			1.199	266.021
					0.2	-0.5356	0.4	-0.4972	0.6	-0.4792							-0.2	0.468	-0.4	0.43	-0.6	0.3948			-0.6	4.336	0.6	-4.652			1.2	6.716	1.2	6.688	1.2	6.568			1.2	266.033
					0.199	-0.5388	0.399	-0.4988	0.599	-0.4816							-0.199	0.4712	-0.399	0.4316	-0.599	0.39428			-0.599	4.34	0.599	-4.648			1.201	6.676	1.201	6.648	1.201	6.628			1.201	266.021
					0.198	-0.5368	0.398	-0.4956	0.598	-0.4796							-0.198	0.4684	-0.398	0.4316	-0.598	0.39172			-0.598	4.344	0.598	-4.648			1.202	6.728	1.202	6.592	1.202	6.648			1.202	266.119
					0.197	-0.5388	0.397	-0.4972	0.597	-0.4784							-0.197	0.4704	-0.397	0.4352	-0.597	0.39344			-0.597	4.34	0.597	-4.648			1.203	6.68	1.203	6.628	1.203	6.56			1.203	266.144
					0.196	-0.5384	0.396	-0.5008	0.596	-0.4784							-0.196	0.4696	-0.396	0.4348	-0.596	0.39576			-0.596	4.34	0.596	-4.644			1.204	6.604	1.204	6.58	1.204	6.616			1.204	266.156
					0.195	-0.538	0.395	-0.4988	0.595	-0.4768							-0.195	0.4684	-0.395	0.4356	-0.595	0.39332			-0.595	4.336	0.595	-4.64			1.205	6.66	1.205	6.62	1.205	6.672			1.205	266.587
					0.194	-0.5404	0.394	-0.498	0.594	-0.4788							-0.194	0.4668	-0.394	0.436	-0.594	0.396			-0.594	4.344	0.594	-4.644			1.206	6.716	1.206	6.64	1.206	6.628			1.206	266.882
					0.193	-0.5384	0.393	-0.498	0.593	-0.4772							-0.193	0.468	-0.393	0.4372	-0.593	0.3948			-0.593	4.336	0.593	-4.648			1.207	6.692	1.207	6.62	1.207	6.628			1.207	266.956
					0.192	-0.54	0.392	-0.4972	0.592	-0.4776							-0.192	0.47	-0.392	0.4372	-0.592	0.397			-0.592	4.34	0.592	-4.644			1.208	6.688	1.208	6.616	1.208	6.664			1.208	266.919
					0.191	-0.542	0.391	-0.4992	0.591	-0.4784							-0.191	0.4708	-0.391	0.4372	-0.591	0.39772			-0.591	4.34	0.591	-4.652			1.209	6.668	1.209	6.636	1.209	6.632			1.209	266.931
					0.19	-0.5404	0.39	-0.4972	0.59	-0.4772							-0.19	0.4676	-0.39	0.4348	-0.59	0.39624			-0.59	4.332	0.59	-4.652			1.21	6.692	1.21	6.652	1.21	6.608			1.21	266.882
					0.189	-0.542	0.389	-0.498	0.589	-0.476							-0.189	0.4708	-0.389	0.4376	-0.589	0.39612			-0.589	4.34	0.589	-4.648			1.211	6.74	1.211	6.692	1.211	6.62			1.211	266.894
					0.188	-0.5424	0.388	-0.4992	0.588	-0.4752							-0.188	0.4688	-0.388	0.4392	-0.588	0.39136			-0.588	4.34	0.588	-4.644			1.212	6.7	1.212	6.676	1.212	6.652			1.212	266.956
					0.187	-0.5412	0.387	-0.4988	0.587	-0.4784							-0.187	0.4676	-0.387	0.4396	-0.587	0.3944			-0.587	4.344	0.587	-4.644			1.213	6.692	1.213	6.62	1.213	6.66			1.213	266.956
					0.186	-0.5424	0.386	-0.4984	0.586	-0.4776							-0.186	0.4696	-0.386	0.44	-0.586	0.39736			-0.586	4.34	0.586	-4.644			1.214	6.716	1.214	6.676	1.214	6.672			1.214	266.968
					0.185	-0.5408	0.385	-0.4984	0.585	-0.4792							-0.185	0.4684	-0.385	0.4408	-0.585	0.397			-0.585	4.336	0.585	-4.648			1.215	6.704	1.215	6.632	1.215	6.672			1.215	267.103
					0.184	-0.5396	0.384	-0.4952	0.584	-0.4776							-0.184	0.468	-0.384	0.4364	-0.584	0.39796			-0.584	4.34	0.584	-4.648			1.216	6.704	1.216	6.668	1.216	6.648			1.216	267.128
					0.183	-0.5416	0.383	-0.4976	0.583	-0.4796							-0.183	0.4712	-0.383	0.4396	-0.583	0.39808			-0.583	4.34	0.583	-4.648			1.217	6.724	1.217	6.752	1.217	6.592			1.217	267.189
					0.182	-0.5412	0.382	-0.4996	0.582	-0.4772							-0.182	0.4696	-0.382	0.4388	-0.582	0.39648			-0.582	4.336	0.582	-4.648			1.218	6.648	1.218	6.668	1.218	6.708			1.218	267.583
					0.181	-0.5416	0.381	-0.4996	0.581	-0.4776							-0.181	0.4704	-0.381	0.4436	-0.581	0.4004			-0.581	4.34	0.581	-4.644			1.219	6.756	1.219	6.636	1.219	6.68			1.219	267.755
					0.18	-0.5432	0.38	-0.502	0.58	-0.4788							-0.18	0.4716	-0.38	0.4472	-0.58	0.4004			-0.58	4.332	0.58	-4.644			1.22	6.764	1.22	6.652	1.22	6.66			1.22	267.767
					0.179	-0.5368	0.379	-0.4996	0.579	-0.4796							-0.179	0.4632	-0.379	0.4424	-0.579	0.39908			-0.579	4.344	0.579	-4.648			1.221	6.732	1.221	6.732	1.221	6.644			1.221	267.866
					0.178	-0.5404	0.378	-0.4988	0.578	-0.4816							-0.178	0.4672	-0.378	0.4452	-0.578	0.4012			-0.578	4.344	0.578	-4.656			1.222	6.748	1.222	6.6	1.222	6.7			1.222	267.927
					0.177	-0.542	0.377	-0.4988	0.577	-0.4816							-0.177	0.4672	-0.377	0.4428	-0.577	0.4008			-0.577	4.348	0.577	-4.652			1.223	6.716	1.223	6.628	1.223	6.624			1.223	267.878
					0.176	-0.544	0.376	-0.5004	0.576	-0.4824							-0.176	0.4704	-0.376	0.4444	-0.576	0.4008			-0.576	4.348	0.576	-4.652			1.224	6.74	1.224	6.66	1.224	6.668			1.224	267.927
					0.175	-0.5448	0.375	-0.502	0.575	-0.4808							-0.175	0.4708	-0.375	0.4468	-0.575	0.4048			-0.575	4.352	0.575	-4.656			1.225	6.712	1.225	6.684	1.225	6.708			1.225	267.964
					0.174	-0.5452	0.374	-0.5016	0.574	-0.4796							-0.174	0.4708	-0.374	0.4456	-0.574	0.39908			-0.574	4.348	0.574	-4.652			1.226	6.704	1.226	6.756	1.226	6.708			1.226	267.964
					0.173	-0.5456	0.373	-0.5012	0.573	-0.482							-0.173	0.4704	-0.373	0.4484	-0.573	0.4012			-0.573	4.352	0.573	-4.664			1.227	6.72	1.227	6.68	1.227	6.656			1.227	267.976
					0.172	-0.5448	0.372	-0.5016	0.572	-0.4816							-0.172	0.4696	-0.372	0.4496	-0.572	0.4012			-0.572	4.352	0.572	-4.656			1.228	6.732	1.228	6.64	1.228	6.616			1.228	268.038
					0.171	-0.5452	0.371	-0.5032	0.571	-0.4788							-0.171	0.4676	-0.371	0.4464	-0.571	0.4008			-0.571	4.352	0.571	-4.664			1.229	6.684	1.229	6.564	1.229	6.596			1.229	268.099
					0.17	-0.546	0.37	-0.5032	0.57	-0.4788							-0.17	0.4712	-0.37	0.4488	-0.57	0.4012			-0.57	4.348	0.57	-4.66			1.23	6.684	1.23	6.584	1.23	6.652			1.23	268.198
					0.169	-0.5468	0.369	-0.5028	0.569	-0.4796							-0.169	0.4712	-0.369	0.4496	-0.569	0.4012			-0.569	4.348	0.569	-4.656			1.231	6.716	1.231	6.704	1.231	6.624			1.231	268.222
					0.168	-0.546	0.368	-0.5012	0.568	-0.4788							-0.168	0.47	-0.368	0.4496	-0.568	0.4028			-0.568	4.348	0.568	-4.664			1.232	6.76	1.232	6.688	1.232	6.672			1.232	268.186
					0.167	-0.5468	0.367	-0.5028	0.567	-0.4792							-0.167	0.4704	-0.367	0.4504	-0.567	0.4036			-0.567	4.348	0.567	-4.66			1.233	6.712	1.233	6.708	1.233	6.756			1.233	268.124
					0.166	-0.5472	0.366	-0.5024	0.566	-0.48							-0.166	0.4708	-0.366	0.4476	-0.566	0.4012			-0.566	4.344	0.566	-4.66			1.234	6.76	1.234	6.7	1.234	6.68			1.234	268.21
					0.165	-0.5488	0.365	-0.5004	0.565	-0.478							-0.165	0.47	-0.365	0.4496	-0.565	0.4012			-0.565	4.348	0.565	-4.664			1.235	6.792	1.235	6.68	1.235	6.688			1.235	268.222
					0.164	-0.5476	0.364	-0.5008	0.564	-0.4804							-0.164	0.4708	-0.364	0.4504	-0.564	0.404			-0.564	4.352	0.564	-4.66			1.236	6.728	1.236	6.652	1.236	6.66			1.236	268.161
					0.163	-0.5452	0.363	-0.502	0.563	-0.4828							-0.163	0.4696	-0.363	0.4508	-0.563	0.4056			-0.563	4.352	0.563	-4.672			1.237	6.784	1.237	6.704	1.237	6.644			1.237	268.222
					0.162	-0.5476	0.362	-0.506	0.562	-0.4812							-0.162	0.4708	-0.362	0.4512	-0.562	0.406			-0.562	4.352	0.562	-4.672			1.238	6.812	1.238	6.716	1.238	6.72			1.238	268.247
					0.161	-0.548	0.361	-0.5032	0.561	-0.48							-0.161	0.4688	-0.361	0.454	-0.561	0.404			-0.561	4.352	0.561	-4.676			1.239	6.736	1.239	6.68	1.239	6.692			1.239	268.21
					0.16	-0.548	0.36	-0.5016	0.56	-0.4808							-0.16	0.4688	-0.36	0.4516	-0.56	0.4048			-0.56	4.352	0.56	-4.668			1.24	6.756	1.24	6.756	1.24	6.66			1.24	268.198
					0.159	-0.5484	0.359	-0.5052	0.559	-0.4824							-0.159	0.47	-0.359	0.4532	-0.559	0.404			-0.559	4.352	0.559	-4.672			1.241	6.772	1.241	6.728	1.241	6.776			1.241	268.247
					0.158	-0.5476	0.358	-0.5068	0.558	-0.4828							-0.158	0.468	-0.358	0.4528	-0.558	0.4024			-0.558	4.348	0.558	-4.668			1.242	6.8	1.242	6.716	1.242	6.676			1.242	268.259
					0.157	-0.548	0.357	-0.5064	0.557	-0.4812							-0.157	0.4712	-0.357	0.4528	-0.557	0.4032			-0.557	4.352	0.557	-4.672			1.243	6.772	1.243	6.744	1.243	6.74			1.243	268.382
					0.156	-0.5512	0.356	-0.5064	0.556	-0.4812							-0.156	0.4724	-0.356	0.4552	-0.556	0.4032			-0.556	4.348	0.556	-4.668			1.244	6.772	1.244	6.704	1.244	6.776			1.244	268.604
					0.155	-0.548	0.355	-0.5052	0.555	-0.4796							-0.155	0.47	-0.355	0.4548	-0.555	0.4036			-0.555	4.348	0.555	-4.664			1.245	6.82	1.245	6.736	1.245	6.724			1.245	268.604
					0.154	-0.5512	0.354	-0.5052	0.554	-0.482							-0.154	0.472	-0.354	0.4552	-0.554	0.4048			-0.554	4.352	0.554	-4.668			1.246	6.824	1.246	6.756	1.246	6.712			1.246	268.567
					0.153	-0.5532	0.353	-0.5052	0.553	-0.4848							-0.153	0.4724	-0.353	0.4536	-0.553	0.4048			-0.553	4.352	0.553	-4.668			1.247	6.812	1.247	6.708	1.247	6.688			1.247	268.493
					0.152	-0.554	0.352	-0.5036	0.552	-0.4808							-0.152	0.4704	-0.352	0.4548	-0.552	0.406			-0.552	4.352	0.552	-4.672			1.248	6.804	1.248	6.772	1.248	6.704			1.248	268.419
					0.151	-0.5556	0.351	-0.506	0.551	-0.482							-0.151	0.47	-0.351	0.456	-0.551	0.4064			-0.551	4.356	0.551	-4.676			1.249	6.812	1.249	6.728	1.249	6.72			1.249	268.321
					0.15	-0.5516	0.35	-0.506	0.55	-0.482							-0.15	0.4696	-0.35	0.4548	-0.55	0.4056			-0.55	4.352	0.55	-4.68			1.25	6.74	1.25	6.744	1.25	6.74			1.25	268.395
					0.149	-0.5512	0.349	-0.5064	0.549	-0.4808							-0.149	0.4684	-0.349	0.454	-0.549	0.406			-0.549	4.352	0.549	-4.684			1.251	6.828	1.251	6.696	1.251	6.748			1.251	268.358
					0.148	-0.5536	0.348	-0.508	0.548	-0.4812							-0.148	0.468	-0.348	0.456	-0.548	0.4052			-0.548	4.36	0.548	-4.68			1.252	6.816	1.252	6.724	1.252	6.688			1.252	268.272
					0.147	-0.55	0.347	-0.506	0.547	-0.4816							-0.147	0.4672	-0.347	0.4572	-0.547	0.4084			-0.547	4.352	0.547	-4.676			1.253	6.796	1.253	6.764	1.253	6.732			1.253	268.345
					0.146	-0.5524	0.346	-0.5072	0.546	-0.482							-0.146	0.4708	-0.346	0.4556	-0.546	0.408			-0.546	4.356	0.546	-4.676			1.254	6.8	1.254	6.756	1.254	6.788			1.254	268.333
					0.145	-0.5528	0.345	-0.5084	0.545	-0.4824							-0.145	0.4688	-0.345	0.4568	-0.545	0.4036			-0.545	4.356	0.545	-4.68			1.255	6.772	1.255	6.676	1.255	6.688			1.255	268.345
					0.144	-0.5532	0.344	-0.5072	0.544	-0.4804							-0.144	0.4696	-0.344	0.4592	-0.544	0.404			-0.544	4.352	0.544	-4.68			1.256	6.836	1.256	6.776	1.256	6.728			1.256	268.628
					0.143	-0.5556	0.343	-0.5076	0.543	-0.4824							-0.143	0.4696	-0.343	0.4604	-0.543	0.4076			-0.543	4.348	0.543	-4.684			1.257	6.88	1.257	6.732	1.257	6.756			1.257	268.96
					0.142	-0.5536	0.342	-0.5068	0.542	-0.4812							-0.142	0.4684	-0.342	0.4576	-0.542	0.4076			-0.542	4.348	0.542	-4.68			1.258	6.82	1.258	6.728	1.258	6.764			1.258	269.034
					0.141	-0.5548	0.341	-0.5052	0.541	-0.4808							-0.141	0.4688	-0.341	0.4588	-0.541	0.4084			-0.541	4.36	0.541	-4.684			1.259	6.836	1.259	6.784	1.259	6.708			1.259	269.046
					0.14	-0.5556	0.34	-0.5076	0.54	-0.4848							-0.14	0.47	-0.34	0.4584	-0.54	0.408			-0.54	4.356	0.54	-4.68			1.26	6.8	1.26	6.72	1.26	6.708			1.26	268.973
					0.139	-0.5536	0.339	-0.506	0.539	-0.4812							-0.139	0.4696	-0.339	0.4552	-0.539	0.4072			-0.539	4.356	0.539	-4.68			1.261	6.856	1.261	6.736	1.261	6.74			1.261	268.85
					0.138	-0.5544	0.338	-0.5088	0.538	-0.48							-0.138	0.4704	-0.338	0.4588	-0.538	0.4088			-0.538	4.352	0.538	-4.684			1.262	6.784	1.262	6.784	1.262	6.768			1.262	268.862
					0.137	-0.5552	0.337	-0.5084	0.537	-0.4784							-0.137	0.4688	-0.337	0.4604	-0.537	0.406			-0.537	4.344	0.537	-4.676			1.263	6.836	1.263	6.816	1.263	6.74			1.263	268.899
					0.136	-0.5552	0.336	-0.5088	0.536	-0.478							-0.136	0.4688	-0.336	0.4588	-0.536	0.4052			-0.536	4.344	0.536	-4.672			1.264	6.856	1.264	6.788	1.264	6.784			1.264	268.899
					0.135	-0.5552	0.335	-0.51	0.535	-0.4816							-0.135	0.47	-0.335	0.4616	-0.535	0.4092			-0.535	4.348	0.535	-4.676			1.265	6.868	1.265	6.744	1.265	6.792			1.265	268.923
					0.134	-0.554	0.334	-0.5076	0.534	-0.4828							-0.134	0.4656	-0.334	0.4592	-0.534	0.4084			-0.534	4.344	0.534	-4.676			1.266	6.852	1.266	6.808	1.266	6.824			1.266	269.059
					0.133	-0.554	0.333	-0.5076	0.533	-0.484							-0.133	0.4684	-0.333	0.46	-0.533	0.41			-0.533	4.344	0.533	-4.676			1.267	6.928	1.267	6.756	1.267	6.756			1.267	269.133
					0.132	-0.558	0.332	-0.5092	0.532	-0.4844							-0.132	0.4676	-0.332	0.4588	-0.532	0.4096			-0.532	4.344	0.532	-4.68			1.268	6.824	1.268	6.752	1.268	6.736			1.268	269.194
					0.131	-0.5568	0.331	-0.5092	0.531	-0.4808							-0.131	0.4684	-0.331	0.4596	-0.531	0.406			-0.531	4.344	0.531	-4.676			1.269	6.792	1.269	6.84	1.269	6.772			1.269	269.514
					0.13	-0.5576	0.33	-0.5096	0.53	-0.4828							-0.13	0.4692	-0.33	0.4632	-0.53	0.4084			-0.53	4.348	0.53	-4.684			1.27	6.864	1.27	6.816	1.27	6.724			1.27	269.747
					0.129	-0.558	0.329	-0.5084	0.529	-0.4816							-0.129	0.4676	-0.329	0.4628	-0.529	0.4088			-0.529	4.344	0.529	-4.684			1.271	6.948	1.271	6.816	1.271	6.796			1.271	269.809
					0.128	-0.554	0.328	-0.5072	0.528	-0.4828							-0.128	0.4636	-0.328	0.4624	-0.528	0.4116			-0.528	4.344	0.528	-4.68			1.272	6.9	1.272	6.8	1.272	6.8			1.272	269.858
					0.127	-0.5576	0.327	-0.5096	0.527	-0.4844							-0.127	0.464	-0.327	0.4656	-0.527	0.4116			-0.527	4.352	0.527	-4.68			1.273	6.896	1.273	6.764	1.273	6.796			1.273	269.883
					0.126	-0.5584	0.326	-0.5076	0.526	-0.4828							-0.126	0.4644	-0.326	0.4624	-0.526	0.4084			-0.526	4.348	0.526	-4.684			1.274	6.868	1.274	6.788	1.274	6.732			1.274	269.92
					0.125	-0.5584	0.325	-0.5088	0.525	-0.484							-0.125	0.4676	-0.325	0.4628	-0.525	0.4104			-0.525	4.344	0.525	-4.688			1.275	6.82	1.275	6.8	1.275	6.792			1.275	270.006
					0.124	-0.5584	0.324	-0.5092	0.524	-0.4856							-0.124	0.4668	-0.324	0.4648	-0.524	0.412			-0.524	4.348	0.524	-4.684			1.276	6.88	1.276	6.776	1.276	6.816			1.276	270.092
					0.123	-0.5584	0.323	-0.5104	0.523	-0.484							-0.123	0.4664	-0.323	0.4648	-0.523	0.4092			-0.523	4.356	0.523	-4.692			1.277	6.904	1.277	6.832	1.277	6.804			1.277	270.166
					0.122	-0.558	0.322	-0.5108	0.522	-0.484							-0.122	0.4668	-0.322	0.4664	-0.522	0.412			-0.522	4.348	0.522	-4.692			1.278	6.864	1.278	6.808	1.278	6.792			1.278	270.215
					0.121	-0.558	0.321	-0.5116	0.521	-0.484							-0.121	0.4644	-0.321	0.468	-0.521	0.4132			-0.521	4.36	0.521	-4.688			1.279	6.904	1.279	6.828	1.279	6.768			1.279	270.338
					0.12	-0.5604	0.32	-0.5124	0.52	-0.4836							-0.12	0.4628	-0.32	0.4696	-0.52	0.4148			-0.52	4.356	0.52	-4.696			1.28	6.984	1.28	6.856	1.28	6.852			1.28	270.375
					0.119	-0.5612	0.319	-0.5132	0.519	-0.4852							-0.119	0.4668	-0.319	0.4716	-0.519	0.4136			-0.519	4.348	0.519	-4.7			1.281	6.912	1.281	6.896	1.281	6.836			1.281	270.535
					0.118	-0.5612	0.318	-0.5124	0.518	-0.482							-0.118	0.4656	-0.318	0.4684	-0.518	0.4092			-0.518	4.348	0.518	-4.7			1.282	6.944	1.282	6.836	1.282	6.772			1.282	271.174
					0.117	-0.5608	0.317	-0.5132	0.517	-0.4828							-0.117	0.4656	-0.317	0.4688	-0.517	0.4124			-0.517	4.348	0.517	-4.696			1.283	6.94	1.283	6.808	1.283	6.804			1.283	271.457
					0.116	-0.5624	0.316	-0.514	0.516	-0.484							-0.116	0.4668	-0.316	0.4696	-0.516	0.414			-0.516	4.352	0.516	-4.696			1.284	6.9	1.284	6.852	1.284	6.8			1.284	271.371
					0.115	-0.5632	0.315	-0.5124	0.515	-0.4848							-0.115	0.466	-0.315	0.4708	-0.515	0.4144			-0.515	4.348	0.515	-4.692			1.285	6.908	1.285	6.852	1.285	6.828			1.285	271.309
					0.114	-0.5628	0.314	-0.5112	0.514	-0.4856							-0.114	0.4656	-0.314	0.4704	-0.514	0.4144			-0.514	4.352	0.514	-4.7			1.286	6.916	1.286	6.836	1.286	6.82			1.286	271.174
					0.113	-0.5616	0.313	-0.512	0.513	-0.4844							-0.113	0.4632	-0.313	0.4704	-0.513	0.4124			-0.513	4.348	0.513	-4.7			1.287	6.856	1.287	6.764	1.287	6.82			1.287	271.027
					0.112	-0.5628	0.312	-0.512	0.512	-0.4868							-0.112	0.4652	-0.312	0.4716	-0.512	0.4168			-0.512	4.352	0.512	-4.708			1.288	6.96	1.288	6.828	1.288	6.804			1.288	270.928
					0.111	-0.5632	0.311	-0.5136	0.511	-0.4892							-0.111	0.4644	-0.311	0.4728	-0.511	0.418			-0.511	4.364	0.511	-4.708			1.289	6.908	1.289	6.828	1.289	6.84			1.289	270.867
					0.11	-0.5616	0.31	-0.5148	0.51	-0.486							-0.11	0.462	-0.31	0.474	-0.51	0.4156			-0.51	4.36	0.51	-4.7			1.29	6.932	1.29	6.852	1.29	6.816			1.29	270.793
					0.109	-0.5632	0.309	-0.514	0.509	-0.4848							-0.109	0.462	-0.309	0.4744	-0.509	0.4164			-0.509	4.356	0.509	-4.708			1.291	6.94	1.291	6.84	1.291	6.836			1.291	270.805
					0.108	-0.5644	0.308	-0.5156	0.508	-0.4872							-0.108	0.4624	-0.308	0.476	-0.508	0.4164			-0.508	4.364	0.508	-4.708			1.292	6.944	1.292	6.856	1.292	6.8			1.292	270.756
					0.107	-0.5624	0.307	-0.5168	0.507	-0.4852							-0.107	0.4616	-0.307	0.4792	-0.507	0.4136			-0.507	4.36	0.507	-4.708			1.293	6.944	1.293	6.884	1.293	6.884			1.293	270.719
					0.106	-0.566	0.306	-0.5172	0.506	-0.486							-0.106	0.4636	-0.306	0.4768	-0.506	0.4156			-0.506	4.356	0.506	-4.712			1.294	6.964	1.294	6.844	1.294	6.892			1.294	270.756
					0.105	-0.5656	0.305	-0.5144	0.505	-0.484							-0.105	0.4628	-0.305	0.4756	-0.505	0.4144			-0.505	4.352	0.505	-4.708			1.295	6.952	1.295	6.892	1.295	6.884			1.295	270.99
					0.104	-0.5632	0.304	-0.5168	0.504	-0.4824							-0.104	0.4608	-0.304	0.4752	-0.504	0.4152			-0.504	4.352	0.504	-4.708			1.296	6.976	1.296	6.904	1.296	6.872			1.296	271.014
					0.103	-0.5668	0.303	-0.5176	0.503	-0.484							-0.103	0.4604	-0.303	0.4796	-0.503	0.4172			-0.503	4.352	0.503	-4.704			1.297	6.996	1.297	6.86	1.297	6.796			1.297	270.99
					0.102	-0.5692	0.302	-0.5176	0.502	-0.4848							-0.102	0.464	-0.302	0.4764	-0.502	0.4152			-0.502	4.352	0.502	-4.708			1.298	6.968	1.298	6.864	1.298	6.832			1.298	271.002
					0.101	-0.568	0.301	-0.5164	0.501	-0.4856							-0.101	0.4628	-0.301	0.478	-0.501	0.4172			-0.501	4.352	0.501	-4.708			1.299	7.008	1.299	6.884	1.299	6.888			1.299	270.916
					0.1	-0.568	0.3	-0.5164	0.5	-0.4864							-0.1	0.462	-0.3	0.4796	-0.5	0.418			-0.5	4.352	0.5	-4.712			1.3	6.956	1.3	6.832	1.3	6.84			1.3	270.817
					0.099	-0.5668	0.299	-0.5152	0.499	-0.4872							-0.099	0.4624	-0.299	0.476	-0.499	0.4164			-0.499	4.352	0.499	-4.708			1.301	6.956	1.301	6.844	1.301	6.836			1.301	270.793
					0.098	-0.5684	0.298	-0.5172	0.498	-0.4872							-0.098	0.4612	-0.298	0.4788	-0.498	0.4184			-0.498	4.36	0.498	-4.712			1.302	6.952	1.302	6.924	1.302	6.792			1.302	270.83
					0.097	-0.5676	0.297	-0.5172	0.497	-0.4856							-0.097	0.4612	-0.297	0.4788	-0.497	0.416			-0.497	4.352	0.497	-4.716			1.303	6.968	1.303	6.88	1.303	6.916			1.303	270.731
					0.096	-0.5656	0.296	-0.5172	0.496	-0.4872							-0.096	0.4576	-0.296	0.4768	-0.496	0.4188			-0.496	4.352	0.496	-4.72			1.304	7.008	1.304	6.888	1.304	6.928			1.304	270.744
					0.095	-0.5664	0.295	-0.5184	0.495	-0.486							-0.095	0.46	-0.295	0.4808	-0.495	0.4216			-0.495	4.36	0.495	-4.724			1.305	7.044	1.305	6.872	1.305	6.852			1.305	270.731
					0.094	-0.5676	0.294	-0.5188	0.494	-0.4848							-0.094	0.4576	-0.294	0.4792	-0.494	0.4164			-0.494	4.356	0.494	-4.716			1.306	6.968	1.306	6.836	1.306	6.856			1.306	270.756
					0.093	-0.5688	0.293	-0.5184	0.493	-0.486							-0.093	0.4608	-0.293	0.4788	-0.493	0.4188			-0.493	4.36	0.493	-4.72			1.307	6.908	1.307	6.904	1.307	6.852			1.307	270.965
					0.092	-0.5712	0.292	-0.5168	0.492	-0.4868							-0.092	0.4596	-0.292	0.4772	-0.492	0.418			-0.492	4.356	0.492	-4.716			1.308	6.944	1.308	6.972	1.308	6.872			1.308	271.322
					0.091	-0.568	0.291	-0.5188	0.491	-0.4844							-0.091	0.4584	-0.291	0.4784	-0.491	0.4176			-0.491	4.36	0.491	-4.72			1.309	7.012	1.309	6.824	1.309	6.864			1.309	271.371
					0.09	-0.5688	0.29	-0.5204	0.49	-0.4856							-0.09	0.4584	-0.29	0.4788	-0.49	0.4204			-0.49	4.36	0.49	-4.72			1.31	7.068	1.31	6.916	1.31	6.88			1.31	271.297
					0.089	-0.5724	0.289	-0.5196	0.489	-0.488							-0.089	0.458	-0.289	0.4788	-0.489	0.4188			-0.489	4.356	0.489	-4.72			1.311	7.02	1.311	6.92	1.311	6.82			1.311	271.248
					0.088	-0.572	0.288	-0.5176	0.488	-0.4872							-0.088	0.4564	-0.288	0.4772	-0.488	0.4196			-0.488	4.352	0.488	-4.724			1.312	7.048	1.312	6.892	1.312	6.908			1.312	271.076
					0.087	-0.5728	0.287	-0.5188	0.487	-0.4872							-0.087	0.4588	-0.287	0.4788	-0.487	0.422			-0.487	4.356	0.487	-4.72			1.313	7.06	1.313	6.88	1.313	6.94			1.313	270.953
					0.086	-0.5724	0.286	-0.516	0.486	-0.4828							-0.086	0.4568	-0.286	0.4776	-0.486	0.416			-0.486	4.352	0.486	-4.72			1.314	7.008	1.314	6.9	1.314	6.86			1.314	271.014
					0.085	-0.572	0.285	-0.5192	0.485	-0.4844							-0.085	0.4568	-0.285	0.4776	-0.485	0.4196			-0.485	4.348	0.485	-4.72			1.315	6.98	1.315	7.008	1.315	6.912			1.315	271.014
					0.084	-0.5728	0.284	-0.5224	0.484	-0.4872							-0.084	0.456	-0.284	0.48	-0.484	0.4188			-0.484	4.352	0.484	-4.72			1.316	7.012	1.316	6.964	1.316	6.976			1.316	270.977
					0.083	-0.5696	0.283	-0.5184	0.483	-0.4872							-0.083	0.4548	-0.283	0.476	-0.483	0.422			-0.483	4.348	0.483	-4.724			1.317	7.052	1.317	6.896	1.317	6.904			1.317	271.1
					0.082	-0.5696	0.282	-0.5184	0.482	-0.49							-0.082	0.4556	-0.282	0.4772	-0.482	0.422			-0.482	4.352	0.482	-4.728			1.318	7.032	1.318	6.908	1.318	6.864			1.318	271.186
					0.081	-0.5712	0.281	-0.5156	0.481	-0.4872							-0.081	0.454	-0.281	0.474	-0.481	0.4208			-0.481	4.352	0.481	-4.728			1.319	7.144	1.319	6.968	1.319	6.952			1.319	271.236
					0.08	-0.5732	0.28	-0.5164	0.48	-0.4844							-0.08	0.4548	-0.28	0.474	-0.48	0.4192			-0.48	4.352	0.48	-4.728			1.32	7.084	1.32	6.984	1.32	6.956			1.32	271.494
					0.079	-0.574	0.279	-0.5188	0.479	-0.488							-0.079	0.4564	-0.279	0.478	-0.479	0.4212			-0.479	4.356	0.479	-4.724			1.321	7.02	1.321	6.956	1.321	6.952			1.321	271.715
					0.078	-0.5728	0.278	-0.5216	0.478	-0.4872							-0.078	0.4536	-0.278	0.4768	-0.478	0.422			-0.478	4.356	0.478	-4.728			1.322	7.056	1.322	6.936	1.322	6.884			1.322	271.814
					0.077	-0.57	0.277	-0.5236	0.477	-0.4884							-0.077	0.452	-0.277	0.4792	-0.477	0.4232			-0.477	4.356	0.477	-4.728			1.323	7.04	1.323	6.988	1.323	6.976			1.323	271.838
					0.076	-0.57	0.276	-0.5236	0.476	-0.4892							-0.076	0.4504	-0.276	0.4784	-0.476	0.4248			-0.476	4.364	0.476	-4.728			1.324	7.108	1.324	7.008	1.324	6.924			1.324	271.9
					0.075	-0.5708	0.275	-0.5196	0.475	-0.4868							-0.075	0.4524	-0.275	0.476	-0.475	0.4216			-0.475	4.364	0.475	-4.732			1.325	7.052	1.325	6.936	1.325	6.912			1.325	271.9
					0.074	-0.574	0.274	-0.5204	0.474	-0.4884							-0.074	0.4532	-0.274	0.476	-0.474	0.4224			-0.474	4.36	0.474	-4.736			1.326	7.012	1.326	6.964	1.326	6.928			1.326	271.949
					0.073	-0.5772	0.273	-0.522	0.473	-0.4912							-0.073	0.452	-0.273	0.476	-0.473	0.4248			-0.473	4.356	0.473	-4.736			1.327	7.044	1.327	6.936	1.327	6.896			1.327	272.01
					0.072	-0.5744	0.272	-0.522	0.472	-0.4892							-0.072	0.4528	-0.272	0.4772	-0.472	0.4252			-0.472	4.356	0.472	-4.74			1.328	7.124	1.328	6.92	1.328	7.008			1.328	272.121
					0.071	-0.5784	0.271	-0.5232	0.471	-0.4904							-0.071	0.454	-0.271	0.4784	-0.471	0.424			-0.471	4.36	0.471	-4.744			1.329	7.084	1.329	7.008	1.329	6.96			1.329	272.121
					0.07	-0.5744	0.27	-0.5232	0.47	-0.4892							-0.07	0.4504	-0.27	0.476	-0.47	0.424			-0.47	4.36	0.47	-4.744			1.33	7.088	1.33	7.012	1.33	6.924			1.33	272.306
					0.069	-0.5748	0.269	-0.5232	0.469	-0.488							-0.069	0.4508	-0.269	0.4776	-0.469	0.4228			-0.469	4.368	0.469	-4.74			1.331	7.132	1.331	7.024	1.331	6.984			1.331	272.392
					0.068	-0.5764	0.268	-0.5264	0.468	-0.4884							-0.068	0.45	-0.268	0.476	-0.468	0.4256			-0.468	4.368	0.468	-4.744			1.332	7.156	1.332	6.956	1.332	6.996			1.332	272.453
					0.067	-0.5784	0.267	-0.5228	0.467	-0.4856							-0.067	0.45	-0.267	0.4764	-0.467	0.426			-0.467	4.372	0.467	-4.74			1.333	7.188	1.333	6.98	1.333	6.976			1.333	273.228
					0.066	-0.5772	0.266	-0.5236	0.466	-0.4884							-0.066	0.4524	-0.266	0.478	-0.466	0.4248			-0.466	4.372	0.466	-4.74			1.334	7.152	1.334	7.012	1.334	6.976			1.334	273.831
					0.065	-0.5772	0.265	-0.5244	0.465	-0.4888							-0.065	0.45	-0.265	0.4764	-0.465	0.4232			-0.465	4.364	0.465	-4.74			1.335	7.144	1.335	7.004	1.335	6.988			1.335	273.941
					0.064	-0.5792	0.264	-0.5244	0.464	-0.4884							-0.064	0.452	-0.264	0.476	-0.464	0.426			-0.464	4.368	0.464	-4.74			1.336	7.116	1.336	6.984	1.336	6.968			1.336	273.892
					0.063	-0.5812	0.263	-0.5268	0.463	-0.4932							-0.063	0.4532	-0.263	0.4784	-0.463	0.4272			-0.463	4.364	0.463	-4.748			1.337	7.116	1.337	6.996	1.337	6.964			1.337	273.757
					0.062	-0.5768	0.262	-0.5236	0.462	-0.4896							-0.062	0.4492	-0.262	0.4748	-0.462	0.4268			-0.462	4.368	0.462	-4.744			1.338	7.108	1.338	7.06	1.338	6.968			1.338	273.585
					0.061	-0.5792	0.261	-0.5228	0.461	-0.4908							-0.061	0.4504	-0.261	0.476	-0.461	0.4284			-0.461	4.376	0.461	-4.752			1.339	7.12	1.339	7.024	1.339	7.036			1.339	273.462
					0.06	-0.5808	0.26	-0.5228	0.46	-0.4928							-0.06	0.4504	-0.26	0.478	-0.46	0.4296			-0.46	4.38	0.46	-4.756			1.34	7.1	1.34	6.928	1.34	6.968			1.34	273.425
					0.059	-0.578	0.259	-0.5256	0.459	-0.492							-0.059	0.4468	-0.259	0.4756	-0.459	0.4272			-0.459	4.376	0.459	-4.752			1.341	7.128	1.341	7.012	1.341	6.952			1.341	273.351
					0.058	-0.5804	0.258	-0.5268	0.458	-0.4928							-0.058	0.448	-0.258	0.4776	-0.458	0.428			-0.458	4.372	0.458	-4.756			1.342	7.164	1.342	7.068	1.342	7.02			1.342	273.265
					0.057	-0.5776	0.257	-0.5292	0.457	-0.4912							-0.057	0.4472	-0.257	0.4788	-0.457	0.4288			-0.457	4.376	0.457	-4.76			1.343	7.148	1.343	7.084	1.343	7.004			1.343	273.302
					0.056	-0.5792	0.256	-0.5296	0.456	-0.49							-0.056	0.4476	-0.256	0.4796	-0.456	0.43			-0.456	4.384	0.456	-4.756			1.344	7.172	1.344	7.02	1.344	7.004			1.344	273.24
					0.055	-0.5812	0.255	-0.5304	0.455	-0.4924							-0.055	0.4492	-0.255	0.4804	-0.455	0.4276			-0.455	4.376	0.455	-4.756			1.345	7.164	1.345	7.004	1.345	7.032			1.345	273.265
					0.054	-0.5836	0.254	-0.526	0.454	-0.4892							-0.054	0.4464	-0.254	0.4788	-0.454	0.4264			-0.454	4.372	0.454	-4.756			1.346	7.184	1.346	7.06	1.346	6.984			1.346	273.548
					0.053	-0.5836	0.253	-0.5276	0.453	-0.4904							-0.053	0.4484	-0.253	0.4788	-0.453	0.4288			-0.453	4.38	0.453	-4.76			1.347	7.224	1.347	7.068	1.347	6.996			1.347	273.646
					0.052	-0.5832	0.252	-0.528	0.452	-0.4908							-0.052	0.4476	-0.252	0.4816	-0.452	0.4296			-0.452	4.376	0.452	-4.752			1.348	7.14	1.348	7.056	1.348	7.016			1.348	273.609
					0.051	-0.5848	0.251	-0.5268	0.451	-0.4896							-0.051	0.4492	-0.251	0.4772	-0.451	0.4296			-0.451	4.376	0.451	-4.752			1.349	7.22	1.349	7.068	1.349	7.076			1.349	273.622
					0.05	-0.5844	0.25	-0.5284	0.45	-0.4924							-0.05	0.4488	-0.25	0.478	-0.45	0.4296			-0.45	4.384	0.45	-4.76			1.35	7.164	1.35	7.036	1.35	7.012			1.35	273.572
					0.049	-0.5844	0.249	-0.5276	0.449	-0.492							-0.049	0.4464	-0.249	0.4776	-0.449	0.4308			-0.449	4.38	0.449	-4.764			1.351	7.16	1.351	7.032	1.351	6.956			1.351	273.462
					0.048	-0.586	0.248	-0.5284	0.448	-0.492							-0.048	0.4456	-0.248	0.48	-0.448	0.4324			-0.448	4.384	0.448	-4.768			1.352	7.192	1.352	7.044	1.352	7.024			1.352	273.425
					0.047	-0.5872	0.247	-0.5288	0.447	-0.494							-0.047	0.446	-0.247	0.4804	-0.447	0.4332			-0.447	4.388	0.447	-4.768			1.353	7.244	1.353	7.092	1.353	7.036			1.353	273.449
					0.046	-0.5856	0.246	-0.5292	0.446	-0.4916							-0.046	0.446	-0.246	0.4784	-0.446	0.43			-0.446	4.388	0.446	-4.772			1.354	7.216	1.354	7.1	1.354	7.048			1.354	273.388
					0.045	-0.5856	0.245	-0.5292	0.445	-0.4936							-0.045	0.4468	-0.245	0.4788	-0.445	0.4312			-0.445	4.392	0.445	-4.768			1.355	7.212	1.355	7.06	1.355	7.068			1.355	273.388
					0.044	-0.584	0.244	-0.53	0.444	-0.4936							-0.044	0.4464	-0.244	0.4804	-0.444	0.4312			-0.444	4.38	0.444	-4.768			1.356	7.196	1.356	7.052	1.356	7.068			1.356	273.388
					0.043	-0.5836	0.243	-0.5308	0.443	-0.4916							-0.043	0.4444	-0.243	0.482	-0.443	0.428			-0.443	4.392	0.443	-4.776			1.357	7.188	1.357	7.048	1.357	7.016			1.357	273.339
					0.042	-0.5852	0.242	-0.5312	0.442	-0.4916							-0.042	0.4444	-0.242	0.4812	-0.442	0.4316			-0.442	4.388	0.442	-4.772			1.358	7.236	1.358	7.116	1.358	6.984			1.358	273.486
					0.041	-0.588	0.241	-0.5304	0.441	-0.4904							-0.041	0.446	-0.241	0.4808	-0.441	0.4352			-0.441	4.388	0.441	-4.768			1.359	7.204	1.359	7.048	1.359	7.104			1.359	273.892
					0.04	-0.5872	0.24	-0.5304	0.44	-0.4916							-0.04	0.4456	-0.24	0.482	-0.44	0.4344			-0.44	4.384	0.44	-4.768			1.36	7.244	1.36	7.064	1.36	7.064			1.36	273.966
					0.039	-0.5892	0.239	-0.5328	0.439	-0.4944							-0.039	0.4472	-0.239	0.4832	-0.439	0.4344			-0.439	4.38	0.439	-4.768			1.361	7.276	1.361	7.084	1.361	7.068			1.361	273.88
					0.038	-0.5896	0.238	-0.532	0.438	-0.494							-0.038	0.4452	-0.238	0.4832	-0.438	0.4336			-0.438	4.388	0.438	-4.776			1.362	7.224	1.362	7.096	1.362	7.04			1.362	273.855
					0.037	-0.5876	0.237	-0.5292	0.437	-0.4924							-0.037	0.4452	-0.237	0.4816	-0.437	0.4348			-0.437	4.392	0.437	-4.776			1.363	7.224	1.363	7.1	1.363	7.032			1.363	273.72
					0.036	-0.5888	0.236	-0.53	0.436	-0.4936							-0.036	0.4436	-0.236	0.482	-0.436	0.4344			-0.436	4.392	0.436	-4.776			1.364	7.232	1.364	7.096	1.364	7.08			1.364	273.572
					0.035	-0.5868	0.235	-0.5308	0.435	-0.4896							-0.035	0.4436	-0.235	0.4804	-0.435	0.43			-0.435	4.392	0.435	-4.772			1.365	7.3	1.365	7.128	1.365	7.028			1.365	273.548
					0.034	-0.59	0.234	-0.5308	0.434	-0.4936							-0.034	0.4452	-0.234	0.4832	-0.434	0.4332			-0.434	4.384	0.434	-4.776			1.366	7.196	1.366	7.16	1.366	7.144			1.366	273.56
					0.033	-0.592	0.233	-0.5328	0.433	-0.4944							-0.033	0.4452	-0.233	0.4824	-0.433	0.4348			-0.433	4.388	0.433	-4.776			1.367	7.22	1.367	7.076	1.367	7.076			1.367	273.511
					0.032	-0.5908	0.232	-0.5316	0.432	-0.494							-0.032	0.4424	-0.232	0.4852	-0.432	0.4356			-0.432	4.384	0.432	-4.78			1.368	7.348	1.368	7.096	1.368	7.06			1.368	273.499
					0.031	-0.5908	0.231	-0.5332	0.431	-0.4952							-0.031	0.4444	-0.231	0.4844	-0.431	0.4384			-0.431	4.392	0.431	-4.78			1.369	7.344	1.369	7.132	1.369	7.092			1.369	273.585
					0.03	-0.5896	0.23	-0.5276	0.43	-0.4928							-0.03	0.4416	-0.23	0.482	-0.43	0.4348			-0.43	4.392	0.43	-4.78			1.37	7.256	1.37	7.112	1.37	7.108			1.37	273.572
					0.029	-0.5908	0.229	-0.5316	0.429	-0.4924							-0.029	0.446	-0.229	0.4824	-0.429	0.4364			-0.429	4.388	0.429	-4.784			1.371	7.284	1.371	7.112	1.371	7.12			1.371	273.708
					0.028	-0.5924	0.228	-0.5328	0.428	-0.4932							-0.028	0.4456	-0.228	0.484	-0.428	0.4364			-0.428	4.392	0.428	-4.78			1.372	7.264	1.372	7.216	1.372	7.16			1.372	273.929
					0.027	-0.5936	0.227	-0.5324	0.427	-0.4928							-0.027	0.4444	-0.227	0.4832	-0.427	0.4376			-0.427	4.392	0.427	-4.784			1.373	7.348	1.373	7.172	1.373	7.12			1.373	274.04
					0.026	-0.5916	0.226	-0.534	0.426	-0.4948							-0.026	0.444	-0.226	0.4852	-0.426	0.4372			-0.426	4.396	0.426	-4.788			1.374	7.364	1.374	7.172	1.374	7.132			1.374	274.052
					0.025	-0.5896	0.225	-0.5332	0.425	-0.4968							-0.025	0.4408	-0.225	0.486	-0.425	0.4384			-0.425	4.408	0.425	-4.788			1.375	7.312	1.375	7.156	1.375	7.144			1.375	274.114
					0.024	-0.5896	0.224	-0.5336	0.424	-0.4952							-0.024	0.442	-0.224	0.4832	-0.424	0.4392			-0.424	4.404	0.424	-4.792			1.376	7.292	1.376	7.128	1.376	7.132			1.376	274.138
					0.023	-0.5928	0.223	-0.5352	0.423	-0.4956							-0.023	0.4436	-0.223	0.4852	-0.423	0.442			-0.423	4.408	0.423	-4.792			1.377	7.34	1.377	7.132	1.377	7.136			1.377	274.15
					0.022	-0.5916	0.222	-0.5344	0.422	-0.4968							-0.022	0.4448	-0.222	0.4848	-0.422	0.4416			-0.422	4.408	0.422	-4.796			1.378	7.336	1.378	7.212	1.378	7.072			1.378	274.261
					0.021	-0.5932	0.221	-0.5352	0.421	-0.4972							-0.021	0.4444	-0.221	0.486	-0.421	0.4424			-0.421	4.412	0.421	-4.796			1.379	7.344	1.379	7.144	1.379	7.14			1.379	274.36
					0.02	-0.5968	0.22	-0.5348	0.42	-0.4992							-0.02	0.4436	-0.22	0.4876	-0.42	0.4424			-0.42	4.408	0.42	-4.8			1.38	7.3	1.38	7.148	1.38	7.18			1.38	274.372
					0.019	-0.594	0.219	-0.5364	0.419	-0.4968							-0.019	0.442	-0.219	0.4856	-0.419	0.442			-0.419	4.408	0.419	-4.804			1.381	7.312	1.381	7.216	1.381	7.124			1.381	274.532
					0.018	-0.594	0.218	-0.538	0.418	-0.4996							-0.018	0.444	-0.218	0.4876	-0.418	0.4428			-0.418	4.416	0.418	-4.8			1.382	7.464	1.382	7.184	1.382	7.136			1.382	274.63
					0.017	-0.5936	0.217	-0.5372	0.417	-0.4964							-0.017	0.4452	-0.217	0.488	-0.417	0.4424			-0.417	4.416	0.417	-4.796			1.383	7.372	1.383	7.224	1.383	7.156			1.383	274.667
					0.016	-0.5952	0.216	-0.538	0.416	-0.4932							-0.016	0.4452	-0.216	0.486	-0.416	0.4416			-0.416	4.42	0.416	-4.804			1.384	7.364	1.384	7.228	1.384	7.16			1.384	275.208
					0.015	-0.5976	0.215	-0.5396	0.415	-0.4964							-0.015	0.4464	-0.215	0.4892	-0.415	0.4448			-0.415	4.416	0.415	-4.808			1.385	7.396	1.385	7.228	1.385	7.14			1.385	275.749
					0.014	-0.596	0.214	-0.5368	0.414	-0.4964							-0.014	0.4448	-0.214	0.488	-0.414	0.4444			-0.414	4.416	0.414	-4.8			1.386	7.408	1.386	7.172	1.386	7.184			1.386	275.946
					0.013	-0.5992	0.213	-0.5372	0.413	-0.4976							-0.013	0.446	-0.213	0.4896	-0.413	0.448			-0.413	4.412	0.413	-4.808			1.387	7.372	1.387	7.252	1.387	7.208			1.387	275.995
					0.012	-0.6024	0.212	-0.5396	0.412	-0.4988							-0.012	0.4476	-0.212	0.4876	-0.412	0.4456			-0.412	4.416	0.412	-4.808			1.388	7.376	1.388	7.22	1.388	7.224			1.388	275.934
					0.011	-0.6004	0.211	-0.5384	0.411	-0.4968							-0.011	0.4452	-0.211	0.4856	-0.411	0.4448			-0.411	4.416	0.411	-4.808			1.389	7.356	1.389	7.192	1.389	7.196			1.389	275.897
					0.01	-0.5996	0.21	-0.5388	0.41	-0.492							-0.01	0.4472	-0.21	0.4904	-0.41	0.4464			-0.41	4.42	0.41	-4.812			1.39	7.436	1.39	7.2	1.39	7.164			1.39	275.848
					0.009	-0.6008	0.209	-0.538	0.409	-0.484							-0.009	0.4432	-0.209	0.4872	-0.409	0.4372			-0.409	4.396	0.409	-4.788			1.391	7.46	1.391	7.184	1.391	7.116			1.391	275.885
					0.008	-0.5992	0.208	-0.5392	0.408	-0.4916							-0.008	0.4452	-0.208	0.4876	-0.408	0.442			-0.408	4.4	0.408	-4.788			1.392	7.384	1.392	7.284	1.392	7.152			1.392	275.835
					0.007	-0.6004	0.207	-0.5396	0.407	-0.496							-0.007	0.448	-0.207	0.4892	-0.407	0.4472			-0.407	4.408	0.407	-4.796			1.393	7.38	1.393	7.248	1.393	7.228			1.393	275.762
					0.006	-0.598	0.206	-0.5388	0.406	-0.496							-0.006	0.4444	-0.206	0.4868	-0.406	0.4488			-0.406	4.408	0.406	-4.796			1.394	7.392	1.394	7.228	1.394	7.228			1.394	275.872
					0.005	-0.5988	0.205	-0.5396	0.405	-0.4988							-0.005	0.4464	-0.205	0.49	-0.405	0.4496			-0.405	4.416	0.405	-4.8			1.395	7.444	1.395	7.26	1.395	7.216			1.395	275.885
					0.004	-0.6004	0.204	-0.5424	0.404	-0.4984							-0.004	0.4476	-0.204	0.4896	-0.404	0.4496			-0.404	4.416	0.404	-4.8			1.396	7.444	1.396	7.252	1.396	7.204			1.396	275.872
					0.003	-0.6012	0.203	-0.5396	0.403	-0.4952							-0.003	0.4476	-0.203	0.4888	-0.403	0.448			-0.403	4.416	0.403	-4.808			1.397	7.508	1.397	7.264	1.397	7.22			1.397	276.167
					0.002	-0.6008	0.202	-0.5412	0.402	-0.4956							-0.002	0.4476	-0.202	0.4904	-0.402	0.4508			-0.402	4.42	0.402	-4.804			1.398	7.484	1.398	7.276	1.398	7.18			1.398	276.352
					0.001	-0.602	0.201	-0.5428	0.401	-0.4984							-0.001	0.4476	-0.201	0.4888	-0.401	0.4504			-0.401	4.416	0.401	-4.812			1.399	7.476	1.399	7.272	1.399	7.144			1.399	276.327
							0.2	-0.54	0.4	-0.4984									-0.2	0.4892	-0.4	0.4528			-0.4	4.416	0.4	-4.812			1.4	7.116	1.4	7.228	1.4	7.264			1.4	276.364
							0.199	-0.5428	0.399	-0.5028									-0.199	0.4912	-0.399	0.4548			-0.399	4.424	0.399	-4.812			1.399	3.8868	1.401	7.216	1.401	7.288			1.401	276.278
							0.198	-0.54	0.398	-0.5									-0.198	0.4876	-0.398	0.4516			-0.398	4.424	0.398	-4.816			1.398	1.5088	1.402	7.376	1.402	7.2			1.402	276.241
							0.197	-0.5424	0.397	-0.5016									-0.197	0.4892	-0.397	0.4556			-0.397	4.432	0.397	-4.82			1.397	0.5836	1.403	7.276	1.403	7.248			1.403	276.204
							0.196	-0.5428	0.396	-0.502									-0.196	0.49	-0.396	0.4564			-0.396	4.432	0.396	-4.82			1.396	0.13036	1.404	7.216	1.404	7.244			1.404	276.204
							0.195	-0.5428	0.395	-0.5									-0.195	0.4888	-0.395	0.4552			-0.395	4.436	0.395	-4.828			1.395	-0.16784	1.405	7.328	1.405	7.208			1.405	276.217
							0.194	-0.5428	0.394	-0.5008									-0.194	0.492	-0.394	0.4568			-0.394	4.436	0.394	-4.824			1.394	-0.39388	1.406	7.296	1.406	7.256			1.406	276.217
							0.193	-0.544	0.393	-0.5008									-0.193	0.4892	-0.393	0.456			-0.393	4.436	0.393	-4.828			1.393	-0.4316	1.407	7.256	1.407	7.272			1.407	276.254
							0.192	-0.5424	0.392	-0.5004									-0.192	0.4904	-0.392	0.4568			-0.392	4.44	0.392	-4.828			1.392	-0.6772	1.408	7.268	1.408	7.228			1.408	276.192
							0.191	-0.5448	0.391	-0.5004									-0.191	0.4916	-0.391	0.4592			-0.391	4.44	0.391	-4.828			1.391	-0.786	1.409	7.252	1.409	7.244			1.409	276.278
							0.19	-0.5436	0.39	-0.5									-0.19	0.49	-0.39	0.4556			-0.39	4.444	0.39	-4.828			1.39	-0.808	1.41	7.4	1.41	7.256			1.41	276.709
							0.189	-0.5456	0.389	-0.5004									-0.189	0.488	-0.389	0.4588			-0.389	4.444	0.389	-4.836			1.389	-0.8692	1.411	7.328	1.411	7.344			1.411	276.905
							0.188	-0.5448	0.388	-0.5016									-0.188	0.4908	-0.388	0.4592			-0.388	4.44	0.388	-4.836			1.388	-1.0316	1.412	7.34	1.412	7.252			1.412	276.807
							0.187	-0.5428	0.387	-0.4992									-0.187	0.49	-0.387	0.4624			-0.387	4.452	0.387	-4.836			1.387	-1.0172	1.413	7.3	1.413	7.288			1.413	276.696
							0.186	-0.5436	0.386	-0.5									-0.186	0.4908	-0.386	0.4612			-0.386	4.456	0.386	-4.84			1.386	-1.1724	1.414	7.292	1.414	7.304			1.414	276.598
							0.185	-0.5428	0.385	-0.5012									-0.185	0.49	-0.385	0.4596			-0.385	4.452	0.385	-4.84			1.385	-1.2248	1.415	7.368	1.415	7.292			1.415	276.426
							0.184	-0.5448	0.384	-0.4972									-0.184	0.4876	-0.384	0.4584			-0.384	4.452	0.384	-4.84			1.384	-1.2088	1.416	7.364	1.416	7.268			1.416	276.377
							0.183	-0.544	0.383	-0.5									-0.183	0.492	-0.383	0.4616			-0.383	4.444	0.383	-4.84			1.383	-1.3312	1.417	7.372	1.417	7.244			1.417	276.401
							0.182	-0.5464	0.382	-0.4996									-0.182	0.492	-0.382	0.4604			-0.382	4.444	0.382	-4.84			1.382	-1.4252	1.418	7.376	1.418	7.3			1.418	276.29
							0.181	-0.5476	0.381	-0.5012									-0.181	0.4912	-0.381	0.4624			-0.381	4.456	0.381	-4.844			1.381	-1.4716	1.419	7.332	1.419	7.328			1.419	276.254
							0.18	-0.5488	0.38	-0.5004									-0.18	0.4916	-0.38	0.4668			-0.38	4.46	0.38	-4.848			1.38	-1.518	1.42	7.332	1.42	7.292			1.42	276.278
							0.179	-0.5412	0.379	-0.502									-0.179	0.4872	-0.379	0.4652			-0.379	4.46	0.379	-4.856			1.379	-1.5792	1.421	7.34	1.421	7.388			1.421	276.254
							0.178	-0.544	0.378	-0.5024									-0.178	0.4892	-0.378	0.4644			-0.378	4.464	0.378	-4.852			1.378	-1.6292	1.422	7.436	1.422	7.416			1.422	276.364
							0.177	-0.5448	0.377	-0.5016									-0.177	0.4896	-0.377	0.464			-0.377	4.468	0.377	-4.852			1.377	-1.606	1.423	7.416	1.423	7.26			1.423	276.635
							0.176	-0.5468	0.376	-0.5016									-0.176	0.4912	-0.376	0.4644			-0.376	4.468	0.376	-4.852			1.376	-1.6404	1.424	7.384	1.424	7.296			1.424	276.733
							0.175	-0.5508	0.375	-0.5028									-0.175	0.4928	-0.375	0.4668			-0.375	4.472	0.375	-4.852			1.375	-1.7392	1.425	7.364	1.425	7.352			1.425	276.733
							0.174	-0.5488	0.374	-0.5032									-0.174	0.4916	-0.374	0.466			-0.374	4.472	0.374	-4.856			1.374	-1.766	1.426	7.412	1.426	7.44			1.426	276.819
							0.173	-0.5484	0.373	-0.506									-0.173	0.4908	-0.373	0.468			-0.373	4.476	0.373	-4.856			1.373	-1.87	1.427	7.408	1.427	7.384			1.427	276.819
							0.172	-0.5476	0.372	-0.5052									-0.172	0.4908	-0.372	0.4688			-0.372	4.476	0.372	-4.86			1.372	-1.788	1.428	7.392	1.428	7.288			1.428	276.795
							0.171	-0.5492	0.371	-0.5052									-0.171	0.49	-0.371	0.4696			-0.371	4.48	0.371	-4.86			1.371	-1.832	1.429	7.368	1.429	7.324			1.429	276.832
							0.17	-0.5528	0.37	-0.5048									-0.17	0.4924	-0.37	0.4708			-0.37	4.484	0.37	-4.868			1.37	-1.9128	1.43	7.38	1.43	7.384			1.43	276.893
							0.169	-0.5508	0.369	-0.5036									-0.169	0.494	-0.369	0.4688			-0.369	4.48	0.369	-4.868			1.369	-1.9948	1.431	7.416	1.431	7.404			1.431	276.868
							0.168	-0.5492	0.368	-0.504									-0.168	0.492	-0.368	0.47			-0.368	4.484	0.368	-4.872			1.368	-1.9348	1.432	7.448	1.432	7.42			1.432	276.979
							0.167	-0.5508	0.367	-0.5064									-0.167	0.492	-0.367	0.4716			-0.367	4.492	0.367	-4.872			1.367	-2.0192	1.433	7.464	1.433	7.384			1.433	277.102
							0.166	-0.5492	0.366	-0.5044									-0.166	0.4912	-0.366	0.4692			-0.366	4.484	0.366	-4.872			1.366	-2.0692	1.434	7.488	1.434	7.384			1.434	277.225
							0.165	-0.5496	0.365	-0.5024									-0.165	0.4932	-0.365	0.4696			-0.365	4.496	0.365	-4.884			1.365	-2.1012	1.435	7.464	1.435	7.364			1.435	277.569
							0.164	-0.5532	0.364	-0.5048									-0.164	0.492	-0.364	0.4712			-0.364	4.492	0.364	-4.876			1.364	-2.0912	1.436	7.452	1.436	7.376			1.436	278.074
							0.163	-0.5524	0.363	-0.5028									-0.163	0.4924	-0.363	0.47			-0.363	4.492	0.363	-4.876			1.363	-2.1072	1.437	7.436	1.437	7.464			1.437	278.209
							0.162	-0.5528	0.362	-0.504									-0.162	0.4916	-0.362	0.4732			-0.362	4.492	0.362	-4.872			1.362	-2.1672	1.438	7.464	1.438	7.468			1.438	278.246
							0.161	-0.5524	0.361	-0.5044									-0.161	0.4916	-0.361	0.4728			-0.361	4.496	0.361	-4.884			1.361	-2.2108	1.439	7.492	1.439	7.436			1.439	278.295
							0.16	-0.5512	0.36	-0.506									-0.16	0.4896	-0.36	0.4724			-0.36	4.504	0.36	-4.884			1.36	-2.2416	1.44	7.456	1.44	7.428			1.44	278.246
							0.159	-0.5532	0.359	-0.508									-0.159	0.4932	-0.359	0.4728			-0.359	4.5	0.359	-4.884			1.359	-2.2268	1.441	7.48	1.441	7.34			1.441	278.221
							0.158	-0.552	0.358	-0.51									-0.158	0.4896	-0.358	0.4736			-0.358	4.508	0.358	-4.888			1.358	-2.2148	1.442	7.512	1.442	7.384			1.442	278.307
							0.157	-0.554	0.357	-0.5084									-0.157	0.49	-0.357	0.476			-0.357	4.508	0.357	-4.888			1.357	-2.3196	1.443	7.52	1.443	7.436			1.443	278.307
							0.156	-0.5568	0.356	-0.5056									-0.156	0.4932	-0.356	0.4744			-0.356	4.508	0.356	-4.888			1.356	-2.3064	1.444	7.536	1.444	7.416			1.444	278.258
							0.155	-0.5532	0.355	-0.5056									-0.155	0.4932	-0.355	0.474			-0.355	4.516	0.355	-4.896			1.355	-2.2964	1.445	7.48	1.445	7.396			1.445	278.443
							0.154	-0.5532	0.354	-0.5084									-0.154	0.4932	-0.354	0.4756			-0.354	4.52	0.354	-4.896			1.354	-2.4112	1.446	7.476	1.446	7.452			1.446	278.529
							0.153	-0.5564	0.353	-0.5084									-0.153	0.4928	-0.353	0.4732			-0.353	4.52	0.353	-4.9			1.353	-2.366	1.447	7.496	1.447	7.5			1.447	278.59
							0.152	-0.5552	0.352	-0.5056									-0.152	0.4916	-0.352	0.4704			-0.352	4.524	0.352	-4.9			1.352	-2.3772	1.448	7.516	1.448	7.464			1.448	278.824
							0.151	-0.556	0.351	-0.5092									-0.151	0.4936	-0.351	0.4744			-0.351	4.52	0.351	-4.896			1.351	-2.502	1.449	7.516	1.449	7.5			1.449	279.095
							0.15	-0.556	0.35	-0.5068									-0.15	0.492	-0.35	0.4728			-0.35	4.52	0.35	-4.896			1.35	-2.4568	1.45	7.52	1.45	7.468			1.45	279.181
							0.149	-0.5576	0.349	-0.506									-0.149	0.4932	-0.349	0.4744			-0.349	4.52	0.349	-4.904			1.349	-2.4384	1.451	7.616	1.451	7.5			1.451	279.168
							0.148	-0.5572	0.348	-0.5092									-0.148	0.492	-0.348	0.4748			-0.348	4.528	0.348	-4.908			1.348	-2.4724	1.452	7.572	1.452	7.484			1.452	279.156
							0.147	-0.5524	0.347	-0.506									-0.147	0.4888	-0.347	0.476			-0.347	4.532	0.347	-4.904			1.347	-2.5008	1.453	7.52	1.453	7.476			1.453	279.119
							0.146	-0.5532	0.346	-0.5088									-0.146	0.4916	-0.346	0.4776			-0.346	4.532	0.346	-4.908			1.346	-2.5764	1.454	7.548	1.454	7.464			1.454	279.131
							0.145	-0.5544	0.345	-0.5096									-0.145	0.4912	-0.345	0.476			-0.345	4.536	0.345	-4.912			1.345	-2.5912	1.455	7.532	1.455	7.48			1.455	279.181
							0.144	-0.5572	0.344	-0.5092									-0.144	0.4924	-0.344	0.476			-0.344	4.54	0.344	-4.916			1.344	-2.652	1.456	7.556	1.456	7.524			1.456	279.193
							0.143	-0.5584	0.343	-0.5108									-0.143	0.492	-0.343	0.4792			-0.343	4.54	0.343	-4.908			1.343	-2.6412	1.457	7.592	1.457	7.504			1.457	279.205
							0.142	-0.5588	0.342	-0.51									-0.142	0.4904	-0.342	0.4784			-0.342	4.54	0.342	-4.916			1.342	-2.662	1.458	7.556	1.458	7.46			1.458	279.279
							0.141	-0.5572	0.341	-0.5072									-0.141	0.492	-0.341	0.478			-0.341	4.548	0.341	-4.924			1.341	-2.6584	1.459	7.576	1.459	7.584			1.459	279.34
							0.14	-0.5588	0.34	-0.51									-0.14	0.4928	-0.34	0.4788			-0.34	4.552	0.34	-4.924			1.34	-2.6472	1.46	7.532	1.46	7.508			1.46	279.304
							0.139	-0.5572	0.339	-0.5092									-0.139	0.4888	-0.339	0.4764			-0.339	4.552	0.339	-4.92			1.339	-2.6544	1.461	7.568	1.461	7.464			1.461	279.697
							0.138	-0.562	0.338	-0.5104									-0.138	0.4908	-0.338	0.4772			-0.338	4.548	0.338	-4.924			1.338	-2.662	1.462	7.576	1.462	7.508			1.462	279.919
							0.137	-0.562	0.337	-0.5084									-0.137	0.492	-0.337	0.4788			-0.337	4.548	0.337	-4.92			1.337	-2.7452	1.463	7.6	1.463	7.584			1.463	279.931
							0.136	-0.5604	0.336	-0.5092									-0.136	0.4916	-0.336	0.478			-0.336	4.552	0.336	-4.924			1.336	-2.7696	1.464	7.596	1.464	7.556			1.464	279.857
							0.135	-0.5604	0.335	-0.512									-0.135	0.4924	-0.335	0.4804			-0.335	4.556	0.335	-4.928			1.335	-2.7596	1.465	7.636	1.465	7.568			1.465	279.759
							0.134	-0.5584	0.334	-0.5112									-0.134	0.4904	-0.334	0.4792			-0.334	4.556	0.334	-4.924			1.334	-2.7512	1.466	7.644	1.466	7.524			1.466	279.648
							0.133	-0.5604	0.333	-0.5096									-0.133	0.49	-0.333	0.4796			-0.333	4.564	0.333	-4.928			1.333	-2.844	1.467	7.6	1.467	7.492			1.467	279.537
							0.132	-0.5604	0.332	-0.5092									-0.132	0.4916	-0.332	0.478			-0.332	4.552	0.332	-4.924			1.332	-2.7584	1.468	7.624	1.468	7.588			1.468	279.476
							0.131	-0.5612	0.331	-0.5072									-0.131	0.49	-0.331	0.478			-0.331	4.556	0.331	-4.924			1.331	-2.8756	1.469	7.68	1.469	7.564			1.469	279.427
							0.13	-0.5612	0.33	-0.5108									-0.13	0.4924	-0.33	0.482			-0.33	4.564	0.33	-4.928			1.33	-2.8892	1.47	7.616	1.47	7.616			1.47	279.377
							0.129	-0.5632	0.329	-0.5112									-0.129	0.4896	-0.329	0.482			-0.329	4.568	0.329	-4.928			1.329	-2.888	1.471	7.688	1.471	7.596			1.471	279.365
							0.128	-0.5604	0.328	-0.5112									-0.128	0.4864	-0.328	0.4824			-0.328	4.568	0.328	-4.932			1.328	-2.9136	1.472	7.66	1.472	7.592			1.472	279.34
							0.127	-0.5596	0.327	-0.5128									-0.127	0.4896	-0.327	0.4836			-0.327	4.572	0.327	-4.936			1.327	-2.9124	1.473	7.644	1.473	7.572			1.473	279.353
							0.126	-0.558	0.326	-0.5116									-0.126	0.488	-0.326	0.4804			-0.326	4.576	0.326	-4.936			1.326	-2.8976	1.474	7.672	1.474	7.604			1.474	279.599
							0.125	-0.562	0.325	-0.5116									-0.125	0.4904	-0.325	0.484			-0.325	4.576	0.325	-4.94			1.325	-2.96	1.475	7.776	1.475	7.62			1.475	279.709
							0.124	-0.5648	0.324	-0.5132									-0.124	0.4888	-0.324	0.4856			-0.324	4.576	0.324	-4.936			1.324	-2.9028	1.476	7.668	1.476	7.628			1.476	279.623
							0.123	-0.562	0.323	-0.5132									-0.123	0.4896	-0.323	0.486			-0.323	4.584	0.323	-4.944			1.323	-2.9064	1.477	7.684	1.477	7.628			1.477	279.636
							0.122	-0.5636	0.322	-0.514									-0.122	0.4888	-0.322	0.4864			-0.322	4.588	0.322	-4.948			1.322	-2.9748	1.478	7.732	1.478	7.692			1.478	279.599
							0.121	-0.562	0.321	-0.5136									-0.121	0.4876	-0.321	0.4836			-0.321	4.588	0.321	-4.948			1.321	-2.9784	1.479	7.596	1.479	7.596			1.479	279.525
							0.12	-0.562	0.32	-0.5144									-0.12	0.4868	-0.32	0.4852			-0.32	4.596	0.32	-4.948			1.32	-2.9832	1.48	7.716	1.48	7.636			1.48	279.513
							0.119	-0.5648	0.319	-0.5164									-0.119	0.4888	-0.319	0.49			-0.319	4.596	0.319	-4.948			1.319	-3.042	1.481	7.764	1.481	7.636			1.481	279.562
							0.118	-0.5652	0.318	-0.5152									-0.118	0.4888	-0.318	0.4864			-0.318	4.596	0.318	-4.956			1.318	-3.054	1.482	7.76	1.482	7.616			1.482	279.623
							0.117	-0.566	0.317	-0.5152									-0.117	0.49	-0.317	0.4884			-0.317	4.6	0.317	-4.96			1.317	-3.0736	1.483	7.728	1.483	7.672			1.483	279.673
							0.116	-0.568	0.316	-0.5152									-0.116	0.4872	-0.316	0.4896			-0.316	4.608	0.316	-4.96			1.316	-2.988	1.484	7.728	1.484	7.632			1.484	279.82
							0.115	-0.5664	0.315	-0.5124									-0.115	0.4888	-0.315	0.4876			-0.315	4.608	0.315	-4.956			1.315	-3.1068	1.485	7.732	1.485	7.712			1.485	279.919
							0.114	-0.5676	0.314	-0.5152									-0.114	0.4896	-0.314	0.4924			-0.314	4.608	0.314	-4.96			1.314	-3.0992	1.486	7.816	1.486	7.708			1.486	280.226
							0.113	-0.568	0.313	-0.5152									-0.113	0.4852	-0.313	0.4908			-0.313	4.608	0.313	-4.96			1.313	-3.1212	1.487	7.76	1.487	7.712			1.487	280.841
							0.112	-0.5672	0.312	-0.5148									-0.112	0.4888	-0.312	0.4896			-0.312	4.612	0.312	-4.964			1.312	-3.1104	1.488	7.788	1.488	7.716			1.488	281.124
							0.111	-0.5688	0.311	-0.5156									-0.111	0.4888	-0.311	0.4932			-0.311	4.616	0.311	-4.964			1.311	-3.174	1.489	7.852	1.489	7.724			1.489	281.112
							0.11	-0.568	0.31	-0.516									-0.11	0.4844	-0.31	0.4904			-0.31	4.62	0.31	-4.964			1.31	-3.1384	1.49	7.816	1.49	7.728			1.49	281.112
							0.109	-0.5676	0.309	-0.5152									-0.109	0.4852	-0.309	0.4912			-0.309	4.628	0.309	-4.972			1.309	-3.146	1.491	7.78	1.491	7.648			1.491	281.001
							0.108	-0.5664	0.308	-0.5164									-0.108	0.4868	-0.308	0.4932			-0.308	4.628	0.308	-4.972			1.308	-3.1912	1.492	7.708	1.492	7.7			1.492	280.89
							0.107	-0.566	0.307	-0.5204									-0.107	0.4856	-0.307	0.496			-0.307	4.632	0.307	-4.972			1.307	-3.1812	1.493	7.78	1.493	7.756			1.493	280.964
							0.106	-0.5684	0.306	-0.5188									-0.106	0.4864	-0.306	0.498			-0.306	4.64	0.306	-4.98			1.306	-3.1972	1.494	7.796	1.494	7.672			1.494	280.964
							0.105	-0.5704	0.305	-0.5196									-0.105	0.4868	-0.305	0.4924			-0.305	4.64	0.305	-4.98			1.305	-3.1704	1.495	7.804	1.495	7.628			1.495	280.989
							0.104	-0.5688	0.304	-0.518									-0.104	0.4852	-0.304	0.4936			-0.304	4.64	0.304	-4.988			1.304	-3.1764	1.496	7.856	1.496	7.784			1.496	281.062
							0.103	-0.5712	0.303	-0.5176									-0.103	0.4856	-0.303	0.4964			-0.303	4.644	0.303	-4.984			1.303	-3.224	1.497	7.86	1.497	7.852			1.497	281.222
							0.102	-0.5748	0.302	-0.5168									-0.102	0.4892	-0.302	0.496			-0.302	4.648	0.302	-4.988			1.302	-3.23	1.498	7.844	1.498	7.772			1.498	281.284
							0.101	-0.5736	0.301	-0.5164									-0.101	0.4868	-0.301	0.4948			-0.301	4.652	0.301	-4.988			1.301	-3.23	1.499	7.832	1.499	7.66			1.499	281.554
							0.1	-0.5728	0.3	-0.5192									-0.1	0.4868	-0.3	0.4964			-0.3	4.648	0.3	-4.988			1.3	-3.268	1.5	7.876	1.5	7.768			1.5	281.825
							0.099	-0.5724	0.299	-0.5176									-0.099	0.4844	-0.299	0.4964			-0.299	4.652	0.299	-4.988			1.299	-3.2424	1.501	7.888	1.501	7.788			1.501	281.96
							0.098	-0.5732	0.298	-0.5192									-0.098	0.4852	-0.298	0.498			-0.298	4.656	0.298	-4.988			1.298	-3.2572	1.502	7.876	1.502	7.764			1.502	281.936
							0.097	-0.572	0.297	-0.5184									-0.097	0.4844	-0.297	0.4964			-0.297	4.66	0.297	-4.992			1.297	-3.3192	1.503	7.832	1.503	7.744			1.503	282.071
							0.096	-0.5708	0.296	-0.52									-0.096	0.482	-0.296	0.4968			-0.296	4.664	0.296	-5			1.296	-3.3156	1.504	7.84	1.504	7.8			1.504	282.083
							0.095	-0.5716	0.295	-0.5204									-0.095	0.4832	-0.295	0.498			-0.295	4.668	0.295	-4.996			1.295	-3.3424	1.505	7.9	1.505	7.792			1.505	282.12
							0.094	-0.5704	0.294	-0.5204									-0.094	0.4832	-0.294	0.4956			-0.294	4.668	0.294	-5.004			1.294	-3.328	1.506	7.844	1.506	7.8			1.506	282.169
							0.093	-0.5732	0.293	-0.5232									-0.093	0.4828	-0.293	0.4976			-0.293	4.672	0.293	-5.004			1.293	-3.3632	1.507	7.916	1.507	7.824			1.507	282.231
							0.092	-0.5744	0.292	-0.5216									-0.092	0.4836	-0.292	0.4984			-0.292	4.672	0.292	-5.004			1.292	-3.3512	1.508	7.916	1.508	7.812			1.508	282.157
							0.091	-0.5752	0.291	-0.5208									-0.091	0.4828	-0.291	0.4976			-0.291	4.676	0.291	-5.008			1.291	-3.4316	1.509	7.932	1.509	7.836			1.509	282.28
							0.09	-0.5772	0.29	-0.5212									-0.09	0.4828	-0.29	0.4976			-0.29	4.684	0.29	-5.016			1.29	-3.3292	1.51	7.94	1.51	7.824			1.51	282.354
							0.089	-0.576	0.289	-0.5196									-0.089	0.484	-0.289	0.4972			-0.289	4.684	0.289	-5.012			1.289	-3.3596	1.511	7.9	1.511	7.748			1.511	282.329
							0.088	-0.5744	0.288	-0.5176									-0.088	0.4836	-0.288	0.4964			-0.288	4.68	0.288	-5.012			1.288	-3.4404	1.512	7.98	1.512	7.848			1.512	282.637
							0.087	-0.5752	0.287	-0.5216									-0.087	0.4824	-0.287	0.4964			-0.287	4.68	0.287	-5.004			1.287	-3.4464	1.513	7.932	1.513	7.784			1.513	282.993
							0.086	-0.5756	0.286	-0.5228									-0.086	0.48	-0.286	0.494			-0.286	4.676	0.286	-5.012			1.286	-3.3828	1.514	7.924	1.514	7.848			1.514	283.067
							0.085	-0.5764	0.285	-0.522									-0.085	0.4816	-0.285	0.4968			-0.285	4.684	0.285	-5.02			1.285	-3.4024	1.515	7.904	1.515	7.916			1.515	282.993
							0.084	-0.5772	0.284	-0.5228									-0.084	0.4812	-0.284	0.4976			-0.284	4.692	0.284	-5.016			1.284	-3.4548	1.516	7.928	1.516	7.848			1.516	282.932
							0.083	-0.5748	0.283	-0.5216									-0.083	0.4768	-0.283	0.4968			-0.283	4.692	0.283	-5.02			1.283	-3.438	1.517	7.992	1.517	7.86			1.517	282.821
							0.082	-0.576	0.282	-0.5216									-0.082	0.4792	-0.282	0.4948			-0.282	4.688	0.282	-5.02			1.282	-3.4268	1.518	7.972	1.518	7.932			1.518	282.796
							0.081	-0.5752	0.281	-0.5208									-0.081	0.4788	-0.281	0.4912			-0.281	4.684	0.281	-5.016			1.281	-3.46	1.519	7.992	1.519	7.888			1.519	282.747
							0.08	-0.5776	0.28	-0.5196									-0.08	0.4816	-0.28	0.4948			-0.28	4.684	0.28	-5.02			1.28	-3.5076	1.52	8	1.52	7.908			1.52	282.71
							0.079	-0.5784	0.279	-0.5232									-0.079	0.482	-0.279	0.4956			-0.279	4.684	0.279	-5.016			1.279	-3.478	1.521	8.104	1.521	7.868			1.521	282.575
							0.078	-0.5776	0.278	-0.5248									-0.078	0.4756	-0.278	0.4964			-0.278	4.692	0.278	-5.02			1.278	-3.4744	1.522	8	1.522	7.916			1.522	282.612
							0.077	-0.5768	0.277	-0.5248									-0.077	0.4764	-0.277	0.4964			-0.277	4.692	0.277	-5.028			1.277	-3.5404	1.523	8.004	1.523	7.924			1.523	282.563
							0.076	-0.5776	0.276	-0.5236									-0.076	0.4752	-0.276	0.4956			-0.276	4.696	0.276	-5.028			1.276	-3.5492	1.524	8.064	1.524	7.888			1.524	282.501
							0.075	-0.5764	0.275	-0.5212									-0.075	0.4772	-0.275	0.4932			-0.275	4.696	0.275	-5.028			1.275	-3.5344	1.525	8.016	1.525	7.94			1.525	282.784
							0.074	-0.5788	0.274	-0.5228									-0.074	0.48	-0.274	0.4956			-0.274	4.692	0.274	-5.028			1.274	-3.4672	1.526	8.06	1.526	7.944			1.526	282.932
							0.073	-0.5804	0.273	-0.5236									-0.073	0.4784	-0.273	0.4956			-0.273	4.7	0.273	-5.032			1.273	-3.4964	1.527	8.04	1.527	7.956			1.527	282.932
							0.072	-0.5804	0.272	-0.5252									-0.072	0.476	-0.272	0.4944			-0.272	4.7	0.272	-5.04			1.272	-3.5676	1.528	8.092	1.528	7.992			1.528	282.883
							0.071	-0.5812	0.271	-0.5268									-0.071	0.478	-0.271	0.4968			-0.271	4.7	0.271	-5.036			1.271	-3.5428	1.529	8.08	1.529	7.956			1.529	282.833
							0.07	-0.5804	0.27	-0.5248									-0.07	0.4728	-0.27	0.4944			-0.27	4.7	0.27	-5.04			1.27	-3.5796	1.53	8.084	1.53	7.916			1.53	282.698
							0.069	-0.5808	0.269	-0.5252									-0.069	0.4764	-0.269	0.4964			-0.269	4.7	0.269	-5.044			1.269	-3.6176	1.531	8.092	1.531	7.964			1.531	282.673
							0.068	-0.582	0.268	-0.5268									-0.068	0.4768	-0.268	0.4972			-0.268	4.7	0.268	-5.048			1.268	-3.576	1.532	8.1	1.532	7.972			1.532	282.661
							0.067	-0.582	0.267	-0.5264									-0.067	0.4756	-0.267	0.4952			-0.267	4.708	0.267	-5.048			1.267	-3.6004	1.533	8.148	1.533	7.984			1.533	282.637
							0.066	-0.582	0.266	-0.528									-0.066	0.4768	-0.266	0.4976			-0.266	4.708	0.266	-5.052			1.266	-3.6064	1.534	8.1	1.534	7.956			1.534	282.686
							0.065	-0.582	0.265	-0.528									-0.065	0.4748	-0.265	0.4948			-0.265	4.704	0.265	-5.052			1.265	-3.5908	1.535	8.052	1.535	7.956			1.535	282.809
							0.064	-0.5836	0.264	-0.528									-0.064	0.4744	-0.264	0.4944			-0.264	4.712	0.264	-5.056			1.264	-3.6824	1.536	8.136	1.536	8.068			1.536	282.833
							0.063	-0.5856	0.263	-0.5284									-0.063	0.476	-0.263	0.4948			-0.263	4.712	0.263	-5.052			1.263	-3.664	1.537	8.196	1.537	8.096			1.537	283.055
							0.062	-0.582	0.262	-0.5256									-0.062	0.4736	-0.262	0.4928			-0.262	4.704	0.262	-5.052			1.262	-3.5856	1.538	8.168	1.538	8.012			1.538	283.842
							0.061	-0.584	0.261	-0.5276									-0.061	0.4756	-0.261	0.4948			-0.261	4.704	0.261	-5.056			1.261	-3.614	1.539	8.144	1.539	8.016			1.539	284.26
							0.06	-0.5844	0.26	-0.53									-0.06	0.4748	-0.26	0.4968			-0.26	4.7	0.26	-5.06			1.26	-3.6772	1.54	8.176	1.54	7.98			1.54	284.198
							0.059	-0.5824	0.259	-0.5308									-0.059	0.4748	-0.259	0.496			-0.259	4.7	0.259	-5.06			1.259	-3.654	1.541	8.212	1.541	8.068			1.541	284.1
							0.058	-0.586	0.258	-0.5308									-0.058	0.4732	-0.258	0.4968			-0.258	4.704	0.258	-5.06			1.258	-3.6736	1.542	8.236	1.542	8.064			1.542	284.026
							0.057	-0.586	0.257	-0.5288									-0.057	0.4732	-0.257	0.4952			-0.257	4.704	0.257	-5.064			1.257	-3.692	1.543	8.16	1.543	8.064			1.543	283.866
							0.056	-0.586	0.256	-0.5304									-0.056	0.4724	-0.256	0.4972			-0.256	4.704	0.256	-5.072			1.256	-3.6968	1.544	8.124	1.544	8.036			1.544	283.842
							0.055	-0.5872	0.255	-0.5316									-0.055	0.474	-0.255	0.4988			-0.255	4.712	0.255	-5.072			1.255	-3.6992	1.545	8.188	1.545	8.12			1.545	283.866
							0.054	-0.5852	0.254	-0.5304									-0.054	0.472	-0.254	0.5			-0.254	4.716	0.254	-5.076			1.254	-3.6568	1.546	8.232	1.546	8.12			1.546	283.842
							0.053	-0.5868	0.253	-0.5312									-0.053	0.4732	-0.253	0.4992			-0.253	4.716	0.253	-5.076			1.253	-3.6812	1.547	8.24	1.547	8.076			1.547	283.916
							0.052	-0.588	0.252	-0.5336									-0.052	0.4736	-0.252	0.4976			-0.252	4.712	0.252	-5.084			1.252	-3.7408	1.548	8.164	1.548	8.08			1.548	284.026
							0.051	-0.5908	0.251	-0.5312									-0.051	0.474	-0.251	0.4972			-0.251	4.712	0.251	-5.08			1.251	-3.7152	1.549	8.24	1.549	8.1			1.549	284.1
							0.05	-0.5928	0.25	-0.5312									-0.05	0.4732	-0.25	0.4984			-0.25	4.712	0.25	-5.088			1.25	-3.7616	1.55	8.272	1.55	8.108			1.55	284.272
							0.049	-0.5896	0.249	-0.528									-0.049	0.4732	-0.249	0.4964			-0.249	4.708	0.249	-5.088			1.249	-3.752	1.551	8.272	1.551	8.084			1.551	284.617
							0.048	-0.5912	0.248	-0.528									-0.048	0.4736	-0.248	0.4952			-0.248	4.704	0.248	-5.088			1.248	-3.7224	1.552	8.276	1.552	8.124			1.552	284.764
							0.047	-0.5896	0.247	-0.5308									-0.047	0.4724	-0.247	0.4992			-0.247	4.704	0.247	-5.088			1.247	-3.7484	1.553	8.284	1.553	8.168			1.553	284.85
							0.046	-0.5864	0.246	-0.5328									-0.046	0.4708	-0.246	0.4984			-0.246	4.7	0.246	-5.092			1.246	-3.7592	1.554	8.328	1.554	8.22			1.554	285.01
							0.045	-0.5864	0.245	-0.5332									-0.045	0.47	-0.245	0.5			-0.245	4.7	0.245	-5.092			1.245	-3.7764	1.555	8.28	1.555	8.184			1.555	285.072
							0.044	-0.5896	0.244	-0.5332									-0.044	0.4692	-0.244	0.4996			-0.244	4.7	0.244	-5.092			1.244	-3.7884	1.556	8.244	1.556	8.1			1.556	285.096
							0.043	-0.5892	0.243	-0.5328									-0.043	0.4684	-0.243	0.4976			-0.243	4.7	0.243	-5.096			1.243	-3.758	1.557	8.304	1.557	8.128			1.557	285.232
							0.042	-0.5924	0.242	-0.5352									-0.042	0.4716	-0.242	0.5012			-0.242	4.704	0.242	-5.108			1.242	-3.83	1.558	8.288	1.558	8.2			1.558	285.293
							0.041	-0.5924	0.241	-0.536									-0.041	0.4704	-0.241	0.4996			-0.241	4.7	0.241	-5.104			1.241	-3.7996	1.559	8.304	1.559	8.132			1.559	285.355
							0.04	-0.5912	0.24	-0.5372									-0.04	0.47	-0.24	0.5028			-0.24	4.704	0.24	-5.108			1.24	-3.8216	1.56	8.384	1.56	8.196			1.56	285.441
							0.039	-0.5932	0.239	-0.5388									-0.039	0.472	-0.239	0.5032			-0.239	4.704	0.239	-5.108			1.239	-3.8168	1.561	8.36	1.561	8.224			1.561	285.551
							0.038	-0.594	0.238	-0.5348									-0.038	0.4708	-0.238	0.4992			-0.238	4.704	0.238	-5.108			1.238	-3.8276	1.562	8.352	1.562	8.204			1.562	285.588
							0.037	-0.5936	0.237	-0.5332									-0.037	0.4704	-0.237	0.4996			-0.237	4.7	0.237	-5.116			1.237	-3.8216	1.563	8.404	1.563	8.172			1.563	285.871
							0.036	-0.5952	0.236	-0.5308									-0.036	0.4676	-0.236	0.5008			-0.236	4.696	0.236	-5.116			1.236	-3.7996	1.564	8.344	1.564	8.148			1.564	286.277
							0.035	-0.5944	0.235	-0.53									-0.035	0.47	-0.235	0.5004			-0.235	4.696	0.235	-5.116			1.235	-3.8716	1.565	8.388	1.565	8.256			1.565	286.375
							0.034	-0.5952	0.234	-0.534									-0.034	0.47	-0.234	0.5036			-0.234	4.7	0.234	-5.124			1.234	-3.89	1.566	8.368	1.566	8.284			1.566	286.363
							0.033	-0.5944	0.233	-0.5372									-0.033	0.468	-0.233	0.5012			-0.233	4.696	0.233	-5.12			1.233	-3.8336	1.567	8.364	1.567	8.216			1.567	286.326
							0.032	-0.5928	0.232	-0.5356									-0.032	0.4688	-0.232	0.5016			-0.232	4.7	0.232	-5.124			1.232	-3.8312	1.568	8.412	1.568	8.212			1.568	286.289
							0.031	-0.5948	0.231	-0.5364									-0.031	0.468	-0.231	0.5028			-0.231	4.696	0.231	-5.128			1.231	-3.9156	1.569	8.464	1.569	8.22			1.569	286.203
							0.03	-0.5944	0.23	-0.5312									-0.03	0.4684	-0.23	0.4968			-0.23	4.692	0.23	-5.124			1.23	-3.8668	1.57	8.392	1.57	8.248			1.57	286.24
							0.029	-0.5976	0.229	-0.5332									-0.029	0.4704	-0.229	0.5012			-0.229	4.684	0.229	-5.124			1.229	-3.8632	1.571	8.428	1.571	8.292			1.571	286.179
							0.028	-0.5984	0.228	-0.5356									-0.028	0.47	-0.228	0.5024			-0.228	4.684	0.228	-5.128			1.228	-3.7984	1.572	8.424	1.572	8.292			1.572	286.031
							0.027	-0.5952	0.227	-0.5368									-0.027	0.4684	-0.227	0.5048			-0.227	4.684	0.227	-5.128			1.227	-3.8376	1.573	8.444	1.573	8.324			1.573	286.08
							0.026	-0.5952	0.226	-0.538									-0.026	0.4692	-0.226	0.5032			-0.226	4.684	0.226	-5.132			1.226	-3.9304	1.574	8.532	1.574	8.26			1.574	286.154
							0.025	-0.594	0.225	-0.5376									-0.025	0.4664	-0.225	0.5036			-0.225	4.688	0.225	-5.136			1.225	-3.884	1.575	8.432	1.575	8.296			1.575	286.129
							0.024	-0.596	0.224	-0.5352									-0.024	0.4672	-0.224	0.5032			-0.224	4.688	0.224	-5.14			1.224	-3.884	1.576	8.536	1.576	8.328			1.576	286.302
							0.023	-0.5976	0.223	-0.5368									-0.023	0.4688	-0.223	0.5044			-0.223	4.684	0.223	-5.14			1.223	-3.89	1.577	8.452	1.577	8.272			1.577	286.474
							0.022	-0.598	0.222	-0.5368									-0.022	0.468	-0.222	0.5032			-0.222	4.68	0.222	-5.144			1.222	-3.934	1.578	8.46	1.578	8.38			1.578	286.486
							0.021	-0.5984	0.221	-0.5396									-0.021	0.4704	-0.221	0.5056			-0.221	4.68	0.221	-5.14			1.221	-3.9192	1.579	8.528	1.579	8.344			1.579	286.425
							0.02	-0.5996	0.22	-0.5408									-0.02	0.47	-0.22	0.5064			-0.22	4.684	0.22	-5.148			1.22	-3.9584	1.58	8.592	1.58	8.324			1.58	286.363
							0.019	-0.5984	0.219	-0.5384									-0.019	0.4668	-0.219	0.5028			-0.219	4.684	0.219	-5.156			1.219	-3.94	1.581	8.516	1.581	8.32			1.581	286.265
							0.018	-0.5992	0.218	-0.5416									-0.018	0.468	-0.218	0.5064			-0.218	4.676	0.218	-5.152			1.218	-3.978	1.582	8.508	1.582	8.336			1.582	286.154
							0.017	-0.6016	0.217	-0.544									-0.017	0.47	-0.217	0.508			-0.217	4.684	0.217	-5.152			1.217	-3.9816	1.583	8.496	1.583	8.344			1.583	286.166
							0.016	-0.6012	0.216	-0.54									-0.016	0.4684	-0.216	0.506			-0.216	4.684	0.216	-5.156			1.216	-3.9708	1.584	8.56	1.584	8.412			1.584	286.179
							0.015	-0.6024	0.215	-0.5404									-0.015	0.4708	-0.215	0.5056			-0.215	4.684	0.215	-5.164			1.215	-3.9952	1.585	8.648	1.585	8.424			1.585	286.105
							0.014	-0.6012	0.214	-0.5412									-0.014	0.4692	-0.214	0.5068			-0.214	4.688	0.214	-5.164			1.214	-4.008	1.586	8.632	1.586	8.384			1.586	286.24
							0.013	-0.6048	0.213	-0.542									-0.013	0.47	-0.213	0.5068			-0.213	4.684	0.213	-5.172			1.213	-3.9488	1.587	8.516	1.587	8.472			1.587	286.252
							0.012	-0.606	0.212	-0.544									-0.012	0.4716	-0.212	0.5084			-0.212	4.68	0.212	-5.172			1.212	-3.9792	1.588	8.62	1.588	8.408			1.588	286.277
							0.011	-0.6052	0.211	-0.5408									-0.011	0.4716	-0.211	0.506			-0.211	4.68	0.211	-5.168			1.211	-4.048	1.589	8.656	1.589	8.396			1.589	286.818
							0.01	-0.6048	0.21	-0.5412									-0.01	0.4708	-0.21	0.5072			-0.21	4.676	0.21	-5.172			1.21	-3.9732	1.59	8.596	1.59	8.416			1.59	287.249
							0.009	-0.6048	0.209	-0.5416									-0.009	0.47	-0.209	0.5052			-0.209	4.672	0.209	-5.172			1.209	-3.9976	1.591	8.66	1.591	8.48			1.591	287.261
							0.008	-0.6048	0.208	-0.5416									-0.008	0.47	-0.208	0.5076			-0.208	4.676	0.208	-5.176			1.208	-4.02	1.592	8.648	1.592	8.476			1.592	287.224
							0.007	-0.6048	0.207	-0.5428									-0.007	0.472	-0.207	0.5088			-0.207	4.684	0.207	-5.176			1.207	-3.9864	1.593	8.624	1.593	8.432			1.593	287.138
							0.006	-0.604	0.206	-0.5424									-0.006	0.4696	-0.206	0.5064			-0.206	4.684	0.206	-5.188			1.206	-4.056	1.594	8.684	1.594	8.448			1.594	287.027
							0.005	-0.6052	0.205	-0.5452									-0.005	0.47	-0.205	0.5088			-0.205	4.684	0.205	-5.188			1.205	-4.044	1.595	8.668	1.595	8.496			1.595	286.978
							0.004	-0.6052	0.204	-0.546									-0.004	0.47	-0.204	0.5096			-0.204	4.68	0.204	-5.192			1.204	-4.036	1.596	8.664	1.596	8.452			1.596	286.978
							0.003	-0.6072	0.203	-0.5432									-0.003	0.4708	-0.203	0.508			-0.203	4.676	0.203	-5.196			1.203	-4.016	1.597	8.696	1.597	8.504			1.597	286.904
							0.002	-0.6072	0.202	-0.5456									-0.002	0.4728	-0.202	0.5064			-0.202	4.684	0.202	-5.192			1.202	-3.9988	1.598	8.676	1.598	8.464			1.598	286.941
							0.001	-0.6068	0.201	-0.5464									-0.001	0.4724	-0.201	0.5088			-0.201	4.68	0.201	-5.204			1.201	-4.104	1.599	8.676	1.599	8.464			1.599	287.064
									0.2	-0.5452											-0.2	0.5096			-0.2	4.676	0.2	-5.208			1.2	-4.056	1.6	8.404	1.6	8.632			1.6	287.039
									0.199	-0.5464											-0.199	0.5088			-0.199	4.676	0.199	-5.208			1.199	-4.06	1.599	5.192	1.601	8.588			1.601	287.175
									0.198	-0.5452											-0.198	0.508			-0.198	4.672	0.198	-5.208			1.198	-4.06	1.598	2.7588	1.602	8.484			1.602	287.495
									0.197	-0.5444											-0.197	0.5052			-0.197	4.672	0.197	-5.208			1.197	-4.084	1.597	1.7252	1.603	8.552			1.603	287.679
									0.196	-0.5444											-0.196	0.5072			-0.196	4.668	0.196	-5.208			1.196	-4.092	1.596	1.2336	1.604	8.552			1.604	287.716
									0.195	-0.546											-0.195	0.5084			-0.195	4.664	0.195	-5.212			1.195	-4.092	1.595	0.9588	1.605	8.54			1.605	287.851
									0.194	-0.548											-0.194	0.5092			-0.194	4.672	0.194	-5.22			1.194	-4.088	1.594	0.6764	1.606	8.532			1.606	287.999
									0.193	-0.5476											-0.193	0.5096			-0.193	4.668	0.193	-5.22			1.193	-4.14	1.593	0.624	1.607	8.564			1.607	288.06
									0.192	-0.5484											-0.192	0.5108			-0.192	4.668	0.192	-5.224			1.192	-4.144	1.592	0.4884	1.608	8.616			1.608	288.171
									0.191	-0.5492											-0.191	0.5092			-0.191	4.664	0.191	-5.232			1.191	-4.12	1.591	0.28188	1.609	8.556			1.609	288.257
									0.19	-0.5484											-0.19	0.5076			-0.19	4.668	0.19	-5.228			1.19	-4.12	1.59	0.255	1.61	8.58			1.61	288.368
									0.189	-0.5492											-0.189	0.5108			-0.189	4.664	0.189	-5.228			1.189	-4.172	1.589	0.04236	1.611	8.68			1.611	288.454
									0.188	-0.5492											-0.188	0.5108			-0.188	4.664	0.188	-5.232			1.188	-4.108	1.588	-0.02608	1.612	8.616			1.612	288.577
									0.187	-0.548											-0.187	0.5088			-0.187	4.664	0.187	-5.236			1.187	-4.156	1.587	-0.0774	1.613	8.552			1.613	288.651
									0.186	-0.548											-0.186	0.5108			-0.186	4.668	0.186	-5.24			1.186	-4.16	1.586	-0.29004	1.614	8.616			1.614	288.884
									0.185	-0.5472											-0.185	0.5072			-0.185	4.664	0.185	-5.24			1.185	-4.156	1.585	-0.26192	1.615	8.664			1.615	289.401
									0.184	-0.548											-0.184	0.5072			-0.184	4.66	0.184	-5.24			1.184	-4.148	1.584	-0.2876	1.616	8.652			1.616	289.598
									0.183	-0.55											-0.183	0.5108			-0.183	4.66	0.183	-5.24			1.183	-4.18	1.583	-0.38044	1.617	8.704			1.617	289.671
									0.182	-0.5496											-0.182	0.51			-0.182	4.664	0.182	-5.248			1.182	-4.156	1.582	-0.5076	1.618	8.616			1.618	289.684
									0.181	-0.55											-0.181	0.5116			-0.181	4.66	0.181	-5.248			1.181	-4.152	1.581	-0.5208	1.619	8.66			1.619	289.647
									0.18	-0.552											-0.18	0.5096			-0.18	4.66	0.18	-5.252			1.18	-4.184	1.58	-0.5504	1.62	8.676			1.62	289.524
									0.179	-0.5476											-0.179	0.5044			-0.179	4.656	0.179	-5.252			1.179	-4.204	1.579	-0.6088	1.621	8.744			1.621	289.573
									0.178	-0.55											-0.178	0.5088			-0.178	4.652	0.178	-5.252			1.178	-4.16	1.578	-0.676	1.622	8.752			1.622	289.561
									0.177	-0.55											-0.177	0.5088			-0.177	4.652	0.177	-5.248			1.177	-4.204	1.577	-0.7716	1.623	8.612			1.623	289.524
									0.176	-0.55											-0.176	0.5104			-0.176	4.656	0.176	-5.26			1.176	-4.264	1.576	-0.906	1.624	8.732			1.624	289.585
									0.175	-0.552											-0.175	0.5124			-0.175	4.652	0.175	-5.256			1.175	-4.236	1.575	-0.8656	1.625	8.744			1.625	289.659
									0.174	-0.5524											-0.174	0.5104			-0.174	4.656	0.174	-5.26			1.174	-4.164	1.574	-0.9084	1.626	8.796			1.626	289.647
									0.173	-0.5528											-0.173	0.5104			-0.173	4.656	0.173	-5.268			1.173	-4.208	1.573	-0.9684	1.627	8.732			1.627	289.819
									0.172	-0.5512											-0.172	0.51			-0.172	4.648	0.172	-5.268			1.172	-4.284	1.572	-0.9964	1.628	8.768			1.628	290.04
									0.171	-0.5508											-0.171	0.5096			-0.171	4.652	0.171	-5.264			1.171	-4.204	1.571	-1.154	1.629	8.836			1.629	290.102
									0.17	-0.554											-0.17	0.5108			-0.17	4.648	0.17	-5.272			1.17	-4.168	1.57	-1.0796	1.63	8.808			1.63	290.102
									0.169	-0.5544											-0.169	0.5096			-0.169	4.648	0.169	-5.276			1.169	-4.18	1.569	-1.1148	1.631	8.788			1.631	290.102
									0.168	-0.5536											-0.168	0.5104			-0.168	4.648	0.168	-5.28			1.168	-4.268	1.568	-1.2296	1.632	8.816			1.632	290.09
									0.167	-0.5548											-0.167	0.5112			-0.167	4.652	0.167	-5.284			1.167	-4.288	1.567	-1.2432	1.633	8.784			1.633	289.991
									0.166	-0.5564											-0.166	0.514			-0.166	4.652	0.166	-5.292			1.166	-4.312	1.566	-1.2724	1.634	8.8			1.634	290.04
									0.165	-0.558											-0.165	0.5112			-0.165	4.652	0.165	-5.292			1.165	-4.256	1.565	-1.3432	1.635	8.84			1.635	290.028
									0.164	-0.5576											-0.164	0.5116			-0.164	4.648	0.164	-5.296			1.164	-4.264	1.564	-1.3288	1.636	8.872			1.636	289.93
									0.163	-0.5568											-0.163	0.5096			-0.163	4.648	0.163	-5.296			1.163	-4.288	1.563	-1.4092	1.637	8.852			1.637	289.93
									0.162	-0.5564											-0.162	0.512			-0.162	4.652	0.162	-5.3			1.162	-4.252	1.562	-1.3924	1.638	8.856			1.638	289.954
									0.161	-0.556											-0.161	0.5112			-0.161	4.648	0.161	-5.3			1.161	-4.276	1.561	-1.4032	1.639	8.792			1.639	289.917
									0.16	-0.5556											-0.16	0.5116			-0.16	4.648	0.16	-5.304			1.16	-4.276	1.56	-1.4776	1.64	8.808			1.64	289.708
									0.159	-0.5584											-0.159	0.5112			-0.159	4.644	0.159	-5.304			1.159	-4.3	1.559	-1.5328	1.641	8.868			1.641	289.352
									0.158	-0.5572											-0.158	0.5084			-0.158	4.644	0.158	-5.308			1.158	-4.208	1.558	-1.572	1.642	8.824			1.642	289.229
									0.157	-0.558											-0.157	0.5128			-0.157	4.644	0.157	-5.308			1.157	-4.328	1.557	-1.6012	1.643	8.928			1.643	289.339
									0.156	-0.5576											-0.156	0.5112			-0.156	4.64	0.156	-5.312			1.156	-4.304	1.556	-1.578	1.644	8.904			1.644	289.585
									0.155	-0.5588											-0.155	0.512			-0.155	4.644	0.155	-5.316			1.155	-4.324	1.555	-1.6244	1.645	8.976			1.645	289.807
									0.154	-0.5592											-0.154	0.5132			-0.154	4.648	0.154	-5.324			1.154	-4.336	1.554	-1.7856	1.646	8.932			1.646	289.979
									0.153	-0.5632											-0.153	0.5156			-0.153	4.644	0.153	-5.324			1.153	-4.284	1.553	-1.7784	1.647	8.948			1.647	290.237
									0.152	-0.5616											-0.152	0.5124			-0.152	4.648	0.152	-5.328			1.152	-4.28	1.552	-1.7248	1.648	8.94			1.648	290.336
									0.151	-0.5604											-0.151	0.5104			-0.151	4.648	0.151	-5.336			1.151	-4.356	1.551	-1.7516	1.649	8.96			1.649	290.397
									0.15	-0.56											-0.15	0.5124			-0.15	4.644	0.15	-5.332			1.15	-4.288	1.55	-1.7808	1.65	9.012			1.65	290.606
									0.149	-0.5608											-0.149	0.5116			-0.149	4.64	0.149	-5.34			1.149	-4.348	1.549	-1.8152	1.651	9.004			1.651	290.692
									0.148	-0.5612											-0.148	0.512			-0.148	4.64	0.148	-5.348			1.148	-4.336	1.548	-1.9228	1.652	9.048			1.652	290.754
									0.147	-0.5572											-0.147	0.5092			-0.147	4.64	0.147	-5.344			1.147	-4.32	1.547	-1.8884	1.653	8.988			1.653	291.061
									0.146	-0.5628											-0.146	0.512			-0.146	4.644	0.146	-5.344			1.146	-4.368	1.546	-1.9104	1.654	9.008			1.654	291.319
									0.145	-0.5612											-0.145	0.5108			-0.145	4.64	0.145	-5.344			1.145	-4.328	1.545	-1.9836	1.655	8.988			1.655	291.406
									0.144	-0.56											-0.144	0.5112			-0.144	4.636	0.144	-5.348			1.144	-4.352	1.544	-2.074	1.656	9.024			1.656	291.492
									0.143	-0.5628											-0.143	0.5124			-0.143	4.636	0.143	-5.348			1.143	-4.352	1.543	-2.0132	1.657	9.1			1.657	291.59
									0.142	-0.5616											-0.142	0.5132			-0.142	4.636	0.142	-5.352			1.142	-4.38	1.542	-1.9628	1.658	9.024			1.658	291.652
									0.141	-0.5628											-0.141	0.5144			-0.141	4.64	0.141	-5.36			1.141	-4.416	1.541	-2.018	1.659	9.032			1.659	291.762
									0.14	-0.566											-0.14	0.512			-0.14	4.64	0.14	-5.36			1.14	-4.384	1.54	-2.1464	1.66	9.028			1.66	291.873
									0.139	-0.5644											-0.139	0.5092			-0.139	4.64	0.139	-5.364			1.139	-4.388	1.539	-2.1952	1.661	9.124			1.661	291.996
									0.138	-0.5668											-0.138	0.5124			-0.138	4.644	0.138	-5.368			1.138	-4.388	1.538	-2.156	1.662	9.172			1.662	292.107
									0.137	-0.5664											-0.137	0.5128			-0.137	4.64	0.137	-5.368			1.137	-4.376	1.537	-2.0816	1.663	9.104			1.663	292.254
									0.136	-0.5644											-0.136	0.512			-0.136	4.636	0.136	-5.368			1.136	-4.412	1.536	-2.1964	1.664	9.12			1.664	292.353
									0.135	-0.5656											-0.135	0.5132			-0.135	4.636	0.135	-5.376			1.135	-4.408	1.535	-2.2636	1.665	9.088			1.665	292.562
									0.134	-0.564											-0.134	0.508			-0.134	4.636	0.134	-5.372			1.134	-4.36	1.534	-2.1904	1.666	9.148			1.666	293.09
									0.133	-0.5632											-0.133	0.51			-0.133	4.636	0.133	-5.38			1.133	-4.4	1.533	-2.2928	1.667	9.148			1.667	293.398
									0.132	-0.5656											-0.132	0.51			-0.132	4.636	0.132	-5.384			1.132	-4.42	1.532	-2.3356	1.668	9.108			1.668	293.459
									0.131	-0.566											-0.131	0.51			-0.131	4.632	0.131	-5.384			1.131	-4.444	1.531	-2.2832	1.669	9.164			1.669	293.484
									0.13	-0.568											-0.13	0.512			-0.13	4.636	0.13	-5.392			1.13	-4.432	1.53	-2.3052	1.67	9.188			1.67	293.459
									0.129	-0.568											-0.129	0.5108			-0.129	4.632	0.129	-5.388			1.129	-4.42	1.529	-2.3172	1.671	9.164			1.671	293.398
									0.128	-0.5616											-0.128	0.5068			-0.128	4.628	0.128	-5.388			1.128	-4.48	1.528	-2.3296	1.672	9.212			1.672	293.435
									0.127	-0.5644											-0.127	0.5088			-0.127	4.632	0.127	-5.384			1.127	-4.476	1.527	-2.4348	1.673	9.24			1.673	293.459
									0.126	-0.564											-0.126	0.5072			-0.126	4.624	0.126	-5.392			1.126	-4.416	1.526	-2.4772	1.674	9.296			1.674	293.509
									0.125	-0.568											-0.125	0.5088			-0.125	4.624	0.125	-5.392			1.125	-4.444	1.525	-2.4064	1.675	9.268			1.675	293.57
									0.124	-0.57											-0.124	0.5116			-0.124	4.624	0.124	-5.396			1.124	-4.484	1.524	-2.3856	1.676	9.236			1.676	293.619
									0.123	-0.5676											-0.123	0.5088			-0.123	4.624	0.123	-5.4			1.123	-4.452	1.523	-2.5056	1.677	9.264			1.677	293.693
									0.122	-0.5688											-0.122	0.5088			-0.122	4.628	0.122	-5.4			1.122	-4.476	1.522	-2.5164	1.678	9.296			1.678	293.791
									0.121	-0.5664											-0.121	0.5084			-0.121	4.624	0.121	-5.404			1.121	-4.464	1.521	-2.4932	1.679	9.248			1.679	294.124
									0.12	-0.5676											-0.12	0.5088			-0.12	4.62	0.12	-5.404			1.12	-4.484	1.52	-2.5348	1.68	9.28			1.68	294.173
									0.119	-0.5716											-0.119	0.5116			-0.119	4.62	0.119	-5.404			1.119	-4.432	1.519	-2.5264	1.681	9.36			1.681	294.111
									0.118	-0.5708											-0.118	0.5104			-0.118	4.62	0.118	-5.408			1.118	-4.448	1.518	-2.5776	1.682	9.344			1.682	294.099
									0.117	-0.5684											-0.117	0.5116			-0.117	4.624	0.117	-5.416			1.117	-4.476	1.517	-2.5924	1.683	9.292			1.683	294.05
									0.116	-0.5712											-0.116	0.5096			-0.116	4.628	0.116	-5.416			1.116	-4.508	1.516	-2.5568	1.684	9.36			1.684	293.951
									0.115	-0.5712											-0.115	0.5092			-0.115	4.624	0.115	-5.42			1.115	-4.504	1.515	-2.5984	1.685	9.352			1.685	294.025
									0.114	-0.5732											-0.114	0.51			-0.114	4.62	0.114	-5.428			1.114	-4.5	1.514	-2.6816	1.686	9.368			1.686	294.05
									0.113	-0.5732											-0.113	0.5072			-0.113	4.62	0.113	-5.432			1.113	-4.52	1.513	-2.63	1.687	9.32			1.687	293.976
									0.112	-0.5744											-0.112	0.51			-0.112	4.62	0.112	-5.432			1.112	-4.5	1.512	-2.6804	1.688	9.396			1.688	293.988
									0.111	-0.5744											-0.111	0.5088			-0.111	4.62	0.111	-5.436			1.111	-4.444	1.511	-2.6924	1.689	9.388			1.689	294.037
									0.11	-0.5724											-0.11	0.5068			-0.11	4.624	0.11	-5.436			1.11	-4.552	1.51	-2.6484	1.69	9.316			1.69	294.001
									0.109	-0.5708											-0.109	0.5064			-0.109	4.628	0.109	-5.44			1.109	-4.548	1.509	-2.696	1.691	9.456			1.691	294.296
									0.108	-0.5708											-0.108	0.506			-0.108	4.62	0.108	-5.44			1.108	-4.504	1.508	-2.7108	1.692	9.456			1.692	294.763
									0.107	-0.5708											-0.107	0.5056			-0.107	4.612	0.107	-5.444			1.107	-4.504	1.507	-2.7964	1.693	9.476			1.693	294.849
									0.106	-0.5728											-0.106	0.5092			-0.106	4.612	0.106	-5.444			1.106	-4.552	1.506	-2.7804	1.694	9.524			1.694	294.763
									0.105	-0.5736											-0.105	0.5092			-0.105	4.612	0.105	-5.452			1.105	-4.52	1.505	-2.7072	1.695	9.492			1.695	294.677
									0.104	-0.574											-0.104	0.5064			-0.104	4.62	0.104	-5.456			1.104	-4.524	1.504	-2.8588	1.696	9.5			1.696	294.517
									0.103	-0.5764											-0.103	0.5064			-0.103	4.612	0.103	-5.456			1.103	-4.516	1.503	-2.8196	1.697	9.404			1.697	294.37
									0.102	-0.5808											-0.102	0.5096			-0.102	4.612	0.102	-5.464			1.102	-4.5	1.502	-2.7108	1.698	9.496			1.698	294.382
									0.101	-0.5812											-0.101	0.51			-0.101	4.616	0.101	-5.468			1.101	-4.596	1.501	-2.8756	1.699	9.508			1.699	294.259
									0.1	-0.5772											-0.1	0.5068			-0.1	4.612	0.1	-5.472			1.1	-4.52	1.5	-2.9088	1.7	9.576			1.7	294.16
									0.099	-0.5764											-0.099	0.5052			-0.099	4.616	0.099	-5.472			1.099	-4.488	1.499	-2.9112	1.701	9.528			1.701	294.185
									0.098	-0.5772											-0.098	0.5072			-0.098	4.62	0.098	-5.472			1.098	-4.548	1.498	-2.8952	1.702	9.56			1.702	294.21
									0.097	-0.5768											-0.097	0.506			-0.097	4.612	0.097	-5.476			1.097	-4.564	1.497	-2.982	1.703	9.58			1.703	294.173
									0.096	-0.576											-0.096	0.5048			-0.096	4.612	0.096	-5.476			1.096	-4.568	1.496	-2.8952	1.704	9.596			1.704	294.406
									0.095	-0.5784											-0.095	0.5056			-0.095	4.604	0.095	-5.48			1.095	-4.576	1.495	-2.8624	1.705	9.576			1.705	294.665
									0.094	-0.5764											-0.094	0.5028			-0.094	4.604	0.094	-5.48			1.094	-4.564	1.494	-2.982	1.706	9.612			1.706	294.775
									0.093	-0.5776											-0.093	0.5044			-0.093	4.6	0.093	-5.484			1.093	-4.568	1.493	-2.9956	1.707	9.588			1.707	294.825
									0.092	-0.5792											-0.092	0.5052			-0.092	4.604	0.092	-5.488			1.092	-4.64	1.492	-2.9796	1.708	9.604			1.708	294.849
									0.091	-0.5784											-0.091	0.5028			-0.091	4.6	0.091	-5.484			1.091	-4.6	1.491	-2.926	1.709	9.64			1.709	294.874
									0.09	-0.58											-0.09	0.504			-0.09	4.6	0.09	-5.488			1.09	-4.608	1.49	-3.036	1.71	9.708			1.71	294.911
									0.089	-0.5812											-0.089	0.5048			-0.089	4.6	0.089	-5.492			1.089	-4.544	1.489	-3.0332	1.711	9.632			1.711	295.071
									0.088	-0.5804											-0.088	0.5036			-0.088	4.6	0.088	-5.5			1.088	-4.608	1.488	-3.0664	1.712	9.696			1.712	295.12
									0.087	-0.5812											-0.087	0.5032			-0.087	4.6	0.087	-5.496			1.087	-4.624	1.487	-3.0384	1.713	9.764			1.713	295.206
									0.086	-0.5816											-0.086	0.5036			-0.086	4.596	0.086	-5.508			1.086	-4.572	1.486	-3.014	1.714	9.688			1.714	295.44
									0.085	-0.582											-0.085	0.5044			-0.085	4.592	0.085	-5.512			1.085	-4.596	1.485	-3.0568	1.715	9.7			1.715	295.587
									0.084	-0.5808											-0.084	0.5024			-0.084	4.596	0.084	-5.512			1.084	-4.608	1.484	-3.196	1.716	9.72			1.716	295.722
									0.083	-0.5792											-0.083	0.4992			-0.083	4.592	0.083	-5.512			1.083	-4.648	1.483	-3.1556	1.717	9.7			1.717	296.276
									0.082	-0.5804											-0.082	0.5024			-0.082	4.588	0.082	-5.512			1.082	-4.636	1.482	-3.1164	1.718	9.728			1.718	296.657
									0.081	-0.5812											-0.081	0.502			-0.081	4.588	0.081	-5.512			1.081	-4.612	1.481	-3.098	1.719	9.768			1.719	296.792
									0.08	-0.584											-0.08	0.5032			-0.08	4.592	0.08	-5.516			1.08	-4.6	1.48	-3.1188	1.72	9.86			1.72	296.94
									0.079	-0.5876											-0.079	0.5036			-0.079	4.592	0.079	-5.52			1.079	-4.668	1.479	-3.212	1.721	9.824			1.721	296.977
									0.078	-0.5852											-0.078	0.4996			-0.078	4.584	0.078	-5.524			1.078	-4.628	1.478	-3.124	1.722	9.8			1.722	297.038
									0.077	-0.5808											-0.077	0.498			-0.077	4.584	0.077	-5.528			1.077	-4.66	1.477	-3.158	1.723	9.88			1.723	297.075
									0.076	-0.5796											-0.076	0.498			-0.076	4.58	0.076	-5.52			1.076	-4.648	1.476	-3.2132	1.724	9.788			1.724	297.198
									0.075	-0.5816											-0.075	0.5004			-0.075	4.576	0.075	-5.528			1.075	-4.664	1.475	-3.2632	1.725	9.796			1.725	297.297
									0.074	-0.5832											-0.074	0.5016			-0.074	4.572	0.074	-5.528			1.074	-4.692	1.474	-3.174	1.726	9.876			1.726	297.395
									0.073	-0.5876											-0.073	0.5012			-0.073	4.576	0.073	-5.532			1.073	-4.668	1.473	-3.1628	1.727	9.88			1.727	297.579
									0.072	-0.5868											-0.072	0.4988			-0.072	4.58	0.072	-5.54			1.072	-4.652	1.472	-3.2804	1.728	9.876			1.728	297.666
									0.071	-0.588											-0.071	0.4984			-0.071	4.572	0.071	-5.54			1.071	-4.636	1.471	-3.2376	1.729	9.908			1.729	297.801
									0.07	-0.584											-0.07	0.4972			-0.07	4.568	0.07	-5.536			1.07	-4.676	1.47	-3.2264	1.73	9.976			1.73	298.182
									0.069	-0.5856											-0.069	0.4996			-0.069	4.564	0.069	-5.544			1.069	-4.668	1.469	-3.3132	1.731	9.968			1.731	298.354
									0.068	-0.5864											-0.068	0.5			-0.068	4.568	0.068	-5.548			1.068	-4.664	1.468	-3.3412	1.732	9.916			1.732	298.305
									0.067	-0.586											-0.067	0.4992			-0.067	4.568	0.067	-5.548			1.067	-4.7	1.467	-3.2336	1.733	9.984			1.733	298.44
									0.066	-0.588											-0.066	0.4996			-0.066	4.564	0.066	-5.552			1.066	-4.744	1.466	-3.2972	1.734	10.032			1.734	298.526
									0.065	-0.5864											-0.065	0.4968			-0.065	4.564	0.065	-5.56			1.065	-4.636	1.465	-3.35	1.735	9.984			1.735	298.502
									0.064	-0.5896											-0.064	0.498			-0.064	4.56	0.064	-5.56			1.064	-4.664	1.464	-3.2948	1.736	9.912			1.736	298.526
									0.063	-0.5884											-0.063	0.4992			-0.063	4.56	0.063	-5.568			1.063	-4.724	1.463	-3.2876	1.737	10.072			1.737	298.613
									0.062	-0.588											-0.062	0.498			-0.062	4.56	0.062	-5.568			1.062	-4.724	1.462	-3.3436	1.738	10.088			1.738	298.588
									0.061	-0.5892											-0.061	0.4992			-0.061	4.56	0.061	-5.572			1.061	-4.692	1.461	-3.4416	1.739	10.04			1.739	298.625
									0.06	-0.5936											-0.06	0.498			-0.06	4.556	0.06	-5.572			1.06	-4.7	1.46	-3.3756	1.74	10			1.74	298.674
									0.059	-0.592											-0.059	0.4972			-0.059	4.56	0.059	-5.58			1.059	-4.716	1.459	-3.2912	1.741	10.08			1.741	298.699
									0.058	-0.5924											-0.058	0.4964			-0.058	4.552	0.058	-5.58			1.058	-4.756	1.458	-3.4108	1.742	10.204			1.742	298.969
									0.057	-0.5896											-0.057	0.4964			-0.057	4.552	0.057	-5.58			1.057	-4.684	1.457	-3.3916	1.743	10.18			1.743	299.695
									0.056	-0.5896											-0.056	0.4968			-0.056	4.548	0.056	-5.58			1.056	-4.716	1.456	-3.3632	1.744	10.064			1.744	299.941
									0.055	-0.5908											-0.055	0.4964			-0.055	4.548	0.055	-5.588			1.055	-4.692	1.455	-3.4452	1.745	10.212			1.745	299.842
									0.054	-0.5944											-0.054	0.4952			-0.054	4.548	0.054	-5.592			1.054	-4.736	1.454	-3.4148	1.746	10.2			1.746	299.707
									0.053	-0.5948											-0.053	0.4964			-0.053	4.548	0.053	-5.596			1.053	-4.704	1.453	-3.46	1.747	10.156			1.747	299.486
									0.052	-0.594											-0.052	0.4948			-0.052	4.548	0.052	-5.6			1.052	-4.784	1.452	-3.4096	1.748	10.152			1.748	299.203
									0.051	-0.596											-0.051	0.496			-0.051	4.544	0.051	-5.604			1.051	-4.744	1.451	-3.4316	1.749	10.256			1.749	299.092
									0.05	-0.5956											-0.05	0.4976			-0.05	4.552	0.05	-5.616			1.05	-4.708	1.45	-3.46	1.75	10.28			1.75	298.969
									0.049	-0.594											-0.049	0.494			-0.049	4.544	0.049	-5.612			1.049	-4.708	1.449	-3.472	1.751	10.2			1.751	298.871
									0.048	-0.5936											-0.048	0.4956			-0.048	4.54	0.048	-5.616			1.048	-4.756	1.448	-3.478	1.752	10.26			1.752	298.785
									0.047	-0.5968											-0.047	0.4964			-0.047	4.54	0.047	-5.62			1.047	-4.784	1.447	-3.5404	1.753	10.308			1.753	298.785
									0.046	-0.5964											-0.046	0.4948			-0.046	4.54	0.046	-5.624			1.046	-4.752	1.446	-3.548	1.754	10.328			1.754	298.772
									0.045	-0.5952											-0.045	0.492			-0.045	4.54	0.045	-5.628			1.045	-4.724	1.445	-3.548	1.755	10.304			1.755	298.932
									0.044	-0.5948											-0.044	0.4944			-0.044	4.532	0.044	-5.628			1.044	-4.78	1.444	-3.5368	1.756	10.32			1.756	299.178
									0.043	-0.5952											-0.043	0.4932			-0.043	4.532	0.043	-5.632			1.043	-4.724	1.443	-3.5368	1.757	10.412			1.757	299.203
									0.042	-0.598											-0.042	0.4956			-0.042	4.528	0.042	-5.632			1.042	-4.772	1.442	-3.5392	1.758	10.408			1.758	299.264
									0.041	-0.5976											-0.041	0.496			-0.041	4.524	0.041	-5.636			1.041	-4.752	1.441	-3.6164	1.759	10.3			1.759	299.277
									0.04	-0.596											-0.04	0.494			-0.04	4.524	0.04	-5.644			1.04	-4.764	1.44	-3.5308	1.76	10.308			1.76	299.24
									0.039	-0.5996											-0.039	0.494			-0.039	4.524	0.039	-5.64			1.039	-4.808	1.439	-3.5504	1.761	10.4			1.761	299.178
									0.038	-0.5996											-0.038	0.494			-0.038	4.52	0.038	-5.648			1.038	-4.764	1.438	-3.5944	1.762	10.384			1.762	299.301
									0.037	-0.5996											-0.037	0.4948			-0.037	4.524	0.037	-5.648			1.037	-4.796	1.437	-3.6272	1.763	10.448			1.763	299.351
									0.036	-0.5992											-0.036	0.4932			-0.036	4.524	0.036	-5.652			1.036	-4.82	1.436	-3.6152	1.764	10.456			1.764	299.375
									0.035	-0.5992											-0.035	0.4908			-0.035	4.52	0.035	-5.66			1.035	-4.856	1.435	-3.5636	1.765	10.568			1.765	299.523
									0.034	-0.6016											-0.034	0.4936			-0.034	4.52	0.034	-5.66			1.034	-4.776	1.434	-3.6064	1.766	10.572			1.766	299.695
									0.033	-0.6008											-0.033	0.496			-0.033	4.512	0.033	-5.66			1.033	-4.756	1.433	-3.6272	1.767	10.456			1.767	299.769
									0.032	-0.5984											-0.032	0.4924			-0.032	4.512	0.032	-5.668			1.032	-4.796	1.432	-3.6812	1.768	10.516			1.768	300.224
									0.031	-0.6008											-0.031	0.4928			-0.031	4.508	0.031	-5.668			1.031	-4.824	1.431	-3.6628	1.769	10.512			1.769	300.654
									0.03	-0.5992											-0.03	0.4924			-0.03	4.512	0.03	-5.672			1.03	-4.792	1.43	-3.62	1.77	10.496			1.77	300.863
									0.029	-0.5992											-0.029	0.4932			-0.029	4.508	0.029	-5.676			1.029	-4.796	1.429	-3.6492	1.771	10.592			1.771	300.912
									0.028	-0.6032											-0.028	0.4944			-0.028	4.504	0.028	-5.684			1.028	-4.792	1.428	-3.7032	1.772	10.628			1.772	300.986
									0.027	-0.6036											-0.027	0.4912			-0.027	4.504	0.027	-5.688			1.027	-4.824	1.427	-3.6088	1.773	10.644			1.773	300.999
									0.026	-0.6032											-0.026	0.4928			-0.026	4.504	0.026	-5.692			1.026	-4.848	1.426	-3.6568	1.774	10.68			1.774	301.023
									0.025	-0.6028											-0.025	0.49			-0.025	4.496	0.025	-5.688			1.025	-4.856	1.425	-3.7532	1.775	10.58			1.775	301.171
									0.024	-0.6008											-0.024	0.4888			-0.024	4.496	0.024	-5.692			1.024	-4.844	1.424	-3.7384	1.776	10.668			1.776	301.294
									0.023	-0.6016											-0.023	0.4928			-0.023	4.496	0.023	-5.696			1.023	-4.864	1.423	-3.6836	1.777	10.692			1.777	301.355
									0.022	-0.604											-0.022	0.4932			-0.022	4.492	0.022	-5.696			1.022	-4.84	1.422	-3.6896	1.778	10.708			1.778	301.626
									0.021	-0.6044											-0.021	0.4924			-0.021	4.496	0.021	-5.704			1.021	-4.828	1.421	-3.7652	1.779	10.78			1.779	301.736
									0.02	-0.6056											-0.02	0.4944			-0.02	4.492	0.02	-5.704			1.02	-4.848	1.42	-3.8192	1.78	10.712			1.78	301.835
									0.019	-0.6048											-0.019	0.4916			-0.019	4.492	0.019	-5.708			1.019	-4.828	1.419	-3.746	1.781	10.808			1.781	302.216
									0.018	-0.6072											-0.018	0.4928			-0.018	4.48	0.018	-5.712			1.018	-4.864	1.418	-3.7984	1.782	10.832			1.782	302.548
									0.017	-0.606											-0.017	0.4932			-0.017	4.484	0.017	-5.712			1.017	-4.804	1.417	-3.752	1.783	10.808			1.783	302.647
									0.016	-0.6064											-0.016	0.4936			-0.016	4.484	0.016	-5.716			1.016	-4.872	1.416	-3.7276	1.784	10.768			1.784	302.831
									0.015	-0.6064											-0.015	0.4944			-0.015	4.488	0.015	-5.72			1.015	-4.872	1.415	-3.7604	1.785	10.836			1.785	302.917
									0.014	-0.6064											-0.014	0.4932			-0.014	4.484	0.014	-5.728			1.014	-4.868	1.414	-3.7372	1.786	10.84			1.786	303.016
									0.013	-0.6096											-0.013	0.494			-0.013	4.484	0.013	-5.728			1.013	-4.884	1.413	-3.79	1.787	10.912			1.787	303.077
									0.012	-0.6112											-0.012	0.4948			-0.012	4.488	0.012	-5.74			1.012	-4.836	1.412	-3.8056	1.788	10.956			1.788	303.2
									0.011	-0.61											-0.011	0.4916			-0.011	4.484	0.011	-5.74			1.011	-4.832	1.411	-3.8156	1.789	10.872			1.789	303.225
									0.01	-0.61											-0.01	0.4936			-0.01	4.484	0.01	-5.748			1.01	-4.912	1.41	-3.786	1.79	10.944			1.79	303.323
									0.009	-0.6092											-0.009	0.494			-0.009	4.48	0.009	-5.748			1.009	-4.864	1.409	-3.89	1.791	10.952			1.791	303.434
									0.008	-0.6108											-0.008	0.4948			-0.008	4.48	0.008	-5.748			1.008	-4.896	1.408	-3.8288	1.792	11.028			1.792	303.483
									0.007	-0.6124											-0.007	0.4948			-0.007	4.476	0.007	-5.756			1.007	-4.928	1.407	-3.7872	1.793	10.992			1.793	303.667
									0.006	-0.6092											-0.006	0.494			-0.006	4.48	0.006	-5.756			1.006	-4.852	1.406	-3.8044	1.794	11.06			1.794	304.245
									0.005	-0.6116											-0.005	0.4948			-0.005	4.476	0.005	-5.76			1.005	-4.904	1.405	-3.8984	1.795	11.076			1.795	304.639
									0.004	-0.6128											-0.004	0.494			-0.004	4.476	0.004	-5.764			1.004	-4.892	1.404	-3.8704	1.796	11.128			1.796	304.541
									0.003	-0.612											-0.003	0.4948			-0.003	4.472	0.003	-5.768			1.003	-4.932	1.403	-3.8412	1.797	11.108			1.797	304.516
									0.002	-0.6128											-0.002	0.4972			-0.002	4.468	0.002	-5.768			1.002	-4.88	1.402	-3.9036	1.798	11.036			1.798	304.405
									0.001	-0.6136											-0.001	0.496			-0.001	4.472	0.001	-5.776			1.001	-4.896	1.401	-3.8324	1.799	11.1			1.799	304.245
																									-0.001	0.496	0.001	-0.6136			1	-4.876	1.4	-3.8252	1.8	10.792			1.8	304.184
																															0.999	-4.928	1.399	-3.8572	1.799	7.484			1.799	304.11
																															0.998	-4.88	1.398	-3.9364	1.798	5.108			1.798	303.876
																															0.997	-4.916	1.397	-3.89	1.797	4.04			1.797	302.683
																															0.996	-4.944	1.396	-3.9684	1.796	3.5104			1.796	300.113
																															0.995	-4.92	1.395	-3.9584	1.795	3.1916			1.795	296.091
																															0.994	-4.904	1.394	-3.9216	1.794	2.9336			1.794	291.049
																															0.993	-4.932	1.393	-3.9316	1.793	2.7184			1.793	284.764
																															0.992	-4.92	1.392	-3.9144	1.792	2.5012			1.792	278.135
																															0.991	-4.94	1.391	-3.9804	1.791	2.3752			1.791	271.076
																															0.99	-4.9	1.39	-3.9476	1.79	2.2604			1.79	263.032
																															0.989	-4.964	1.389	-3.962	1.789	2.056			1.789	255.284
																															0.988	-4.948	1.388	-3.9464	1.788	1.9596			1.788	247.659
																															0.987	-4.952	1.387	-3.9488	1.787	1.8424			1.787	240.464
																															0.986	-4.98	1.386	-3.9388	1.786	1.8156			1.786	233.134
																															0.985	-4.948	1.385	-4	1.785	1.746			1.785	226.21
																															0.984	-4.968	1.384	-4.004	1.784	1.6272			1.784	219.126
																															0.983	-4.944	1.383	-4.032	1.783	1.5052			1.783	212.448
																															0.982	-4.992	1.382	-3.9964	1.782	1.3596			1.782	205.597
																															0.981	-4.956	1.381	-4.044	1.781	1.3168			1.781	199.177
																															0.98	-5	1.38	-4.044	1.78	1.1912			1.78	192.524
																															0.979	-4.964	1.379	-4.028	1.779	1.1472			1.779	186.399
																															0.978	-4.944	1.378	-4.02	1.778	1.13			1.778	180.127
																															0.977	-4.96	1.377	-4.044	1.777	1.014			1.777	174.076
																															0.976	-4.988	1.376	-4.024	1.776	0.8832			1.776	168.012
																															0.975	-4.984	1.375	-4.044	1.775	0.8612			1.775	162.576
																															0.974	-4.952	1.374	-4.008	1.774	0.806			1.774	156.956
																															0.973	-4.984	1.373	-4.084	1.773	0.6608			1.773	151.667
																															0.972	-5.016	1.372	-4.112	1.772	0.6996			1.772	146.367
																															0.971	-5.024	1.371	-4.096	1.771	0.5936			1.771	141.336
																															0.97	-5.004	1.37	-4.084	1.77	0.546			1.77	136.146
																															0.969	-4.972	1.369	-4.068	1.769	0.5432			1.769	131.313
																															0.968	-4.996	1.368	-4.108	1.768	0.36376			1.768	126.418
																															0.967	-5.036	1.367	-4.108	1.767	0.35028			1.767	121.72
																															0.966	-5.004	1.366	-4.076	1.766	0.30388			1.766	117.022
																															0.965	-5.016	1.365	-4.116	1.765	0.34296			1.765	112.447
																															0.964	-4.976	1.364	-4.136	1.764	0.18412			1.764	107.478
																															0.963	-5.032	1.363	-4.092	1.763	0.15844			1.763	103.1
																															0.962	-5.028	1.362	-4.12	1.762	0.11812			1.762	98.7952
																															0.961	-5	1.361	-4.108	1.761	0.04604			1.761	94.7366
																															0.96	-5.004	1.36	-4.124	1.76	-0.02852			1.76	90.6411
																															0.959	-5.04	1.359	-4.164	1.759	-0.07008			1.759	86.8654
																															0.958	-5.08	1.358	-4.136	1.758	-0.10304			1.758	82.8806
																															0.957	-5.008	1.357	-4.168	1.757	-0.1226			1.757	79.1049
																															0.956	-4.984	1.356	-4.152	1.756	-0.1776			1.756	75.3169
																															0.955	-5.04	1.355	-4.156	1.755	-0.29612			1.755	71.615
																															0.954	-5.076	1.354	-4.176	1.754	-0.3548			1.754	67.7901
																															0.953	-5.032	1.353	-4.172	1.753	-0.33524			1.753	64.2603
																															0.952	-5.076	1.352	-4.168	1.752	-0.37556			1.752	60.46
																															0.951	-5.092	1.351	-4.156	1.751	-0.4232			1.751	56.8073
																															0.95	-5.032	1.35	-4.16	1.75	-0.504			1.75	53.1423
																															0.949	-5.064	1.349	-4.18	1.749	-0.5332			1.749	49.7478
																															0.948	-5.06	1.348	-4.192	1.748	-0.6052			1.748	46.2673
																															0.947	-4.996	1.347	-4.232	1.747	-0.5688			1.747	43.0327
																															0.946	-5.04	1.346	-4.256	1.746	-0.6384			1.746	39.7613
																															0.945	-5.032	1.345	-4.228	1.745	-0.7056			1.745	36.5513
																															0.944	-5.112	1.344	-4.204	1.744	-0.7432			1.744	33.2552
																															0.943	-5.052	1.343	-4.248	1.743	-0.724			1.743	30.2543
																															0.942	-5.032	1.342	-4.288	1.742	-0.7484			1.742	27.0321
																															0.941	-5.076	1.341	-4.288	1.741	-0.8656			1.741	24.0066
																															0.94	-5.072	1.34	-4.244	1.74	-0.8644			1.74	21.0426
																															0.939	-5.036	1.339	-4.212	1.739	-0.9244			1.739	17.3653
																															0.938	-5.1	1.338	-4.176	1.738	-0.9792			1.738	13.8847
																															0.937	-5.088	1.337	-4.26	1.737	-0.994			1.737	10.8101
																															0.936	-5.144	1.336	-4.32	1.736	-1.028			1.736	8.17813
																															0.935	-5.088	1.335	-4.268	1.735	-1.1332			1.735	5.5339
																															0.934	-5.056	1.334	-4.264	1.734	-1.0184			1.734	3.08645
																															0.933	-5.076	1.333	-4.336	1.733	-1.0136			1.733	0.54062
																															0.932	-5.14	1.332	-4.324	1.732	-1.1416			1.732	-1.96832
																															0.931	-5.092	1.331	-4.256	1.731	-1.1468			1.731	-4.51416
																															0.93	-5.124	1.33	-4.292	1.73	-1.1992			1.73	-6.93701
																															0.929	-5.152	1.329	-4.34	1.729	-1.2568			1.729	-9.54434
																															0.928	-5.096	1.328	-4.308	1.728	-1.242			1.728	-12.0041
																															0.927	-5.132	1.327	-4.368	1.727	-1.3484			1.727	-14.4023
																															0.926	-5.088	1.326	-4.228	1.726	-1.2932			1.726	-16.9605
																															0.925	-5.092	1.325	-4.388	1.725	-1.3776			1.725	-19.5309
																															0.924	-5.132	1.324	-4.344	1.724	-1.4132			1.724	-21.7816
																															0.923	-5.1	1.323	-4.288	1.723	-1.4668			1.723	-24.0691
																															0.922	-5.136	1.322	-4.308	1.722	-1.4816			1.722	-26.2337
																															0.921	-5.14	1.321	-4.372	1.721	-1.4092			1.721	-28.3983
																															0.92	-5.152	1.32	-4.372	1.72	-1.512			1.72	-30.4891
																															0.919	-5.14	1.319	-4.388	1.719	-1.5548			1.719	-32.6414
																															0.918	-5.152	1.318	-4.348	1.718	-1.6024			1.718	-34.6952
																															0.917	-5.176	1.317	-4.364	1.717	-1.5536			1.717	-36.7737
																															0.916	-5.128	1.316	-4.404	1.716	-1.6452			1.716	-38.7907
																															0.915	-5.152	1.315	-4.352	1.715	-1.5828			1.715	-40.7831
																															0.914	-5.136	1.314	-4.38	1.714	-1.66			1.714	-42.7017
																															0.913	-5.16	1.313	-4.344	1.713	-1.7076			1.713	-45.0877
																															0.912	-5.18	1.312	-4.332	1.712	-1.672			1.712	-47.1416
																															0.911	-5.132	1.311	-4.372	1.711	-1.716			1.711	-48.9741
																															0.91	-5.108	1.31	-4.392	1.71	-1.7528			1.71	-50.7082
																															0.909	-5.16	1.309	-4.42	1.709	-1.8272			1.709	-52.4915
																															0.908	-5.156	1.308	-4.42	1.708	-1.7844			1.708	-54.0903
																															0.907	-5.204	1.307	-4.404	1.707	-1.8872			1.707	-55.8122
																															0.906	-5.16	1.306	-4.364	1.706	-1.8712			1.706	-57.4479
																															0.905	-5.136	1.305	-4.392	1.705	-1.958			1.705	-59.0836
																															0.904	-5.188	1.304	-4.432	1.704	-1.9092			1.704	-60.6947
																															0.903	-5.192	1.303	-4.448	1.703	-1.9288			1.703	-62.3551
																															0.902	-5.164	1.302	-4.432	1.702	-1.968			1.702	-63.9416
																															0.901	-5.164	1.301	-4.432	1.701	-1.9704			1.701	-65.6142
																															0.9	-5.184	1.3	-4.416	1.7	-2.0104			1.7	-67.3853
																															0.899	-5.212	1.299	-4.432	1.699	-2.0436			1.699	-69.0825
																															0.898	-5.208	1.298	-4.432	1.698	-2.106			1.698	-70.4968
																															0.897	-5.208	1.297	-4.436	1.697	-2.0924			1.697	-72.0957
																															0.896	-5.14	1.296	-4.472	1.696	-2.096			1.696	-73.5223
																															0.895	-5.136	1.295	-4.492	1.695	-2.1204			1.695	-74.9982
																															0.894	-5.18	1.294	-4.452	1.694	-2.1304			1.694	-76.4863
																															0.893	-5.192	1.293	-4.468	1.693	-2.1536			1.693	-78.0729
																															0.892	-5.252	1.292	-4.492	1.692	-2.1656			1.692	-79.5364
																															0.891	-5.236	1.291	-4.448	1.691	-2.1976			1.691	-81.0614
																															0.89	-5.212	1.29	-4.552	1.69	-2.3016			1.69	-82.5127
																															0.889	-5.136	1.289	-4.492	1.689	-2.3136			1.689	-83.9885
																															0.888	-5.22	1.288	-4.492	1.688	-2.2892			1.688	-85.8088
																															0.887	-5.26	1.287	-4.476	1.687	-2.216			1.687	-87.6536
																															0.886	-5.236	1.286	-4.468	1.686	-2.326			1.686	-89.3139
																															0.885	-5.176	1.285	-4.496	1.685	-2.36			1.685	-90.5561
																															0.884	-5.224	1.284	-4.448	1.684	-2.4128			1.684	-91.8843
																															0.883	-5.244	1.283	-4.564	1.683	-2.388			1.683	-93.0773
																															0.882	-5.256	1.282	-4.604	1.682	-2.3148			1.682	-94.3195
																															0.881	-5.22	1.281	-4.536	1.681	-2.4128			1.681	-95.6354
																															0.88	-5.212	1.28	-4.52	1.68	-2.442			1.68	-96.9514
																															0.879	-5.248	1.279	-4.536	1.679	-2.4568			1.679	-98.1567
																															0.878	-5.248	1.278	-4.556	1.678	-2.4676			1.678	-99.5587
																															0.877	-5.224	1.277	-4.544	1.677	-2.498			1.677	-100.85
																															0.876	-5.252	1.276	-4.524	1.676	-2.4812			1.676	-102.141
																															0.875	-5.196	1.275	-4.54	1.675	-2.5472			1.675	-103.617
																															0.874	-5.232	1.274	-4.56	1.674	-2.568			1.674	-105.093
																															0.873	-5.312	1.273	-4.548	1.673	-2.5664			1.673	-106.311
																															0.872	-5.272	1.272	-4.488	1.672	-2.5664			1.672	-107.516
																															0.871	-5.248	1.271	-4.548	1.671	-2.5728			1.671	-108.684
																															0.87	-5.248	1.27	-4.544	1.67	-2.498			1.67	-109.84
																															0.869	-5.332	1.269	-4.628	1.669	-2.6752			1.669	-110.997
																															0.868	-5.28	1.268	-4.624	1.668	-2.6704			1.668	-112.128
																															0.867	-5.268	1.267	-4.588	1.667	-2.6532			1.667	-113.247
																															0.866	-5.296	1.266	-4.592	1.666	-2.6936			1.666	-114.342
																															0.865	-5.236	1.265	-4.548	1.665	-2.674			1.665	-115.449
																															0.864	-5.248	1.264	-4.588	1.664	-2.6608			1.664	-116.494
																															0.863	-5.3	1.263	-4.636	1.663	-2.7144			1.663	-117.564
																															0.862	-5.3	1.262	-4.636	1.662	-2.6864			1.662	-118.991
																															0.861	-5.324	1.261	-4.584	1.661	-2.7744			1.661	-120.356
																															0.86	-5.248	1.26	-4.592	1.66	-2.8084			1.66	-121.327
																															0.859	-5.268	1.259	-4.588	1.659	-2.828			1.659	-122.225
																															0.858	-5.26	1.258	-4.632	1.658	-2.8768			1.658	-123.062
																															0.857	-5.38	1.257	-4.576	1.657	-2.7352			1.657	-123.849
																															0.856	-5.324	1.256	-4.66	1.656	-2.778			1.656	-124.697
																															0.855	-5.304	1.255	-4.628	1.655	-2.8588			1.655	-125.497
																															0.854	-5.3	1.254	-4.568	1.654	-2.838			1.654	-126.333
																															0.853	-5.348	1.253	-4.616	1.653	-2.8976			1.653	-127.194
																															0.852	-5.352	1.252	-4.628	1.652	-3.0152			1.652	-128.129
																															0.851	-5.28	1.251	-4.656	1.651	-2.9516			1.651	-128.891
																															0.85	-5.296	1.25	-4.62	1.65	-2.8696			1.65	-129.74
																															0.849	-5.272	1.249	-4.644	1.649	-2.8232			1.649	-130.785
																															0.848	-5.36	1.248	-4.68	1.648	-2.966			1.648	-131.671
																															0.847	-5.328	1.247	-4.648	1.647	-2.9956			1.647	-132.359
																															0.846	-5.344	1.246	-4.648	1.646	-3.0028			1.646	-133.196
																															0.845	-5.352	1.245	-4.62	1.645	-2.9136			1.645	-134.007
																															0.844	-5.316	1.244	-4.676	1.644	-3.0616			1.644	-134.77
																															0.843	-5.292	1.243	-4.652	1.643	-3.0824			1.643	-135.557
																															0.842	-5.324	1.242	-4.692	1.642	-3.0272			1.642	-136.332
																															0.841	-5.364	1.241	-4.724	1.641	-3.0628			1.641	-137.045
																															0.84	-5.352	1.24	-4.712	1.64	-3.076			1.64	-137.82
																															0.839	-5.34	1.239	-4.692	1.639	-3.036			1.639	-138.583
																															0.838	-5.348	1.238	-4.692	1.638	-2.9676			1.638	-139.357
																															0.837	-5.416	1.237	-4.728	1.637	-3.0772			1.637	-140.169
																															0.836	-5.356	1.236	-4.716	1.636	-3.098			1.636	-140.895
																															0.835	-5.316	1.235	-4.712	1.635	-3.174			1.635	-141.645
																															0.834	-5.348	1.234	-4.696	1.634	-3.1056			1.634	-142.371
																															0.833	-5.368	1.233	-4.66	1.633	-3.1704			1.633	-143.219
																															0.832	-5.412	1.232	-4.668	1.632	-3.174			1.632	-143.982
																															0.831	-5.368	1.231	-4.744	1.631	-3.1764			1.631	-144.744
																															0.83	-5.404	1.23	-4.752	1.63	-3.1032			1.63	-145.568
																															0.829	-5.38	1.229	-4.752	1.629	-3.2044			1.629	-146.405
																															0.828	-5.38	1.228	-4.552	1.628	-3.3072			1.628	-147.155
																															0.827	-5.368	1.227	-4.604	1.627	-3.2364			1.627	-147.991
																															0.826	-5.384	1.226	-4.736	1.626	-3.2556			1.626	-148.766
																															0.825	-5.368	1.225	-4.784	1.625	-3.3012			1.625	-149.553
																															0.824	-5.4	1.224	-4.756	1.624	-3.2484			1.624	-150.426
																															0.823	-5.424	1.223	-4.74	1.623	-3.2484			1.623	-151.41
																															0.822	-5.408	1.222	-4.688	1.622	-3.2692			1.622	-152.185
																															0.821	-5.4	1.221	-4.704	1.621	-3.3328			1.621	-152.911
																															0.82	-5.412	1.22	-4.848	1.62	-3.34			1.62	-153.624
																															0.819	-5.244	1.219	-4.8	1.619	-3.3072			1.619	-154.288
																															0.818	-5.276	1.218	-4.752	1.618	-3.2948			1.618	-154.915
																															0.817	-5.308	1.217	-4.756	1.617	-3.3512			1.617	-155.678
																															0.816	-5.368	1.216	-4.772	1.616	-3.4232			1.616	-156.379
																															0.815	-5.456	1.215	-4.744	1.615	-3.3804			1.615	-157.055
																															0.814	-5.404	1.214	-4.752	1.614	-3.3352			1.614	-157.781
																															0.813	-5.392	1.213	-4.8	1.613	-3.3976			1.613	-158.519
																															0.812	-5.428	1.212	-4.84	1.612	-3.3768			1.612	-159.097
																															0.811	-5.404	1.211	-4.772	1.611	-3.3864			1.611	-160.068
																															0.81	-5.484	1.21	-4.784	1.61	-3.3744			1.61	-161.015
																															0.809	-5.456	1.209	-4.8	1.609	-3.3732			1.609	-161.667
																															0.808	-5.392	1.208	-4.796	1.608	-3.4524			1.608	-162.221
																															0.807	-5.404	1.207	-4.728	1.607	-3.5284			1.607	-162.713
																															0.806	-5.484	1.206	-4.812	1.606	-3.494			1.606	-163.192
																															0.805	-5.508	1.205	-4.868	1.605	-3.4536			1.605	-163.66
																															0.804	-5.456	1.204	-4.824	1.604	-3.526			1.604	-164.176
																															0.803	-5.46	1.203	-4.792	1.603	-3.5284			1.603	-164.644
																															0.802	-5.48	1.202	-4.84	1.602	-3.45			1.602	-165.111
[truncated: 1,601 more rows]

## Sheet: Figure 3a-d+3f
Figure 3a	Frequency (Hz)	Phase angle (degree)		Figure 3b	Z' (ohm cm2)	Z'' (ohm cm2)		Figure 3c	Frequency (Hz)	C' (mF cm-2)	C'' (mF cm-2)		Figure 3d	Frequency (Hz)	CA (mF cm-2)		Figure 3f	Cycle number	CA retention (%)	Coulombic efficiency (%)	Cycle number	Phase angle retention (%)
	82519.5	30.9			0.2143	0.12848			82519.5	-3.97101	6.62378			82519.5	-15.0197			1	100	100	1	100
	68115.1	25.1			0.21422	0.10027			68115.1	-4.18987	8.95147			68115.1	-23.3143			500	100	100	1000	99.2248
	56249.8	19.4			0.2149	0.07556			56249.8	-4.12199	11.7238			56249.8	-37.467			1000	100	100	2000	99.0956
	46435.4	14.1			0.21593	0.0541			46435.4	-3.7437	14.9434			46435.4	-63.3916			1500	99.2453	99.2	3000	98.9664
	38330.1	9.2			0.21738	0.03526			38330.1	-3.02027	18.6207			38330.1	-117.822			2000	100	100	4000	98.9664
	31640.6	4.8			0.2191	0.01834			31640.6	-1.90984	22.8098			31640.6	-274.335			2500	100	99.1	5000	98.9664
	26123	0.7			0.2211	0.00265			26123	-0.33023	27.5652			26123	-2301.28			3000	100	100	6000	99.0956
	21533.1	-3.2			0.22338	-0.01238			21533.1	1.82886	33.0027			21533.1	597.378			3500	101.132	100.3	7000	98.9664
	17773.4	-6.9			0.22599	-0.02716			17773.4	4.69653	39.0795			17773.4	329.875			4000	100.566	101.1	8000	99.0956
	14697.2	-10.4			0.22894	-0.04216			14697.2	8.42897	45.7731			14697.2	256.997			4500	100	100.3	9000	99.354
	12109.2	-14			0.23217	-0.05783			12109.2	13.2836	53.3312			12109.2	227.399			5000	100	100.5	10000	99.2248
	10009.7	-17.6			0.23569	-0.07478			10009.7	19.4554	61.3229			10009.7	212.744			5500	98.1132	98.1
	8251.89	-21.3			0.23963	-0.09349			8251.89	27.2666	69.8892			8251.89	206.406			6000	100	100
	6811.51	-25.1			0.24401	-0.11435			6811.51	36.8128	78.553			6811.51	204.433			6500	100	100
	5624.82	-29			0.24884	-0.13803			5624.82	48.255	86.9981			5624.82	205.102			7000	98.1132	100
	4643.39	-33			0.25413	-0.16527			4643.39	61.6736	94.8341			4643.39	207.498			7500	98.1132	100
	3832.95	-37.2			0.2599	-0.19704			3832.95	76.9536	101.505			3832.95	210.844			8000	100	100.9
	3163.89	-41.4			0.26621	-0.23439			3163.89	93.7676	106.497			3163.89	214.722			8500	98.1132	100
	2612.17	-45.6			0.27326	-0.27867			2612.17	111.518	109.355			2612.17	218.752			9000	98.1132	100
	2153.22	-49.7			0.28121	-0.33138			2153.22	129.738	110.096			2153.22	223.165			9500	96.2264	99.2
	1777.34	-53.6			0.29004	-0.39385			1777.34	147.49	108.616			1777.34	227.478			10000	96.2264	99.8
	1469.63	-57.4			0.29992	-0.46834			1469.63	164.067	105.068			1469.63	231.352
	1210.91	-60.8			0.31205	-0.55929			1210.91	179.306	100.042			1210.91	235.123
	1000.8	-64			0.32658	-0.66933			1000.8	192.004	93.6829			1000.8	237.714
	825.195	-66.8			0.3424	-0.79938			825.195	203.973	87.3686			825.195	241.396
	683.594	-69.4			0.35969	-0.95502			683.594	213.61	80.4514			683.594	243.91
	561.523	-71.6			0.379	-1.14158			561.523	223.746	74.2834			561.523	248.408
	463.867	-73.6			0.40116	-1.36632			463.867	231.303	67.9116			463.867	251.243
	380.859	-75.4			0.42626	-1.63247			380.859	239.764	62.6061			380.859	256.112
	317.383	-76.9			0.45529	-1.95386			317.383	243.557	56.7536			317.383	256.781
	258.789	-78.2			0.48911	-2.34094			258.789	251.853	52.6212			258.789	262.848
	214.844	-79.4			0.52801	-2.80854			214.844	254.89	47.9199			214.844	263.899
	175.781	-80.4			0.57195	-3.3662			175.781	261.558	44.4415			175.781	269.109
	146.484	-81.2			0.62134	-4.01446			146.484	264.449	40.9303			146.484	270.784
	122.07	-82			0.68201	-4.83227			122.07	264.675	37.3552			122.07	269.947
	97.6562	-82.6			0.754	-5.80565			97.6562	276.201	35.871			97.6562	280.86
	82.5404	-83.1			0.83595	-6.93594			82.5404	274.161	33.0431			82.5404	278.143
	68.1292	-83.6			0.9311	-8.30883			68.1292	277.81	31.1319			68.1292	281.298
	56.2341	-84			1.04198	-9.96387			56.2341	281.118	29.3981			56.2341	284.192
	46.4159	-84.4			1.17575	-11.9589			46.4159	284.121	27.9336			46.4159	286.868
	38.3119	-84.7			1.33719	-14.3643			38.3119	286.864	26.7047			38.3119	289.35
	31.6228	-84.9			1.52695	-17.2611			31.6228	289.459	25.606			31.6228	291.724
	26.1016	-85.2			1.74524	-20.7421			26.1016	292.05	24.5731			26.1016	294.118
	21.5444	-85.4			2.00082	-24.9363			21.5444	294.502	23.6301			21.5444	296.398
	17.7828	-85.6			2.33537	-30.0162			17.7828	296.526	23.0707			17.7828	298.321
	14.678	-85.6			2.74845	-36.1258			14.678	298.572	22.7154			14.678	300.301
	12.1153	-85.7			3.23315	-43.4226			12.1153	301.016	22.413			12.1153	302.685
	10	-85.8			3.82628	-52.1523			10	303.694	22.2812			10	305.328
	8.25404	-85.9			4.52764	-62.6391			8.25404	306.383	22.1458			8.25404	307.984
	6.81292	-86			5.31883	-75.272			6.81292	308.966	21.832			6.81292	310.509
	5.62341	-86.1			6.20709	-90.4731			5.62341	311.517	21.3722			5.62341	312.983
	4.64159	-86.2			7.25669	-108.8			4.64159	313.92	20.9378			4.64159	315.317
	3.83119	-86.3			8.44866	-130.856			3.83119	316.305	20.4221			3.83119	317.624
	3.16228	-86.5			9.7449	-157.477			3.16228	318.54	19.7117			3.16228	319.76
	2.61016	-86.6			11.305	-189.676			2.61016	320.495	19.102			2.61016	321.634
	2.15443	-86.8			12.8733	-228.587			2.15443	322.315	18.1517			2.15443	323.337
	1.77828	-87			14.6278	-275.715			1.77828	323.862	17.1822			1.77828	324.773
	1.4678	-87			17.2099	-333.02			1.4678	324.896	16.79			1.4678	325.764
	1.21153	-87.1			20.5747	-403.32			1.21153	325.033	16.581			1.21153	325.879
	1	-87.1			24.6769	-487.358			1	325.897	16.5015			1	326.733

## Sheet: Figure 4b-i
Figure 4b	Time (s)	sine wave	AHEC	AEC		Figure 4c	Time (s)	input	output		Figure 4d	Time (s)	input	output		Figure 4e	Time (s)	input	output		Figure 4f	Time (s)	input	output		Figure 4g	Time (s)	input	output		Figure 4h	Time (s)	input	output		Figure 4i	Time (s)	input	output
	-6.66667e-06	0.1054	1.141	1.128			-1.92e-06	-0.1283	1.479			-1.92e-06	0.2623	1.5765			-1.92e-06	-0.812	1.552			-0.00244	-0.8215	1.45			0	2.16	1.6			0	1	1.6			0	-2.32	1.84
	0.00166	0.2226	1.131	1.079			2.826e-05	-0.11855	1.479			2.826e-05	0.25255	1.562			2.826e-05	-0.7925	1.552			-0.00241	0.8285	1.4595			4e-05	-2	1.56			6e-05	1.56	1.6			0.001	-0.6	1.76
	0.00334	0.3252	1.131	1.176			5.838e-05	-0.08925	1.4835			5.838e-05	0.22325	1.5815			5.838e-05	-0.802	1.547			-0.00238	0.848	1.4545			8e-05	2.12	1.52			0.00012	0.76	1.64			0.002	2.24	1.72
	0.00501	0.4326	1.131	1.03			8.856e-05	-0.01114	1.469			8.856e-05	0.22325	1.5715			8.856e-05	-0.8215	1.557			-0.00235	-0.802	1.4595			0.00012	2.12	1.68			0.00018	1.72	1.56			0.003	-0.96	1.8
	0.00668	0.54	1.145	1.128			0.00011868	0.0084	1.469			0.00011868	0.22325	1.5765			0.00011868	-0.802	1.557			-0.00232	0.809	1.4545			0.00016	-2	1.68			0.00024	0.56	1.6			0.004	1.28	1.72
	0.00835	0.6474	1.131	1.128			0.0001488	0.05725	1.469			0.0001488	0.233	1.5765			0.0001488	-0.7825	1.552			-0.00229	0.809	1.4545			0.0002	2.08	1.6			0.0003	0.52	1.64			0.005	1.36	1.76
	0.01002	0.7402	1.131	1.079			0.00017898	0.0865	1.474			0.00017898	0.25255	1.562			0.00017898	-0.7925	1.5425			-0.00226	-0.7825	1.45			0.00024	-2	1.6			0.00036	1.8	1.64			0.006	0.64	1.72
	0.0117	0.8428	1.131	1.079			0.0002091	0.1158	1.474			0.0002091	0.24275	1.5765			0.0002091	-0.7925	1.5425			-0.00223	0.7895	1.45			0.00028	2.08	1.6			0.00042	0.36	1.56			0.007	-1.28	1.76
	0.01337	0.9453	1.131	1.079			0.00023928	0.1256	1.474			0.00023928	0.24275	1.5665			0.00023928	-0.7925	1.5425			-0.0022	0.77	1.45			0.00032	2.16	1.64			0.00048	1.84	1.64			0.008	-0.24	1.76
	0.01504	1.028	1.136	0.981			0.0002694	0.1451	1.469			0.0002694	0.2623	1.5765			0.0002694	-0.763	1.5425			-0.00217	-0.724	1.4545			0.00036	-2.08	1.64			0.00054	0.28	1.68			0.009	1.24	1.72
	0.01671	1.116	1.116	0.932			0.00029952	0.1549	1.4595			0.00029952	0.25255	1.5815			0.00029952	-0.7825	1.552			-0.00214	0.77	1.45			0.0004	2.12	1.6			0.0006	1.92	1.6			0.01	0.36	1.64
	0.01838	1.214	1.131	1.03			0.0003297	0.1256	1.474			0.0003297	-0.25525	1.5765			0.0003297	-0.7535	1.5425			-0.00211	-0.7435	1.4545			0.00044	-2.04	1.56			0.00066	0.28	1.64			0.011	1	1.76
	0.02006	1.287	1.126	1.03			0.00035982	0.1256	1.469			0.00035982	-0.25525	1.5715			0.00035982	-0.773	1.547			-0.00208	-0.734	1.4545			0.00048	-2.04	1.56			0.00072	0.12	1.64			0.012	-1.2	1.72
	0.02173	1.355	1.126	1.128			0.00039	0.067	1.479			0.00039	-0.20645	1.5665			0.00039	-0.724	1.557			-0.00205	0.7115	1.4595			0.00052	2.2	1.6			0.00078	1.92	1.64			0.013	1.72	1.76
	0.0234	1.424	1.141	1.079			0.00042012	0.067	1.4885			0.00042012	-0.226	1.586			0.00042012	-0.7145	1.557			-0.00202	-0.7045	1.4595			0.00056	-2	1.6			0.00084	0.08	1.6			0.014	-0.68	1.72
	0.02507	1.482	1.121	1.079			0.00045024	0.0084	1.469			0.00045024	-0.25525	1.5765			0.00045024	-0.7145	1.547			-0.00199	-0.685	1.4595			0.0006	2.08	1.6			0.0009	2	1.64			0.015	-1.28	1.76
	0.02674	1.541	1.126	1.079			0.00048042	-0.0209	1.4885			0.00048042	-0.2455	1.5665			0.00048042	-0.734	1.5425			-0.00196	0.692	1.4595			0.00064	2.16	1.56			0.00096	0	1.56			0.016	-0.4	1.8
	0.02842	1.595	1.131	0.932			0.00051054	-0.05995	1.474			0.00051054	-0.23575	1.5715			0.00051054	-0.7145	1.557			-0.00193	-0.675	1.4595			0.00068	-2	1.56			0.00102	2	1.64			0.017	-1.28	1.72
	0.03009	1.648	1.141	1.079			0.00054072	-0.08925	1.4835			0.00054072	-0.25525	1.5715			0.00054072	-0.7145	1.552			-0.0019	-0.6655	1.4595			0.00072	2.16	1.56			0.00108	2.08	1.56			0.018	-0.24	1.76
	0.03176	1.673	1.121	1.128			0.00057084	-0.08925	1.474			0.00057084	-0.2455	1.586			0.00057084	-0.7145	1.547			-0.00187	0.643	1.4595			0.00076	-2	1.6			0.00114	-0.12	1.64			0.019	0.76	1.8
	0.03343	1.687	1.121	1.079			0.00060096	-0.1283	1.469			0.00060096	-0.226	1.5665			0.00060096	-0.734	1.557			-0.00184	-0.607	1.4595			0.0008	-2	1.64			0.0012	2	1.56			0.02	1.92	1.8
	0.0351	1.731	1.141	1.128			0.00063114	-0.099	1.474			0.00063114	-0.2455	1.5815			0.00063114	-0.7535	1.547			-0.00181	-0.6265	1.4545			0.00084	2.16	1.68			0.00126	-0.16	1.56			0.021	-0.76	1.72
	0.03678	1.756	1.131	1.176			0.00066126	-0.11855	1.4835			0.00066126	-0.26505	1.5765			0.00066126	-0.763	1.557			-0.00178	0.614	1.4545			0.00088	-2.04	1.52			0.00132	2	1.64			0.022	-2.04	1.72
	0.03845	1.746	1.131	1.128			0.00069144	-0.06975	1.4835			0.00069144	-0.23575	1.5715			0.00069144	-0.7825	1.552			-0.00175	-0.607	1.4545			0.00092	2.12	1.6			0.00138	-0.16	1.6			0.023	-1.36	1.72
	0.04012	1.761	1.131	1.128			0.00072156	-0.0795	1.4835			0.00072156	-0.2455	1.5665			0.00072156	-0.7925	1.5425			-0.00172	0.614	1.4545			0.00096	-2	1.6			0.00144	2.08	1.6			0.024	-0.32	1.72
	0.04179	1.761	1.131	1.03			0.00075168	-0.04043	1.464			0.00075168	-0.2455	1.5665			0.00075168	-0.7825	1.5425			-0.00169	0.575	1.4545			0.001	-2	1.6			0.0015	2.08	1.68			0.025	-1.96	1.68
	0.04346	1.756	1.145	1.03			0.00078186	-0.0209	1.469			0.00078186	-0.2455	1.5765			0.00078186	-0.812	1.5425			-0.00166	-0.558	1.45			0.00104	2.2	1.6			0.00156	-0.32	1.68			0.026	0.76	1.72
	0.04514	1.722	1.126	1.079			0.00081198	0.0084	1.4835			0.00081198	-0.25525	1.5665			0.00081198	-0.7925	1.547			-0.00163	0.5945	1.45			0.00108	-2.04	1.64			0.00162	2.12	1.6			0.027	-0.8	1.68
	0.04681	1.702	1.116	1.079			0.00084216	0.03769	1.479			0.00084216	-0.2455	1.5765			0.00084216	-0.773	1.547			-0.0016	0.5945	1.45			0.00112	2.08	1.6			0.00168	-0.4	1.68			0.028	0.12	1.72
	0.04848	1.692	1.116	1.079			0.00087228	0.07675	1.4885			0.00087228	-0.226	1.562			0.00087228	-0.8215	1.552			-0.00157	-0.5385	1.4545			0.00116	2.08	1.64			0.00174	2.12	1.56			0.029	-0.64	1.76
	0.05015	1.653	1.136	0.981			0.0009024	0.07675	1.479			0.0009024	-0.2455	1.5715			0.0009024	-0.802	1.552			-0.00154	0.5455	1.4645			0.0012	-2.04	1.6			0.0018	-0.44	1.6			0.03	-2	1.8
	0.05182	1.604	1.136	0.981			0.00093258	0.10605	1.474			0.00093258	-0.2455	1.5715			0.00093258	-0.802	1.552			-0.00151	0.5355	1.4645			0.00124	2.08	1.6			0.00186	-0.52	1.64			0.031	-1.4	1.8
	0.0535	1.536	1.131	1.128			0.0009627	0.10605	1.479			0.0009627	-0.7535	1.5715			0.0009627	-0.7925	1.5425			-0.00148	-0.509	1.4645			0.00128	-1.96	1.56			0.00192	2.12	1.56			0.032	0.16	1.72
	0.05517	1.482	1.131	1.128			0.00099288	0.10605	1.4835			0.00099288	-0.763	1.5765			0.00099288	-0.802	1.5375			-0.00145	0.5355	1.4645			0.00132	-2.04	1.56			0.00198	-0.6	1.64			0.033	0.96	1.76
	0.05684	1.424	1.126	1.03			0.00102	0.05725	1.479			0.00102	-0.724	1.5765			0.00102	-0.812	1.557			-0.00142	0.36975	1.4645			0.00136	2.08	1.56			0.00204	2.08	1.64			0.034	-1.08	1.68
	0.05851	1.37	1.136	1.079			0.00105	0.07675	1.479			0.00105	-0.734	1.5765			0.00105	-0.7825	1.5425			-0.00139	-0.46035	1.4645			0.0014	-2	1.64			0.0021	-0.6	1.64			0.035	-3.04	1.72
	0.06018	1.277	1.141	1.176			0.00108	0.05725	1.474			0.00108	-0.7535	1.5765			0.00108	-0.7825	1.557			-0.00136	0.4967	1.4545			0.00144	2.08	1.56			0.00216	2.12	1.6			0.036	1.76	1.76
	0.06186	1.204	1.136	1.079			0.00111	0.03769	1.4835			0.00111	-0.734	1.5765			0.00111	-0.7925	1.557			-0.00133	-0.4408	1.4545			0.00148	-1.96	1.6			0.00222	-0.68	1.6			0.037	0.16	1.76
	0.06353	1.131	1.131	1.176			0.00114	-0.00137	1.469			0.00114	-0.734	1.5715			0.00114	-0.7925	1.5425			-0.0013	-0.43105	1.4545			0.00152	-2	1.64			0.00228	-0.76	1.6			0.038	-0.24	1.76
	0.0652	1.038	1.131	1.079			0.00117	-0.0209	1.4835			0.00117	-0.724	1.5765			0.00117	-0.802	1.5425			-0.00127	0.4674	1.4545			0.00156	2.12	1.6			0.00234	2.08	1.52			0.039	0.4	1.72
	0.06687	0.9404	1.131	1.128			0.0012	-0.00137	1.474			0.0012	-0.763	1.5765			0.0012	-0.812	1.557			-0.00124	-0.4115	1.4545			0.0016	-2	1.6			0.0024	-0.76	1.68			0.04	0.56	1.8
	0.06854	0.8476	1.136	1.128			0.00123	-0.03067	1.479			0.00123	-0.734	1.562			0.00123	-0.802	1.5425			-0.00121	-0.392	1.4595			0.00164	2.12	1.6			0.00246	2.04	1.76			0.041	-1.76	1.76
	0.07022	0.7549	1.121	1.128			0.00126	-0.0502	1.469			0.00126	-0.7435	1.562			0.00126	-0.7925	1.5425			-0.00118	0.4088	1.4545			0.00168	1.96	1.56			0.00252	-0.76	1.6			0.042	-0.12	1.72
	0.07189	0.6474	1.121	1.128			0.00129	-0.0795	1.469			0.00129	-0.7535	1.5815			0.00129	-0.812	1.557			-0.00115	-0.392	1.4545			0.00172	-1.96	1.64			0.00258	2	1.68			0.043	-0.84	1.76
	0.07356	0.5498	1.131	1.128			0.00132	-0.06975	1.479			0.00132	-0.7535	1.586			0.00132	-0.7925	1.562			-0.00112	-0.37245	1.4645			0.00176	2.04	1.56			0.00264	-0.88	1.64			0.044	1.92	1.76
	0.07523	0.4277	1.141	0.981			0.00135	-0.06975	1.4885			0.00135	-0.7535	1.586			0.00135	-0.7925	1.5425			-0.00109	0.38925	1.4545			0.0018	-1.84	1.64			0.0027	-0.88	1.64			0.045	0.84	1.76
	0.0769	0.3203	1.121	1.128			0.00138	-0.0502	1.469			0.00138	-0.7535	1.5715			0.00138	-0.802	1.552			-0.00106	-0.3627	1.4545			0.00184	-1.96	1.64			0.00276	2	1.68			0.046	0.2	1.72
	0.07858	0.2031	1.131	1.128			0.00141	-0.04043	1.474			0.00141	-0.7435	1.5665			0.00141	-0.802	1.5425			-0.00103	0.4381	1.4595			0.00188	2	1.6			0.00282	-0.92	1.6			0.047	0.6	1.76
	0.08025	0.1054	1.126	1.079			0.00145	-0.01114	1.4835			0.00145	-0.763	1.586			0.00145	-0.8215	1.5425			-0.00099496	0.35995	1.4645			0.00192	-1.96	1.64			0.00288	2.04	1.6			0.048	-0.88	1.76
	0.08192	0.00291	1.136	1.079			0.00148	-0.0209	1.469			0.00148	-0.7535	1.5815			0.00148	-0.7925	1.547			-0.00096484	-0.3334	1.518			0.00196	2	1.6			0.00294	-0.96	1.6			0.049	0.04	1.72
	0.08359	-0.124	1.136	0.981			0.00151	-0.01114	1.469			0.00151	-0.763	1.562			0.00151	-0.7925	1.5425			-0.00093472	0.34045	1.518			0.002	-1.96	1.64			0.003	1.96	1.6			0.05	-0.4	1.72
	0.08527	-0.2217	1.141	1.03			0.00154	0.03769	1.479			0.00154	-0.763	1.5765			0.00154	-0.8215	1.547			-0.00090454	0.33065	1.4645			0.00204	-1.88	1.6			0.00306	2.04	1.64			0.051	-2.44	1.64
	0.08694	-0.3096	1.131	1.176			0.00157	0.05725	1.4835			0.00157	-1.2805	1.5665			0.00157	-0.802	1.5425			-0.00087442	-0.28455	1.4645			0.00208	1.96	1.6			0.00312	-1.08	1.64			0.052	-2.16	1.72
	0.08861	-0.4268	1.131	1.03			0.0016	0.04746	1.4835			0.0016	-1.2515	1.5765			0.0016	-0.7925	1.547			-0.00084424	0.3209	1.4645			0.00212	-1.88	1.6			0.00318	1.92	1.64			0.053	0.96	1.68
	0.09028	-0.5391	1.131	0.981			0.00163	0.07675	1.4835			0.00163	-1.2515	1.562			0.00163	-0.812	1.5425			-0.00081412	0.2916	1.4595			0.00216	2	1.56			0.00324	-1.12	1.64			0.054	0.08	1.76
	0.09195	-0.6416	1.131	1.079			0.00166	0.067	1.474			0.00166	-1.261	1.5765			0.00166	-0.812	1.5425			-0.000784	-0.2748	1.4595			0.0022	2	1.6			0.0033	2	1.68			0.055	0.04	1.76
	0.09363	-0.7637	1.126	1.176			0.00169	0.067	1.469			0.00169	-1.2515	1.5665			0.00169	-0.7925	1.5375			-0.00075382	0.2623	1.4595			0.00224	-1.88	1.56			0.00336	-1.12	1.56			0.056	-0.6	1.76
	0.0953	-0.8516	1.136	0.981			0.00172	0.04746	1.479			0.00172	-1.2515	1.5715			0.00172	-0.802	1.552			-0.0007237	0.24275	1.4595			0.00228	1.92	1.56			0.00342	1.92	1.56			0.057	1.2	1.76
	0.09697	-0.9541	1.136	1.128			0.00175	0.05725	1.4835			0.00175	-1.261	1.5715			0.00175	-0.802	1.5425			-0.00069352	-0.23575	1.4545			0.00232	-1.88	1.6			0.00348	1.88	1.6			0.058	-0.32	1.76
	0.09864	-1.042	1.136	1.079			0.00178	0.03769	1.469			0.00178	-1.261	1.586			0.00178	-0.7925	1.5425			-0.0006634	0.233	1.45			0.00236	-1.84	1.56			0.00354	-1.2	1.64			0.059	1.44	1.72
	0.10031	-1.12	1.131	0.981			0.00181	0.0084	1.474			0.00181	-1.2515	1.5765			0.00181	-0.773	1.5425			-0.00063328	-0.2162	1.45			0.0024	2.08	1.56			0.0036	1.8	1.6			0.06	-1.84	1.76
	0.10199	-1.188	1.131	1.176			0.00184	0.0084	1.469			0.00184	-1.2515	1.5715			0.00184	-0.802	1.5425			-0.0006031	-0.1869	1.45			0.00244	-1.92	1.6			0.00366	-1.28	1.6			0.061	-2.6	1.68
	0.10366	-1.286	1.121	1.128			0.00187	-0.0209	1.469			0.00187	-1.2805	1.5765			0.00187	-0.7925	1.557			-0.00057298	0.19395	1.45			0.00248	1.92	1.56			0.00372	1.8	1.6			0.062	-0.56	1.72
	0.10533	-1.345	1.136	1.128			0.0019	-0.03067	1.474			0.0019	-1.2515	1.5765			0.0019	-0.802	1.5425			-0.0005428	-0.20645	1.4545			0.00252	-1.84	1.56			0.00378	-1.36	1.6			0.063	-1.16	1.76
	0.107	-1.433	1.141	1.128			0.00193	-0.03067	1.4885			0.00193	-1.2515	1.562			0.00193	-0.8215	1.5325			-0.00051268	-0.1576	1.4595			0.00256	-1.8	1.64			0.00384	-1.44	1.6			0.064	0.48	1.68
	0.10867	-1.472	1.131	1.03			0.00196	-0.0209	1.4885			0.00196	-1.261	1.5715			0.00196	-0.7925	1.5425			-0.00048256	0.1549	1.4595			0.0026	1.88	1.52			0.0039	1.84	1.64			0.065	-0.08	1.8
	0.11035	-1.54	1.116	1.176			0.00199	-0.0502	1.469			0.00199	-1.2515	1.562			0.00199	-0.8215	1.5425			-0.00045238	-0.1283	1.4595			0.00264	-1.84	1.6			0.00396	-1.44	1.56			0.066	-1.24	1.76
	0.11202	-1.599	1.141	1.176			0.00202	-0.0502	1.4835			0.00202	-1.261	1.5765			0.00202	-0.7825	1.552			-0.00042226	-0.1674	1.4595			0.00268	1.88	1.6			0.00402	1.76	1.56			0.067	-0.76	1.8
	0.11369	-1.638	1.145	1.03			0.00205	-0.0502	1.4835			0.00205	-1.2515	1.5765			0.00205	-0.8215	1.5425			-0.00039208	0.1451	1.45			0.00272	1.88	1.56			0.00408	-1.44	1.64			0.068	-0.76	1.72
	0.11536	-1.657	1.126	1.128			0.00208	-0.0209	1.469			0.00208	-1.261	1.5765			0.00208	-0.812	1.5375			-0.00036196	-0.099	1.45			0.00276	-1.8	1.64			0.00414	1.72	1.64			0.069	-1.56	1.72
	0.11703	-1.701	1.131	1.274			0.00211	-0.03067	1.469			0.00211	-1.2805	1.5765			0.00211	-0.8215	1.552			-0.00033184	-0.1088	1.445			0.0028	1.84	1.6			0.0042	-1.56	1.68			0.07	-1.88	1.76
	0.11871	-1.706	1.136	1.128			0.00214	-0.01114	1.469			0.00214	-1.271	1.5715			0.00214	-0.7925	1.5375			-0.00030166	0.10605	1.445			0.00284	-1.76	1.6			0.00426	-1.56	1.68			0.071	-0.8	1.8
	0.12038	-1.745	1.126	1.128			0.00217	-0.01114	1.479			0.00217	-1.232	1.5665			0.00217	-0.7825	1.557			-0.00027154	-0.08925	1.445			0.00288	-1.76	1.6			0.00432	1.56	1.6			0.072	-1.4	1.8
	0.12205	-1.75	1.136	1.128			0.0022	-0.01114	1.474			0.0022	-1.7785	1.5665			0.0022	-0.7825	1.557			-0.00024136	0.10605	1.445			0.00292	1.8	1.6			0.00438	-1.68	1.56			0.073	-1.36	1.8
	0.12372	-1.75	1.136	1.128			0.00223	-0.00137	1.479			0.00223	-1.7495	1.562			0.00223	-0.8215	1.557			-0.00021124	0.0865	1.45			0.00296	-1.72	1.6			0.00444	1.56	1.64			0.074	-0.32	1.76
	0.12539	-1.74	1.116	1.079			0.00226	0.0084	1.4835			0.00226	-1.759	1.557			0.00226	-0.802	1.5425			-0.00018112	-0.06975	1.4545			0.003	1.8	1.6			0.0045	-1.72	1.6			0.075	-0.12	1.72
	0.12707	-1.726	1.131	1.128			0.00229	0.01817	1.479			0.00229	-1.7395	1.5715			0.00229	-0.7925	1.5425			-0.00015094	0.05725	1.4545			0.00304	-1.8	1.6			0.00456	1.52	1.64			0.076	-0.52	1.72
	0.12874	-1.721	1.116	1.03			0.00232	0.03769	1.469			0.00232	-1.759	1.5715			0.00232	-0.7925	1.5275			-0.00012082	0.01817	1.4545			0.00308	-1.72	1.56			0.00462	1.6	1.64			0.077	-2.56	1.76
	0.13041	-1.701	1.131	0.981			0.00235	0.01817	1.4835			0.00235	-1.769	1.5665			0.00235	-0.802	1.5425			-9.064e-05	-0.01114	1.45			0.00312	1.8	1.52			0.00468	-1.8	1.52			0.078	1.44	1.76
	0.13208	-1.657	1.131	1.128			0.00238	0.05725	1.4595			0.00238	-1.7785	1.562			0.00238	-0.7825	1.5325			-6.052e-05	0.03769	1.4545			0.00316	-1.68	1.6			0.00474	1.44	1.56			0.079	-0.72	1.72
	0.13375	-1.628	1.131	1.03			0.00241	0.04746	1.469			0.00241	-1.759	1.5715			0.00241	-0.812	1.5425			-3.04e-05	0.0084	1.4545			0.0032	1.76	1.64			0.0048	-1.88	1.56			0.08	-1.08	1.72
	0.13543	-1.574	1.131	0.981			0.00244	0.02793	1.4835			0.00244	-1.7495	1.5765			0.00244	-0.812	1.557			-2.2e-07	0.02793	1.4595			0.00324	1.72	1.56			0.00486	1.32	1.64			0.081	-1.44	1.76
	0.1371	-1.521	1.136	1.03			0.00247	0.03769	1.474			0.00247	-1.7495	1.5815			0.00247	-0.7925	1.5375			2.99e-05	0.0084	1.4545			0.00328	-1.68	1.56			0.00492	-1.92	1.56			0.082	-0.4	1.72
	0.13877	-1.467	1.136	1.176			0.0025	0.02793	1.469			0.0025	-1.769	1.5765			0.0025	-0.7825	1.5325			6.008e-05	-0.00137	1.4595			0.00332	1.8	1.56			0.00498	1.32	1.52			0.083	2.2	1.76
	0.14044	-1.423	1.121	1.176			0.00253	0.01817	1.4835			0.00253	-1.759	1.5765			0.00253	-0.841	1.552			9.02e-05	0.03769	1.4595			0.00336	-1.56	1.64			0.00504	1.44	1.64			0.084	-0.52	1.72
	0.14211	-1.33	1.131	1.079			0.00256	-0.00137	1.469			0.00256	-1.7495	1.5715			0.00256	-0.812	1.552			0.00012032	-0.01114	1.4595			0.0034	-1.64	1.52			0.0051	-1.8	1.64			0.085	0.76	1.68
	0.14379	-1.262	1.136	1.079			0.00259	0.0084	1.474			0.00259	-1.7785	1.5665			0.00259	-0.802	1.5425			0.0001505	0.04746	1.4595			0.00344	1.68	1.6			0.00516	1.48	1.6			0.086	0.72	1.72
	0.14546	-1.184	1.131	1.079			0.00262	-0.01114	1.4835			0.00262	-1.759	1.5715			0.00262	-0.802	1.552			0.00018062	0.067	1.4595			0.00348	-1.6	1.6			0.00522	-1.76	1.6			0.087	0.4	1.76
	0.14713	-1.12	1.121	1.128			0.00265	-0.03067	1.4935			0.00265	-1.7495	1.5765			0.00265	-0.7925	1.5425			0.0002108	-0.0795	1.4545			0.00352	1.68	1.6			0.00528	1.56	1.64			0.088	-1.52	1.72
	0.1488	-1.018	1.141	0.981			0.00268	-0.03067	1.464			0.00268	-1.759	1.5715			0.00268	-0.812	1.547			0.00024092	0.0963	1.4545			0.00356	1.68	1.64			0.00534	-1.72	1.64			0.089	-0.64	1.72
	0.15047	-0.9297	1.121	1.079			0.00271	-0.03067	1.4835			0.00271	-1.7785	1.5665			0.00271	-0.812	1.5425			0.00027104	0.10605	1.45			0.0036	-1.56	1.64			0.0054	1.6	1.6			0.09	-1.36	1.76
	0.15215	-0.8125	1.131	1.128			0.00274	-0.01114	1.4835			0.00274	-1.7495	1.5765			0.00274	-0.802	1.552			0.00030122	-0.08925	1.45			0.00364	1.68	1.6			0.00546	1.64	1.56			0.091	-1.44	1.76
	0.15382	-0.7149	1.126	1.128			0.00277	-0.03067	1.479			0.00277	-1.7495	1.5715			0.00277	-0.7825	1.547			0.00033134	0.10605	1.45			0.00368	-1.52	1.6			0.00552	-1.56	1.6			0.092	1.52	1.84
	0.15549	-0.6123	1.121	1.128			0.0028	-0.04043	1.479			0.0028	-1.7495	1.557			0.0028	-0.802	1.557			0.00036152	0.1451	1.45			0.00372	1.6	1.6			0.00558	1.64	1.64			0.093	1.24	1.8
	0.15716	-0.5147	1.136	1.079			0.00283	-0.0209	1.469			0.00283	-1.7785	1.5765			0.00283	-0.8315	1.5425			0.00039164	-0.1381	1.45			0.00376	1.68	1.6			0.00564	-1.52	1.6			0.094	-0.6	1.8
	0.15883	-0.4072	1.131	0.981			0.00286	-0.01114	1.474			0.00286	-1.7495	1.5665			0.00286	-0.7825	1.547			0.00042176	0.1842	1.4595			0.0038	-1.52	1.68			0.0057	1.76	1.56			0.095	0.56	1.8
[truncated: 9,904 more rows]

## Sheet: Figure 5a+5b
Figure 5a	Time (s)	input	AHEC	AEC		Figure 5b	Frequency (Hz)	AHEC	AEC
[truncated: 327 more rows]

## Sheet: Figure 6c-e
Figure 6c	Voltage (V)	10 AHEC connected in series		20 AHEC connected in series		30 AHEC connected in series		40 AHEC connected in series		50 AHEC connected in series		62 AHEC connected in series		Figure 6d	Frequency (Hz)	10	20	30	40	50	62		Figure 6e	Time (s)	input	output
[truncated: 120,000 more rows]

[truncated: 26 more sheets: Supplementary Fig. 4a+4b, Supplementary Fig. 6a+6b, Supplementary Fig. 7a-7d, Supplementary Fig. 8a-8f, Supplementary Fig. 9a+9b, Supplementary Fig. 10a-10f, Supplementary Fig. 11, Supplementary Fig. 12a+12b, Supplementary Fig. 13a+13b, Supplementary Fig. 14a-14c, Supplementary Fig. 15a+15b, Supplementary Fig. 16a-16d, Supplementary Fig. 17b-17d, Supplementary Fig. 19, Supplementary Fig. 20a+20b, Supplementary Fig. 21a+21b, Supplementary Fig. 23a+23b, Supplementary Fig. 24a+24b, Supplementary Fig. 25a+25b, Supplementary Fig. 26b …]
